# Supplementary material for: The HSP-RTK-Akt axis mediates acquired resistance to Ganetespib in HER2-positive breast cancer
Source: Cell Death Dis. 2021 Jan 26;12(1):126. doi: 10.1038/s41419-021-03414-3 (PMC7838268; doi:10.1038/s41419-021-03414-3)
Supplement: Supplementary file 1 — Mass spectrometry dataset [file 41419_2021_3414_MOESM1_ESM.xlsx]

## Sheet: Protein-Sum
Source Table	Accessions	Names	Gene	Peptides	Conf	Median Intensity (Peptide)	Median (MS2Counts)
Alexandrova-0-FT	Q8CAU1|Q8CAU1_MOUSE	Protein A130051J06Rik	A130051J06Rik	2	89.92	188.66	890.508
Alexandrova-0-FT	Q19LI2|A1BG_MOUSE	Alpha-1B-glycoprotein	A1bg	32	99	478.34	2044.52
Alexandrova-24-FT	Q19LI2|A1BG_MOUSE	Alpha-1B-glycoprotein	A1bg	74	99	224.255	2234.33
Alexandrova-3-FT	Q19LI2|A1BG_MOUSE	Alpha-1B-glycoprotein	A1bg	5	99	416.15	2713.92
Alexandrova-0-FT	Q8CAG4|Q8CAG4_MOUSE	MCG147194	A230065N10Rik	16	98.54	282.9	781.991
Alexandrova-3-FT	E9PWS6|E9PWS6_MOUSE	Protein A630073D07Rik	A630073D07Rik	17	98.1	244.11	1860.67
Alexandrova-0-FT	Q8CCL0|Q8CCL0_MOUSE	MCG147212	AA388235	12	97.12	343.74	5792.54
Alexandrova-24-FT	Q8CCL0|Q8CCL0_MOUSE	MCG147212	AA388235	7	91.7	214.36	1279.11
Alexandrova-3-FT	Q8CCL0|Q8CCL0_MOUSE	MCG147212	AA388235	12	98.97	372.66	3768.67
Alexandrova-0-FT	Q9D2R0|AACS_MOUSE	Acetoacetyl-CoA synthetase	Aacs	5	96.21	162.78	3736.91
Alexandrova-3-FT	Q9D2R0|AACS_MOUSE	Acetoacetyl-CoA synthetase	Aacs	4	92.26	136.95	3804.63
Alexandrova-3-FT	Q6XMP4|Q6XMP4_MOUSE	Alanine--tRNA ligase, cytoplasmic	Aars	3	99	147.24	8085.34
Alexandrova-24-FT	O35600|ABCA4_MOUSE	Retinal-specific ATP-binding cassette transporter	Abca4	12	96.16	224.995	5541.27
Alexandrova-0-FT	Q8K448|ABCA5_MOUSE	ATP-binding cassette sub-family A member 5	Abca5	3	94.19	117.81	1822.24
Alexandrova-0-FT	Q9R1X5|MRP5_MOUSE	Multidrug resistance-associated protein 5	Abcc5	2	98.33	579.41	1185.58
Alexandrova-0-FT	Q9DBZ6|Q9DBZ6_MOUSE; P55096|ABCD3_MOUSE	Putative uncharacterized protein	Abcd3	6	94.2	190.905	2470.47
Alexandrova-24-FT	Q9DBZ6|Q9DBZ6_MOUSE; P55096|ABCD3_MOUSE	Putative uncharacterized protein	Abcd3	4	91.07	123.785	4916.15
Alexandrova-3-FT	Q3U645|Q3U645_MOUSE	Putative uncharacterized protein	Abcd3	2	99	761.95	8373.71
Alexandrova-24-FT	Q3UHY8|Q3UHY8_MOUSE; P61222|ABCE1_MOUSE	ATP-binding cassette sub-family E member 1	Abce1	2	99	188.64	9721.53
Alexandrova-0-FT	Q5RL55|Q5RL55_MOUSE	ATP-binding cassette, sub-family F (GCN20), member 1	Abcf1	5	99	353.6	6763.59
Alexandrova-3-FT	Q5RL55|Q5RL55_MOUSE	ATP-binding cassette, sub-family F (GCN20), member 1	Abcf1	7	99	233.01	4554.95
Alexandrova-0-FT	E9QN99|E9QN99_MOUSE	Protein ABHD14B	Abhd14b	3	97.32	804.79	3749.9
Alexandrova-3-FT	E9QN99|E9QN99_MOUSE	Protein ABHD14B	Abhd14b	7	90	515.79	3336.31
Alexandrova-0-FT	Q3SYK5|Q3SYK5_MOUSE	Tyrosine-protein kinase	Abl1	17	99	187.04	1291.94
Alexandrova-3-FT	E9QMV2|E9QMV2_MOUSE	Costars family protein ABRACL	Abracl	4	99	461.59	5433.2
Alexandrova-0-FT	Q921H8|THIKA_MOUSE	3-ketoacyl-CoA thiolase A, peroxisomal	Acaa1a	6	99	221.545	10251.6
Alexandrova-24-FT	Q921H8|THIKA_MOUSE	3-ketoacyl-CoA thiolase A, peroxisomal	Acaa1a	4	99	377.84	6523.51
Alexandrova-3-FT	H3BKL5|H3BKL5_MOUSE	3-ketoacyl-CoA thiolase A, peroxisomal	Acaa1a	6	99	337.645	7432.56
Alexandrova-0-FT	Q8BWT1|THIM_MOUSE	3-ketoacyl-CoA thiolase, mitochondrial	Acaa2	2	99	155.08	9808.51
Alexandrova-24-FT	Q8BWT1|THIM_MOUSE	3-ketoacyl-CoA thiolase, mitochondrial	Acaa2	6	99	519.81	8615.32
Alexandrova-3-FT	Q8BWT1|THIM_MOUSE	3-ketoacyl-CoA thiolase, mitochondrial	Acaa2	2	99	193.925	10278.6
Alexandrova-0-FT	Q5SWU9|ACACA_MOUSE	Acetyl-CoA carboxylase 1	Acaca	7	95.82	300.87	7488.5
Alexandrova-24-FT	Q8R5C9|Q8R5C9_MOUSE	Acacb protein (Fragment)	Acacb	4	93.08	387.19	1239.24
Alexandrova-0-FT	A0A0R4J0I6|A0A0R4J0I6_MOUSE; Q80XL6|ACD11_MOUSE	Acyl-CoA dehydrogenase family member 11	Acad11	9	96.81	247.28	2006.31
Alexandrova-0-FT	Q8JZN5|ACAD9_MOUSE	Acyl-CoA dehydrogenase family member 9, mitochondrial	Acad9	7	99	272.67	10327.9
Alexandrova-3-FT	Q8JZN5|ACAD9_MOUSE	Acyl-CoA dehydrogenase family member 9, mitochondrial	Acad9	7	98.94	198.83	4842.34
Alexandrova-24-FT	A0A0R4J083|A0A0R4J083_MOUSE	Long-chain-specific acyl-CoA dehydrogenase, mitochondrial	Acadl	4	97.87	531.45	8348.74
Alexandrova-3-FT	P51174|ACADL_MOUSE	Long-chain specific acyl-CoA dehydrogenase, mitochondrial	Acadl	1	91.11	430.51	18194.6
Alexandrova-0-FT	Q91WS8|Q91WS8_MOUSE; P45952|ACADM_MOUSE	Acyl-Coenzyme A dehydrogenase, medium chain	Acadm	7	99	470	10027.6
Alexandrova-24-FT	P45952|ACADM_MOUSE	Medium-chain specific acyl-CoA dehydrogenase, mitochondrial	Acadm	3	99	376.1	6748.89
Alexandrova-3-FT	Q91WS8|Q91WS8_MOUSE; P45952|ACADM_MOUSE	Acyl-Coenzyme A dehydrogenase, medium chain	Acadm	6	97.85	297.195	10073.1
Alexandrova-0-FT	Q07417|ACADS_MOUSE	Short-chain specific acyl-CoA dehydrogenase, mitochondrial	Acads	11	99	245.38	10879.4
Alexandrova-24-FT	Q07417|ACADS_MOUSE	Short-chain specific acyl-CoA dehydrogenase, mitochondrial	Acads	3	99	873.96	13913.3
Alexandrova-3-FT	Q07417|ACADS_MOUSE	Short-chain specific acyl-CoA dehydrogenase, mitochondrial	Acads	3	99	889.85	11530.5
Alexandrova-0-FT	P50544|ACADV_MOUSE	Very long-chain specific acyl-CoA dehydrogenase, mitochondrial	Acadvl	5	93.86	183.07	9472.32
Alexandrova-0-FT	Q8QZT1|THIL_MOUSE	Acetyl-CoA acetyltransferase, mitochondrial	Acat1	35	99	286.44	7404.6
Alexandrova-24-FT	Q8QZT1|THIL_MOUSE	Acetyl-CoA acetyltransferase, mitochondrial	Acat1	26	99	259.6	9679.56
Alexandrova-3-FT	Q8QZT1|THIL_MOUSE	Acetyl-CoA acetyltransferase, mitochondrial	Acat1	37	99	455.77	17303.2
Alexandrova-24-FT	G3XA25|G3XA25_MOUSE	Acetyl-CoA acetyltransferase, cytosolic	Acat2	2	99	141.265	11446.1
Alexandrova-0-FT	Q8R4V3|Q8R4V3_MOUSE	Acetyl CoA transferase-like protein	Acat3	6	99	331.465	11010.8
Alexandrova-3-FT	Q8R4V3|Q8R4V3_MOUSE	Acetyl CoA transferase-like protein	Acat3	4	98.09	420.67	10492.2
Alexandrova-0-FT	Q5CZX6|Q5CZX6_MOUSE	Acbd5 protein (Fragment)	Acbd5	6	97.02	289.69	2513.39
Alexandrova-0-FT	Q9JIX8|ACINU_MOUSE	Apoptotic chromatin condensation inducer in the nucleus	Acin1	25	99	239.67	1139.34
Alexandrova-3-FT	Q9JIX8|ACINU_MOUSE	Apoptotic chromatin condensation inducer in the nucleus	Acin1	12	99	342.315	1470.75
Alexandrova-0-FT	Q3V117|Q3V117_MOUSE	ATP-citrate synthase	Acly	4	93.4	335.565	4035.78
Alexandrova-24-FT	Q3V117|Q3V117_MOUSE	ATP-citrate synthase	Acly	6	96.08	291.785	2601.03
Alexandrova-3-FT	Q3V117|Q3V117_MOUSE	ATP-citrate synthase	Acly	2	98.27	93.63	8594.45
Alexandrova-0-FT	Q8VDC3|Q8VDC3_MOUSE; P28271|ACOC_MOUSE	Aconitate hydratase	aco1	11	99	316.46	9456.46
Alexandrova-3-FT	Q8VDC3|Q8VDC3_MOUSE; P28271|ACOC_MOUSE	Aconitate hydratase	aco1	19	99	290.73	6207.61
Alexandrova-0-FT	Q99KI0|ACON_MOUSE	Aconitate hydratase, mitochondrial	Aco2	31	99	277.12	6230.12
Alexandrova-24-FT	Q99KI0|ACON_MOUSE	Aconitate hydratase, mitochondrial	Aco2	11	99	790.01	7998.05
Alexandrova-3-FT	Q99KI0|ACON_MOUSE	Aconitate hydratase, mitochondrial	Aco2	6	99	271.23	5918.02
Alexandrova-0-FT	Q6P2K2|Q6P2K2_MOUSE	Acyl-CoA thioesterase 2	Acot2	4	75.42	161.525	2648.26
Alexandrova-24-FT	Q6P2K2|Q6P2K2_MOUSE	Acyl-CoA thioesterase 2	Acot2	7	97.73	296.24	7977.11
Alexandrova-3-FT	Q6P2K2|Q6P2K2_MOUSE	Acyl-CoA thioesterase 2	Acot2	2	97.71	242.72	4777.48
Alexandrova-0-FT	Q4VAI2|Q4VAI2_MOUSE; Q9D358|PPAC_MOUSE	Acid phosphatase 1, soluble	Acp1	6	96.5	130.26	722.705
Alexandrova-24-FT	Q561M1|Q561M1_MOUSE	Acp1 protein	Acp1	2	95.07	886.33	13142.9
Alexandrova-0-FT	Q3UZN1|Q3UZN1_MOUSE	Putative uncharacterized protein	Acp2	9	99	182.13	1214.98
Alexandrova-24-FT	Q3UZN1|Q3UZN1_MOUSE	Putative uncharacterized protein	Acp2	3	98.27	338.44	9401.17
Alexandrova-3-FT	Q3UZN1|Q3UZN1_MOUSE	Putative uncharacterized protein	Acp2	6	99	262.69	3672.3
Alexandrova-24-FT	Q8CE08|PPAP_MOUSE	Prostatic acid phosphatase	Acpp	1	94.81	229.82	1642.19
Alexandrova-24-FT	Q99PU5|ACBG1_MOUSE	Long-chain-fatty-acid--CoA ligase ACSBG1	Acsbg1	2	84.36	1018.27	3979.13
Alexandrova-0-FT	Q8VCW8|ACSF2_MOUSE	Acyl-CoA synthetase family member 2, mitochondrial	Acsf2	1	99	17.7829	15352.7
Alexandrova-0-FT	Q9QUJ7|ACSL4_MOUSE	Long-chain-fatty-acid--CoA ligase 4	Acsl4	89	99	388.07	2734.62
Alexandrova-24-FT	Q9QUJ7|ACSL4_MOUSE	Long-chain-fatty-acid--CoA ligase 4	Acsl4	10	99	461.66	13325.7
Alexandrova-3-FT	Q9QUJ7|ACSL4_MOUSE	Long-chain-fatty-acid--CoA ligase 4	Acsl4	22	99	406.28	2039.46
Alexandrova-0-FT	Q3U5R4|Q3U5R4_MOUSE	Putative uncharacterized protein	Actb	458	99	462.985	3173.27
Alexandrova-24-FT	Q3UAF7|Q3UAF7_MOUSE; Q3UAF6|Q3UAF6_MOUSE	Putative uncharacterized protein	Actb	272	99	306.76	5415.89
Alexandrova-3-FT	Q3U5R4|Q3U5R4_MOUSE	Putative uncharacterized protein	Actb	332	99	366.75	3471.72
Alexandrova-0-FT	Q8BFZ3|ACTBL_MOUSE	Beta-actin-like protein 2	Actbl2	98	99	481.48	1499.71
Alexandrova-24-FT	Q8BFZ3|ACTBL_MOUSE	Beta-actin-like protein 2	Actbl2	28	99	297.205	3710.1
Alexandrova-0-FT	Q61275|Q61275_MOUSE	Alpha-actin (AA 27-375) (Fragment)	Actc1	386	99	481.48	3173.27
Alexandrova-24-FT	Q61275|Q61275_MOUSE	Alpha-actin (AA 27-375) (Fragment)	Actc1	202	99	385.22	4815.11
Alexandrova-3-FT	Q9CXK3|Q9CXK3_MOUSE	Putative uncharacterized protein	Actc1	270	99	353.185	3013.4
Alexandrova-0-FT	G3UZ07|G3UZ07_MOUSE	Actin, cytoplasmic 2 (Fragment)	Actg1	431	99	464.23	2958.59
Alexandrova-3-FT	Q9QZ83|Q9QZ83_MOUSE	Gamma actin-like protein	Actg1	248	99	386.19	4492.18
Alexandrova-0-FT	A1BN54|A1BN54_MOUSE	Alpha actinin 1a	Actn1	93	99	336.88	7463.6
Alexandrova-24-FT	A1BN54|A1BN54_MOUSE	Alpha actinin 1a	Actn1	101	99	219.21	6025.51
Alexandrova-3-FT	A1BN54|A1BN54_MOUSE	Alpha actinin 1a	Actn1	102	99	315.94	7278.7
Alexandrova-0-FT	Q3ULT2|Q3ULT2_MOUSE; P57780|ACTN4_MOUSE	Actinin alpha 4	Actn4	425	99	375.76	6685.27
Alexandrova-24-FT	Q3ULT2|Q3ULT2_MOUSE; P57780|ACTN4_MOUSE	Actinin alpha 4	Actn4	266	99	396.105	6739.67
Alexandrova-3-FT	Q3ULT2|Q3ULT2_MOUSE; P57780|ACTN4_MOUSE	Actinin alpha 4	Actn4	347	99	420.26	7495.89
Alexandrova-0-FT	Q9QZB7|ARP10_MOUSE	Actin-related protein 10	Actr10	5	99	360.61	2018.41
Alexandrova-0-FT	Q8R5C5|ACTY_MOUSE	Beta-centractin	Actr1b	4	99	392.51	9151.18
Alexandrova-24-FT	Q8R5C5|ACTY_MOUSE	Beta-centractin	Actr1b	3	99	171.25	5044.29
Alexandrova-3-FT	Q8R5C5|ACTY_MOUSE	Beta-centractin	Actr1b	3	99	192.01	7743.84
Alexandrova-0-FT	Q5SW83|Q5SW83_MOUSE; P61161|ARP2_MOUSE	ARP2 actin-related protein 2 homolog (Yeast)	Actr2	12	99	311.595	14444.5
Alexandrova-3-FT	Q5SW83|Q5SW83_MOUSE; P61161|ARP2_MOUSE	ARP2 actin-related protein 2 homolog (Yeast)	Actr2	10	99	334.475	12927.6
Alexandrova-0-FT	Q3TWJ4|Q3TWJ4_MOUSE	Putative uncharacterized protein	Actr3	24	99	263.19	6231.31
Alexandrova-24-FT	Q3TGE1|Q3TGE1_MOUSE	Putative uncharacterized protein	Actr3	7	99	409.44	6382.27
Alexandrova-3-FT	Q3TWJ4|Q3TWJ4_MOUSE	Putative uncharacterized protein	Actr3	16	99	246.885	3192.5
Alexandrova-3-FT	A0A0A0MQ89|A0A0A0MQ89_MOUSE	Actin-related protein 5	Actr5	21	89.39	218.91	1275.41
Alexandrova-3-FT	Q8R2S9|ARP8_MOUSE	Actin-related protein 8	Actr8	3	93.62	384.2	1051.04
Alexandrova-0-FT	Q99JW2|ACY1_MOUSE	Aminoacylase-1	Acy1	3	97.03	223.24	6618.45
Alexandrova-3-FT	A0A0R4J050|A0A0R4J050_MOUSE	Aminoacylase-1	Acy1	1	95.99	291.63	6823.91
Alexandrova-24-FT	Q4FK28|Q4FK28_MOUSE; Q4FJZ7|Q4FJZ7_MOUSE; P03958|ADA_MOUSE	Ada protein	Ada	2	98.93	254.56	1164.35
Alexandrova-3-FT	Q4FJZ7|Q4FJZ7_MOUSE	Ada protein	Ada	1	94.05	162.34	1321.05
Alexandrova-0-FT	O35598|ADA10_MOUSE	Disintegrin and metalloproteinase domain-containing protein 10	Adam10	101	99	319.84	1541.68
Alexandrova-24-FT	O35598|ADA10_MOUSE	Disintegrin and metalloproteinase domain-containing protein 10	Adam10	9	99	190.7	838.753
Alexandrova-3-FT	O35598|ADA10_MOUSE	Disintegrin and metalloproteinase domain-containing protein 10	Adam10	45	99	227.04	993.852
Alexandrova-0-FT	B7ZNJ0|B7ZNJ0_MOUSE	A disintegrin and metallopeptidase domain 17	Adam17	9	99	233.06	1767.88
Alexandrova-0-FT	Q69Z28|ATS16_MOUSE	A disintegrin and metalloproteinase with thrombospondin motifs 16	Adamts16	5	90.75	194.32	1312.41
Alexandrova-3-FT	Q8BKA1|Q8BKA1_MOUSE	Putative uncharacterized protein	Adamts18	3	95.65	122.79	1629.84
Alexandrova-3-FT	P57110|ATS8_MOUSE	A disintegrin and metalloproteinase with thrombospondin motifs 8	Adamts8	2	90.1	252.308	535.021
Alexandrova-24-FT	Q80V03|ADCK5_MOUSE	Uncharacterized aarF domain-containing protein kinase 5	Adck5	1	98.69	524.47	2349.41
Alexandrova-0-FT	Q3TSQ4|Q3TSQ4_MOUSE	Putative uncharacterized protein	Adcy4	4	97.49	179.95	2752.04
Alexandrova-3-FT	K3W4M8|K3W4M8_MOUSE	Adhesion G protein-coupled receptor L3	Adgrl3	3	78.35	111.91	3959.15
Alexandrova-0-FT	Q6P5I3|Q6P5I3_MOUSE; P28474|ADHX_MOUSE	S-(hydroxymethyl)glutathione dehydrogenase	Adh5	4	97.28	290.12	22537.6
Alexandrova-24-FT	Q6P5I3|Q6P5I3_MOUSE; P28474|ADHX_MOUSE	S-(hydroxymethyl)glutathione dehydrogenase	Adh5	1	91.27	102.46	2381.12
Alexandrova-0-FT	P55264|ADK_MOUSE	Adenosine kinase	Adk	5	99	769.61	7510.61
Alexandrova-24-FT	P55264|ADK_MOUSE	Adenosine kinase	Adk	7	99	463.45	6225.4
Alexandrova-0-FT	Q3UYC8|Q3UYC8_MOUSE	Putative uncharacterized protein	Adnp	20	99	274.195	1894.88
Alexandrova-0-FT	Q6PDY2|AEDO_MOUSE	2-aminoethanethiol dioxygenase	Ado	1	99	190.22	5502.06
Alexandrova-0-FT	P54822|PUR8_MOUSE	Adenylosuccinate lyase	Adsl	5	99	251.12	13437.2
Alexandrova-3-FT	Q640N1|AEBP1_MOUSE	Adipocyte enhancer-binding protein 1	Aebp1	5	99	135.62	1448.15
Alexandrova-24-FT	Q9ESC8|AFF4_MOUSE	AF4/FMR2 family member 4	Aff4	3	80.58	270.69	5799.45
Alexandrova-0-FT	Q3U7C0|Q3U7C0_MOUSE	Putative uncharacterized protein	Afg3l2	5	99	307.49	7549.52
Alexandrova-3-FT	Q3U7C0|Q3U7C0_MOUSE	Putative uncharacterized protein	Afg3l2	6	99	154.245	3731.63
Alexandrova-0-FT	O89020|AFAM_MOUSE	Afamin	Afm	5	99	196.85	3120.37
Alexandrova-24-FT	O89020|AFAM_MOUSE	Afamin	Afm	2	90.44	611.57	9127.23
Alexandrova-0-FT	Q9ESW4|AGK_MOUSE	Acylglycerol kinase, mitochondrial	Agk	7	99	292.13	4446.46
Alexandrova-3-FT	Q9ESW4|AGK_MOUSE	Acylglycerol kinase, mitochondrial	Agk	3	96.82	258.15	2926.08
Alexandrova-24-FT	Q059U0|Q059U0_MOUSE; Q8K3K7|PLCB_MOUSE	1-acyl-sn-glycerol-3-phosphate acyltransferase	Agpat2	1	94.73	623.74	9287.93
Alexandrova-0-FT	A2AL50|A2AL50_MOUSE	Alkyldihydroxyacetonephosphate synthase, peroxisomal	Agps	10	99	298.03	4521.38
Alexandrova-24-FT	A2AL50|A2AL50_MOUSE	Alkyldihydroxyacetonephosphate synthase, peroxisomal	Agps	14	99	166.185	3175.04
Alexandrova-3-FT	Q8C0I1|ADAS_MOUSE	Alkyldihydroxyacetonephosphate synthase, peroxisomal	Agps	13	99	269.14	3923.65
Alexandrova-3-FT	Q641K1|CBPC1_MOUSE	Cytosolic carboxypeptidase 1	Agtpbp1	4	96.97	645.19	9633.4
Alexandrova-0-FT	Q80SW1|SAHH2_MOUSE	Putative adenosylhomocysteinase 2	Ahcyl1	2	98.44	446.535	13403.2
Alexandrova-24-FT	Q80SW1|SAHH2_MOUSE	Putative adenosylhomocysteinase 2	Ahcyl1	4	99	890.66	11170.3
Alexandrova-0-FT	E9Q616|E9Q616_MOUSE	Protein Ahnak	Ahnak	26	99	241.39	7905.17
Alexandrova-24-FT	E9Q616|E9Q616_MOUSE	Protein Ahnak	Ahnak	16	67.85	269.76	5281.15
Alexandrova-3-FT	E9Q616|E9Q616_MOUSE	Protein Ahnak	Ahnak	44	99	353.63	5356.97
Alexandrova-0-FT	Q3UEK9|Q3UEK9_MOUSE; Q3UEK5|Q3UEK5_MOUSE; P29699|FETUA_MOUSE	Alpha-2-HS-glycoprotein	Ahsg	26	99	298.785	14413.6
Alexandrova-24-FT	Q3UEK5|Q3UEK5_MOUSE	Putative uncharacterized protein	Ahsg	35	99	579.28	12419.7
Alexandrova-3-FT	Q3UEK5|Q3UEK5_MOUSE	Putative uncharacterized protein	Ahsg	13	99	527.03	19568.2
Alexandrova-0-FT	A0A0A6YWH2|A0A0A6YWH2_MOUSE	Allograft inflammatory factor 1-like	Aif1l	1	99	709.66	4808.12
Alexandrova-0-FT	Q9Z0X1|AIFM1_MOUSE	Apoptosis-inducing factor 1, mitochondrial	Aifm1	4	90.29	251.19	1300.62
Alexandrova-3-FT	B1AU25|B1AU25_MOUSE	Apoptosis-inducing factor 1, mitochondrial	Aifm1	7	97.21	174.79	1127.55
Alexandrova-0-FT	A0A0G2JG52|A0A0G2JG52_MOUSE	Aurora kinase B	Aim1	15	99	358.58	1376.73
Alexandrova-24-FT	A0A0G2JG52|A0A0G2JG52_MOUSE	Aurora kinase B	Aim1	6	70.96	117.05	1641.25
Alexandrova-3-FT	A0A0G2JG52|A0A0G2JG52_MOUSE	Aurora kinase B	Aim1	9	95.24	174.4	2663.34
Alexandrova-0-FT	Q91XC0|AJUBA_MOUSE	LIM domain-containing protein ajuba	Ajuba	6	90.78	138.73	1584.11
Alexandrova-0-FT	Q9R0Y5|KAD1_MOUSE	Adenylate kinase isoenzyme 1	Ak1	5	99	356.82	9063.15
Alexandrova-24-FT	Q9R0Y5|KAD1_MOUSE	Adenylate kinase isoenzyme 1	Ak1	9	99	346.75	9269.81
Alexandrova-3-FT	Q9WTP6|KAD2_MOUSE	Adenylate kinase 2, mitochondrial	Ak2	9	99	180.23	1480.87
Alexandrova-0-FT	B2RRE0|B2RRE0_MOUSE; Q9WTQ5|AKA12_MOUSE	A kinase (PRKA) anchor protein (Gravin) 12	Akap12	24	99	174.94	823.927
Alexandrova-24-FT	E9Q394|AKP13_MOUSE	A-kinase anchor protein 13	Akap13	3	98.06	648.65	2780.1
Alexandrova-0-FT	Q80VW7|AKNA_MOUSE	AT-hook-containing transcription factor	Akna	7	83.53	136.79	1266.1
Alexandrova-24-FT	Q80VW7|AKNA_MOUSE	AT-hook-containing transcription factor	Akna	4	93.79	264.395	3521.09
Alexandrova-3-FT	Q80VW7|AKNA_MOUSE	AT-hook-containing transcription factor	Akna	12	90.72	269.235	4772.14
Alexandrova-0-FT	Q3UJW9|Q3UJW9_MOUSE	Putative uncharacterized protein	Akr1a1	9	99	271.44	1237.99
Alexandrova-3-FT	Q9JII6|AK1A1_MOUSE	Alcohol dehydrogenase [NADP(+)]	Akr1a1	11	99	321.62	10649.2
Alexandrova-0-FT	Q8CG76|ARK72_MOUSE	Aflatoxin B1 aldehyde reductase member 2	Akr7a2	1	94.89	240.35	4021.7
Alexandrova-0-FT	Q546G4|Q546G4_MOUSE; P07724|ALBU_MOUSE	Albumin 1	Alb	2221	99	468.35	8464.73
Alexandrova-24-FT	Q546G4|Q546G4_MOUSE; P07724|ALBU_MOUSE	Albumin 1	Alb	3132	99	418.5	6000.21
Alexandrova-3-FT	Q546G4|Q546G4_MOUSE; P07724|ALBU_MOUSE	Albumin 1	Alb	1920	99	389.26	8617.68
Alexandrova-0-FT	D3Z0B9|D3Z0B9_MOUSE	Aldehyde dehydrogenase family 16 member A1	Aldh16a1	5	87.89	252.32	1253.99
Alexandrova-0-FT	Q3TWN8|Q3TWN8_MOUSE	Putative uncharacterized protein	Aldh18a1	2	99	231.425	8255.67
Alexandrova-3-FT	Q3TWN8|Q3TWN8_MOUSE	Putative uncharacterized protein	Aldh18a1	3	99	239.65	3857.85
Alexandrova-0-FT	Q544B1|Q544B1_MOUSE; Q3U9J7|Q3U9J7_MOUSE; Q3U6I3|Q3U6I3_MOUSE; Q3TVM2|Q3TVM2_MOUSE; P47738|ALDH2_MOUSE	Aldehyde dehydrogenase 2, mitochondrial, isoform CRA_b	Aldh2	50	99	391.57	9064.36
Alexandrova-24-FT	Q3UJW1|Q3UJW1_MOUSE	Putative uncharacterized protein	Aldh2	36	99	465.79	7758.28
Alexandrova-3-FT	Q544B1|Q544B1_MOUSE; Q3U9J7|Q3U9J7_MOUSE; P47738|ALDH2_MOUSE	Aldehyde dehydrogenase 2, mitochondrial, isoform CRA_b	Aldh2	59	99	309.52	8184.69
Alexandrova-24-FT	P47739|AL3A1_MOUSE	Aldehyde dehydrogenase, dimeric NADP-preferring	Aldh3a1	3	93.11	7156.51	9771.67
Alexandrova-0-FT	Q8C3C9|Q8C3C9_MOUSE	Aldehyde dehydrogenase	Aldh3a2	6	99	284.13	20912.3
Alexandrova-0-FT	Q9EQ20|MMSA_MOUSE	Methylmalonate-semialdehyde dehydrogenase [acylating], mitochondrial	Aldh6a1	4	99	237.67	6610.35
Alexandrova-24-FT	Q9EQ20|MMSA_MOUSE	Methylmalonate-semialdehyde dehydrogenase [acylating], mitochondrial	Aldh6a1	11	99	394.68	2097.24
Alexandrova-3-FT	Q9EQ20|MMSA_MOUSE	Methylmalonate-semialdehyde dehydrogenase [acylating], mitochondrial	Aldh6a1	5	95.29	359.48	2069.83
Alexandrova-0-FT	Q9DBF1|AL7A1_MOUSE	Alpha-aminoadipic semialdehyde dehydrogenase	Aldh7a1	2	99	282.94	9862.9
Alexandrova-3-FT	Q9DBF1|AL7A1_MOUSE	Alpha-aminoadipic semialdehyde dehydrogenase	Aldh7a1	7	99	369.65	11042.2
Alexandrova-0-FT	Q3TG52|Q3TG52_MOUSE	Putative uncharacterized protein	Aldh9a1	8	96.53	289.125	13947.5
Alexandrova-3-FT	Q3V1N7|Q3V1N7_MOUSE	Putative uncharacterized protein	Aldh9a1	4	99	230.54	14428.9
Alexandrova-0-FT	Q5FWB7|Q5FWB7_MOUSE; P05064|ALDOA_MOUSE	Fructose-bisphosphate aldolase	Aldoa	517	99	472.96	3350.04
Alexandrova-24-FT	Q6NY00|Q6NY00_MOUSE	Fructose-bisphosphate aldolase	Aldoa	153	99	445.78	7719.56
Alexandrova-3-FT	Q6NY00|Q6NY00_MOUSE	Fructose-bisphosphate aldolase	Aldoa	169	99	404.37	8840.73
Alexandrova-0-FT	P05063|ALDOC_MOUSE	Fructose-bisphosphate aldolase C	Aldoc	241	99	355.14	9592.1
Alexandrova-24-FT	P05063|ALDOC_MOUSE	Fructose-bisphosphate aldolase C	Aldoc	280	99	509.6	7679.79
Alexandrova-3-FT	P05063|ALDOC_MOUSE	Fructose-bisphosphate aldolase C	Aldoc	267	99	521.18	13101.3
Alexandrova-24-FT	Q9CTE8|Q9CTE8_MOUSE; Q9DB25|ALG5_MOUSE	Putative uncharacterized protein (Fragment)	Alg5	3	99	208.06	9790.07
Alexandrova-24-FT	P97793|ALK_MOUSE	ALK tyrosine kinase receptor	Alk	26	86.29	221.42	1174.87
Alexandrova-24-FT	Q9JIL0|Q9JIL0_MOUSE	Als splice variant 2 (Fragment)	Als	2	99	327.095	4720.7
Alexandrova-3-FT	Q9JIL0|Q9JIL0_MOUSE	Als splice variant 2 (Fragment)	Als	3	91.38	1170.41	5045.09
Alexandrova-0-FT	O08583|THOC4_MOUSE	THO complex subunit 4	Alyref	193	99	237.3	829.279
Alexandrova-24-FT	O08583|THOC4_MOUSE	THO complex subunit 4	Alyref	8	99	542.29	5471.39
Alexandrova-24-FT	Q9D4H4|AMOL1_MOUSE	Angiomotin-like protein 1	Amotl1	4	93.91	526.98	3042.66
Alexandrova-24-FT	P00687|AMY1_MOUSE	Alpha-amylase 1	Amy1	2	93.45	633.715	4576.45
Alexandrova-0-FT	Q8C8R3|ANK2_MOUSE	Ankyrin-2	Ank2	14	85.76	206.61	2979.97
Alexandrova-0-FT	W6PPR4|W6PPR4_MOUSE	480-kDa ankyrinG	Ank3	11	99	204.08	2117.54
Alexandrova-24-FT	W6PPR4|W6PPR4_MOUSE	480-kDa ankyrinG	Ank3	10	61.62	206.265	4802.42
Alexandrova-3-FT	W6PPR4|W6PPR4_MOUSE	480-kDa ankyrinG	Ank3	8	46.74	436.395	2024.05
Alexandrova-24-FT	B7ZP20|B7ZP20_MOUSE	Ankyrin repeat and FYVE domain containing 1	Ankfy1	3	93.18	253.85	5128.02
Alexandrova-24-FT	E9Q1M6|E9Q1M6_MOUSE	Protein Ankhd1	Ankhd1	9	99	115.16	636.11
Alexandrova-0-FT	Q3UHP6|Q3UHP6_MOUSE	Ankyrin repeat and SAM domain-containing protein 1A	Anks1	6	99	228.77	2340.81
Alexandrova-0-FT	A0A0A0MQF2|A0A0A0MQF2_MOUSE	Anoctamin	Ano1	13	99	146.59	3466.32
Alexandrova-0-FT	Q8BH79|ANO10_MOUSE	Anoctamin-10	Ano10	2	98	107.76	2894.85
Alexandrova-0-FT	O35381|AN32A_MOUSE	Acidic leucine-rich nuclear phosphoprotein 32 family member A	Anp32a	7	99	642.31	3915.43
Alexandrova-24-FT	O35381|AN32A_MOUSE	Acidic leucine-rich nuclear phosphoprotein 32 family member A	Anp32a	5	99	336.44	10455
Alexandrova-3-FT	O35381|AN32A_MOUSE	Acidic leucine-rich nuclear phosphoprotein 32 family member A	Anp32a	15	99	1007.62	6491.58
Alexandrova-24-FT	E9Q5H2|E9Q5H2_MOUSE; E9PZF5|E9PZF5_MOUSE	Acidic leucine-rich nuclear phosphoprotein 32 family member E (Fragment)	Anp32e	1	99	286.18	11590
Alexandrova-0-FT	P97449|AMPN_MOUSE	Aminopeptidase N	Anpep	32	99	223.415	8879.55
Alexandrova-24-FT	P97449|AMPN_MOUSE	Aminopeptidase N	Anpep	14	99	219.125	5411.49
Alexandrova-3-FT	P97449|AMPN_MOUSE	Aminopeptidase N	Anpep	7	99	157.64	2214.61
Alexandrova-24-FT	Q3US43|Q3US43_MOUSE	Annexin	Anxa1	6	99	168.8	10219.7
Alexandrova-3-FT	Q4FK88|Q4FK88_MOUSE	Annexin	Anxa1	22	99	179.84	1787.18
Alexandrova-0-FT	Q542G9|Q542G9_MOUSE; P07356|ANXA2_MOUSE	Annexin	Anxa2	3	99	180.81	4307.58
Alexandrova-24-FT	Q9CZI7|Q9CZI7_MOUSE	Annexin	Anxa2	7	99	307.47	10862.8
Alexandrova-3-FT	Q3UCD3|Q3UCD3_MOUSE	Annexin	Anxa2	24	99	269.99	11163.9
Alexandrova-0-FT	Q3TFK4|Q3TFK4_MOUSE	Annexin	Anxa3	37	99	284.49	7429.17
Alexandrova-24-FT	Q3TFK4|Q3TFK4_MOUSE	Annexin	Anxa3	38	99	274.16	6067.74
Alexandrova-3-FT	Q3U737|Q3U737_MOUSE	Annexin	Anxa3	39	99	289.11	4858.73
Alexandrova-0-FT	F7ANV6|F7ANV6_MOUSE	Annexin (Fragment)	Anxa4	8	99	140.98	4200
Alexandrova-0-FT	P48036|ANXA5_MOUSE	Annexin A5	Anxa5	9	99	488.13	7571.52
Alexandrova-24-FT	P48036|ANXA5_MOUSE	Annexin A5	Anxa5	19	99	445.62	8670.78
Alexandrova-3-FT	P48036|ANXA5_MOUSE	Annexin A5	Anxa5	34	99	711.26	9318.1
Alexandrova-0-FT	Q99JX6|Q99JX6_MOUSE	Annexin	Anxa6	28	99	403.06	6230.02
Alexandrova-24-FT	Q99JX6|Q99JX6_MOUSE	Annexin	Anxa6	68	99	306.9	4269.35
Alexandrova-3-FT	Q3TUI1|Q3TUI1_MOUSE	Annexin	Anxa6	47	99	335.48	5590.05
Alexandrova-3-FT	Q99JX6|Q99JX6_MOUSE	Annexin	Anxa6	57	99	291.01	4724.14
Alexandrova-24-FT	Q922A2|Q922A2_MOUSE; Q3UYL7|Q3UYL7_MOUSE; Q3TJ49|Q3TJ49_MOUSE; Q07076|ANXA7_MOUSE	Annexin	Anxa7	3	98.56	258.13	2740.16
Alexandrova-3-FT	Q3TJ49|Q3TJ49_MOUSE	Annexin	Anxa7	5	98.82	493.44	4544.75
Alexandrova-0-FT	G3X8P9|G3X8P9_MOUSE	Aldehyde oxidase 1	Aox1	13	97.25	699.84	11208.8
Alexandrova-24-FT	O54754|AOXA_MOUSE	Aldehyde oxidase 1	Aox1	6	98.19	602.85	12331.8
Alexandrova-3-FT	G3X8P9|G3X8P9_MOUSE	Aldehyde oxidase 1	Aox1	11	99	400.81	10617.5
Alexandrova-0-FT	Q5SVG5|Q5SVG5_MOUSE; Q5SVG4|Q5SVG4_MOUSE	AP-1 complex subunit beta-1	Ap1b1	7	99	383.22	6452.4
Alexandrova-24-FT	Q8CC13|Q8CC13_MOUSE	AP complex subunit beta	Ap1b1	6	95.9	457.14	6539.28
Alexandrova-3-FT	Q3U1K9|Q3U1K9_MOUSE	AP complex subunit beta	Ap1b1	10	99	236.93	9651.7
Alexandrova-0-FT	Q69ZW4|Q69ZW4_MOUSE	MKIAA0899 protein (Fragment)	Ap2a2	11	99	284.99	6680.34
Alexandrova-24-FT	Q69ZW4|Q69ZW4_MOUSE	MKIAA0899 protein (Fragment)	Ap2a2	4	99	168.755	11055.7
Alexandrova-3-FT	Q69ZW4|Q69ZW4_MOUSE	MKIAA0899 protein (Fragment)	Ap2a2	19	99	197.73	4988.76
Alexandrova-3-FT	Q9Z1T1|AP3B1_MOUSE	AP-3 complex subunit beta-1	Ap3b1	9	99	208.44	1365.33
Alexandrova-0-FT	Q8BNE3|Q8BNE3_MOUSE	Putative uncharacterized protein	Ap3s2	2	92.92	195.62	417.559
Alexandrova-3-FT	B2RUG9|B2RUG9_MOUSE	Adenomatosis polyposis coli	Apc	6	84.15	313.97	1112.47
Alexandrova-0-FT	Q9Z1K7|APC2_MOUSE	Adenomatous polyposis coli protein 2	Apc2	8	75.38	141.71	721.26
Alexandrova-24-FT	Q9Z1K7|APC2_MOUSE	Adenomatous polyposis coli protein 2	Apc2	8	48.43	192.965	6380.53
Alexandrova-3-FT	G5E832|G5E832_MOUSE	Adenomatosis polyposis coli 2	Apc2	9	81.1	186.74	2746.62
Alexandrova-0-FT	F6QA74|F6QA74_MOUSE	DNA-(apurinic or apyrimidinic site) lyase (Fragment)	Apex1	4	99	256.89	8006.58
Alexandrova-24-FT	F6QA74|F6QA74_MOUSE	DNA-(apurinic or apyrimidinic site) lyase (Fragment)	Apex1	3	88.68	234.49	4163.34
Alexandrova-3-FT	Q544Z7|Q544Z7_MOUSE; P28352|APEX1_MOUSE	DNA-(apurinic or apyrimidinic site) lyase	Apex1	7	99	447.97	4741.07
Alexandrova-0-FT	Q3UYQ4|Q3UYQ4_MOUSE	Putative uncharacterized protein	Api5	2	99	246.48	3181.22
Alexandrova-0-FT	Q9D7N9|APMAP_MOUSE	Adipocyte plasma membrane-associated protein	Apmap	61	99	514.93	4761.12
Alexandrova-3-FT	Q9D7N9|APMAP_MOUSE	Adipocyte plasma membrane-associated protein	Apmap	22	99	717.87	3235.12
Alexandrova-0-FT	Q3V2G1|Q3V2G1_MOUSE	Putative uncharacterized protein	Apoa1	17	99	415.27	6662.09
Alexandrova-24-FT	Q00623|APOA1_MOUSE	Apolipoprotein A-I	Apoa1	33	99	597.1	10712.5
Alexandrova-3-FT	Q3V2G1|Q3V2G1_MOUSE	Putative uncharacterized protein	Apoa1	13	99	2804.81	12143.3
Alexandrova-0-FT	Q8K4Z3|NNRE_MOUSE	NAD(P)H-hydrate epimerase	Apoa1bp	34	99	466.89	6028.8
Alexandrova-3-FT	Q8K4Z3|NNRE_MOUSE	NAD(P)H-hydrate epimerase	Apoa1bp	11	98.45	223.76	4236.16
Alexandrova-0-FT	Q6LD55|Q6LD55_MOUSE	APOAII	Apoa2	8	99	350.38	6954.76
Alexandrova-24-FT	Q6LD55|Q6LD55_MOUSE	APOAII	Apoa2	3	95.7	165.4	1361.36
Alexandrova-0-FT	P06728|APOA4_MOUSE	Apolipoprotein A-IV	Apoa4	4	88.93	281.94	12430.5
Alexandrova-0-FT	Q3UEE7|Q3UEE7_MOUSE	Putative uncharacterized protein	Apoe	10	99	270.715	3173.15
Alexandrova-24-FT	Q3UEE7|Q3UEE7_MOUSE	Putative uncharacterized protein	Apoe	11	99	405.73	6863.95
Alexandrova-3-FT	Q6GTX3|Q6GTX3_MOUSE	Apoe protein	Apoe	4	97.28	577.4	11235.3
Alexandrova-24-FT	Q9CY42|Q9CY42_MOUSE	Putative uncharacterized protein	Apoh	1	99	228.32	13735.4
Alexandrova-24-FT	Q9CVQ6|Q9CVQ6_MOUSE	Putative uncharacterized protein (Fragment)	Apopt1	12	91.37	223.02	2398.67
Alexandrova-3-FT	P08030|APT_MOUSE	Adenine phosphoribosyltransferase	Aprt	1	93.67	81.89	6484.45
Alexandrova-3-FT	A2AQA7|A2AQA7_MOUSE	Intron-binding protein aquarius	Aqr	5	99	315.03	3612.28
Alexandrova-24-FT	Q4LDD4|ARAP1_MOUSE	Arf-GAP with Rho-GAP domain, ANK repeat and PH domain-containing protein 1	Arap1	6	98.49	96.685	2414.88
Alexandrova-3-FT	Q4LDD4|ARAP1_MOUSE	Arf-GAP with Rho-GAP domain, ANK repeat and PH domain-containing protein 1	Arap1	6	98.47	276.815	3036.41
Alexandrova-0-FT	Q3U4S9|Q3U4S9_MOUSE	Putative uncharacterized protein	Arcn1	14	99	805.45	6642.5
Alexandrova-24-FT	Q3U4S9|Q3U4S9_MOUSE; Q5XJY5|COPD_MOUSE	Putative uncharacterized protein	Arcn1	6	99	221.4	6649.41
Alexandrova-3-FT	Q5XJY5|COPD_MOUSE	Coatomer subunit delta	Arcn1	14	99	354.81	7716.86
Alexandrova-0-FT	Q3U344|Q3U344_MOUSE; P61205|ARF3_MOUSE	ADP-ribosylation factor 3	Arf3	52	99	401.795	10435.6
Alexandrova-24-FT	Q3U344|Q3U344_MOUSE; P61205|ARF3_MOUSE	ADP-ribosylation factor 3	Arf3	43	99	303.12	7271.68
Alexandrova-3-FT	Q3U344|Q3U344_MOUSE; P61205|ARF3_MOUSE	ADP-ribosylation factor 3	Arf3	65	99	343.3	10677.5
Alexandrova-0-FT	Q14BR4|Q14BR4_MOUSE; P61750|ARF4_MOUSE	ADP-ribosylation factor 4	Arf4	35	99	452.92	9900.5
Alexandrova-24-FT	Q14BR4|Q14BR4_MOUSE; P61750|ARF4_MOUSE	ADP-ribosylation factor 4	Arf4	28	99	244.415	6658.08
Alexandrova-3-FT	Q14BR4|Q14BR4_MOUSE; P61750|ARF4_MOUSE	ADP-ribosylation factor 4	Arf4	36	99	437.9	6034.93
Alexandrova-0-FT	Q3U0D7|Q3U0D7_MOUSE; P62331|ARF6_MOUSE	ADP-ribosylation factor 6	Arf6	21	99	257.22	11395.5
Alexandrova-24-FT	Q3U0D7|Q3U0D7_MOUSE; P62331|ARF6_MOUSE	ADP-ribosylation factor 6	Arf6	8	99	333.635	4214.23
Alexandrova-3-FT	Q3U0D7|Q3U0D7_MOUSE; P62331|ARF6_MOUSE	ADP-ribosylation factor 6	Arf6	8	99	270.34	9058.89
Alexandrova-3-FT	E9Q3G5|E9Q3G5_MOUSE	Protein Arfip1	Arfip1	3	99	143.03	1397.97
Alexandrova-0-FT	Q8K221|ARFP2_MOUSE	Arfaptin-2	Arfip2	4	97.91	435.21	5799.49
Alexandrova-0-FT	Q61176|ARGI1_MOUSE	Arginase-1	Arg1	7	99	515.57	5449.31
Alexandrova-24-FT	Q61176|ARGI1_MOUSE	Arginase-1	Arg1	11	99	758.93	12454.2
Alexandrova-24-FT	Q69ZH9|RHG23_MOUSE	Rho GTPase-activating protein 23	Arhgap23	7	84.99	507.3	6678.62
Alexandrova-0-FT	B2RSI0|B2RSI0_MOUSE; A6X8Z5|RHG31_MOUSE	CDC42 GTPase-activating protein	Arhgap31	8	95.12	157.055	789.775
Alexandrova-24-FT	Q80YF9|RHG33_MOUSE	Rho GTPase-activating protein 33	Arhgap33	5	98.57	147.72	2175.78
Alexandrova-0-FT	Q99PT1|GDIR1_MOUSE	Rho GDP-dissociation inhibitor 1	Arhgdia	5	89.96	213	21082.1
Alexandrova-3-FT	Q99PT1|GDIR1_MOUSE	Rho GDP-dissociation inhibitor 1	Arhgdia	3	99	359.14	18141.9
Alexandrova-24-FT	E9PUF7|E9PUF7_MOUSE	Rho guanine nucleotide exchange factor 1	Arhgef1	9	97.51	103.58	2494.49
Alexandrova-3-FT	E9PUF7|E9PUF7_MOUSE	Rho guanine nucleotide exchange factor 1	Arhgef1	5	98.54	228.64	7863.81
Alexandrova-0-FT	Q5FWH6|ARHGF_MOUSE	Rho guanine nucleotide exchange factor 15	Arhgef15	2	96.98	86.735	4642.68
Alexandrova-0-FT	Q80U35|ARHGH_MOUSE	Rho guanine nucleotide exchange factor 17	Arhgef17	18	95.88	157.335	1171
Alexandrova-3-FT	H3BKH9|H3BKH9_MOUSE	Rho guanine nucleotide exchange factor 2	Arhgef2	6	96.84	261.95	3163.33
Alexandrova-3-FT	E9PYK8|E9PYK8_MOUSE	Rho guanine nucleotide exchange factor 4	Arhgef4	4	93.13	437.965	3601.27
Alexandrova-0-FT	S4R189|S4R189_MOUSE	Rho guanine nucleotide exchange factor 40	Arhgef40	10	79.17	209.53	3148.88
Alexandrova-3-FT	F6WMJ3|F6WMJ3_MOUSE	Rho guanine nucleotide exchange factor 6	Arhgef6	3	99	207.06	7829.81
Alexandrova-24-FT	E9Q6R4|E9Q6R4_MOUSE	Protein Arid1b	Arid1b	5	88.53	463.56	5902.43
Alexandrova-3-FT	F8VPQ2|F8VPQ2_MOUSE	Protein Arid4a	Arid4a	22	95.49	1164.11	2479.08
Alexandrova-0-FT	Q9D7H9|Q9D7H9_MOUSE	Putative uncharacterized protein	Arl1	3	93.02	337.86	5688.58
Alexandrova-24-FT	F8WIB1|F8WIB1_MOUSE	ADP-ribosylation factor-like protein 1 (Fragment)	Arl1	1	99	186.92	7561.52
Alexandrova-3-FT	Q3TIR2|Q3TIR2_MOUSE	Putative uncharacterized protein	Arl1	4	99	162.13	3693.55
Alexandrova-0-FT	Q9CQW2|ARL8B_MOUSE	ADP-ribosylation factor-like protein 8B	Arl8b	17	99	516.98	11216.4
Alexandrova-24-FT	A0A0N4SVB8|A0A0N4SVB8_MOUSE	ADP-ribosylation factor-like protein 8B	Arl8b	6	99	286.24	8275.92
Alexandrova-3-FT	Q9CQW2|ARL8B_MOUSE	ADP-ribosylation factor-like protein 8B	Arl8b	37	99	330.1	9643.93
Alexandrova-24-FT	Q5EBP3|ARMC5_MOUSE	Armadillo repeat-containing protein 5	Armc5	5	83.34	214.14	940.086
Alexandrova-24-FT	Q3UHZ2|Q3UHZ2_MOUSE	Aryl hydrocarbon receptor nuclear translocator-like, isoform CRA_b	Arntl	3	96.62	140.57	3973.58
Alexandrova-24-FT	Q9CVB6|ARPC2_MOUSE	Actin-related protein 2/3 complex subunit 2	Arpc2	5	99	487.88	10007.7
Alexandrova-3-FT	Q9CVB6|ARPC2_MOUSE	Actin-related protein 2/3 complex subunit 2	Arpc2	14	99	248.735	4730.89
Alexandrova-3-FT	Q9JM76|ARPC3_MOUSE	Actin-related protein 2/3 complex subunit 3	Arpc3	3	97.16	1897.59	16948.8
Alexandrova-0-FT	P59999|ARPC4_MOUSE	Actin-related protein 2/3 complex subunit 4	Arpc4	1	98.52	188.93	11007.6
Alexandrova-24-FT	Q8BVW6|Q8BVW6_MOUSE	Actin-related protein 2/3 complex subunit 4	Arpc4	1	99	268.86	1879.17
Alexandrova-3-FT	Q8BVW6|Q8BVW6_MOUSE	Actin-related protein 2/3 complex subunit 4	Arpc4	7	99	363.99	8284.82
Alexandrova-0-FT	A3KGQ6|A3KGQ6_MOUSE; Q9D898|ARP5L_MOUSE	Actin-related protein 2/3 complex subunit 5	Arpc5l	1	98.12	203.25	10929.5
Alexandrova-0-FT	E9Q827|E9Q827_MOUSE	cAMP-regulated phosphoprotein 19	Arpp19	9	99	213.02	3167.15
Alexandrova-0-FT	J3QNU6|J3QNU6_MOUSE	Beta-arrestin-1	Arrb1	12	99	269.99	1455.71
Alexandrova-0-FT	Q78P93|Q78P93_MOUSE; Q9WV54|ASAH1_MOUSE	Acid ceramidase	Asah1	5	99	457.86	9805.46
Alexandrova-3-FT	Q78P93|Q78P93_MOUSE; Q9WV54|ASAH1_MOUSE	Acid ceramidase	Asah1	4	99	216.575	4418.8
Alexandrova-24-FT	Q3U5A0|Q3U5A0_MOUSE; Q9WV74|ASB1_MOUSE	Ankyrin repeat and SOCS box protein 1	Asb1	8	76.6	719.25	6655.51
Alexandrova-3-FT	Q3U5A0|Q3U5A0_MOUSE; Q9WV74|ASB1_MOUSE	Ankyrin repeat and SOCS box protein 1	Asb1	7	99	506.07	1339.62
Alexandrova-0-FT	Q91YI0|ARLY_MOUSE	Argininosuccinate lyase	Asl	2	97.68	334.115	4735.72
Alexandrova-24-FT	Q91YI0|ARLY_MOUSE	Argininosuccinate lyase	Asl	6	97.58	143.47	3531.84
Alexandrova-3-FT	Q91YI0|ARLY_MOUSE	Argininosuccinate lyase	Asl	2	94.75	289.295	6485.26
Alexandrova-3-FT	O54984|ASNA_MOUSE	ATPase Asna1	Asna1	4	82.92	266	9261.14
Alexandrova-0-FT	Q61024|ASNS_MOUSE	Asparagine synthetase [glutamine-hydrolyzing]	Asns	4	99	189.635	5717.58
Alexandrova-24-FT	Q61024|ASNS_MOUSE	Asparagine synthetase [glutamine-hydrolyzing]	Asns	5	96.44	153.49	1276.31
Alexandrova-3-FT	A2AL85|A2AL85_MOUSE; Q8BSY0|ASPH_MOUSE	Aspartyl/asparaginyl beta-hydroxylase	Asph	8	99	360.36	7115.84
Alexandrova-0-FT	Q8CJ27|ASPM_MOUSE	Abnormal spindle-like microcephaly-associated protein homolog	Aspm	13	87.77	195.41	1456.35
Alexandrova-24-FT	Q8CJ27|ASPM_MOUSE	Abnormal spindle-like microcephaly-associated protein homolog	Aspm	12	53.49	256.38	2411.71
Alexandrova-3-FT	Q8CJ27|ASPM_MOUSE	Abnormal spindle-like microcephaly-associated protein homolog	Aspm	17	43.5	129.41	1044.13
Alexandrova-3-FT	A6H6K1|A6H6K1_MOUSE; Q99MQ4|ASPN_MOUSE	Aspn protein	Aspn	4	89.92	295.865	9266.41
Alexandrova-24-FT	Q3UJ34|Q3UJ34_MOUSE; Q3UEJ7|Q3UEJ7_MOUSE; P16460|ASSY_MOUSE	Argininosuccinate synthase	Ass1	3	99	5.49154	6652.44
Alexandrova-0-FT	Q925I1|ATAD3_MOUSE	ATPase family AAA domain-containing protein 3	Atad3	6	98.57	191.435	1716.33
Alexandrova-24-FT	Q9CPX6|ATG3_MOUSE	Ubiquitin-like-conjugating enzyme ATG3	Atg3	1	99	84.85	1106.06
Alexandrova-0-FT	Q99J83|ATG5_MOUSE	Autophagy protein 5	Atg5	5	99	237.58	9113.27
Alexandrova-3-FT	Q99J83|ATG5_MOUSE	Autophagy protein 5	Atg5	7	99	131.55	6847.7
Alexandrova-0-FT	Q9CWJ9|PUR9_MOUSE	Bifunctional purine biosynthesis protein PURH	Atic	20	99	282.41	1949.78
Alexandrova-24-FT	Q9CWJ9|PUR9_MOUSE	Bifunctional purine biosynthesis protein PURH	Atic	9	99	242.1	9948.82
Alexandrova-3-FT	Q9CWJ9|PUR9_MOUSE	Bifunctional purine biosynthesis protein PURH	Atic	19	99	204.78	4438.86
Alexandrova-0-FT	O08997|ATOX1_MOUSE	Copper transport protein ATOX1	Atox1	10	99	2304.8	34237.6
Alexandrova-24-FT	O08997|ATOX1_MOUSE	Copper transport protein ATOX1	Atox1	5	90.28	371.37	8229.02
Alexandrova-3-FT	O08997|ATOX1_MOUSE	Copper transport protein ATOX1	Atox1	10	97.69	1024.39	20323.3
Alexandrova-0-FT	Q8VDN2|AT1A1_MOUSE	Sodium/potassium-transporting ATPase subunit alpha-1	Atp1a1	18	99	226.3	3497.53
Alexandrova-24-FT	Q8VDN2|AT1A1_MOUSE	Sodium/potassium-transporting ATPase subunit alpha-1	Atp1a1	22	99	446.405	8633.93
Alexandrova-3-FT	Q8VDN2|AT1A1_MOUSE	Sodium/potassium-transporting ATPase subunit alpha-1	Atp1a1	7	99	365.48	7072.05
Alexandrova-0-FT	Q545P0|Q545P0_MOUSE; P14094|AT1B1_MOUSE	Sodium/potassium-transporting ATPase subunit beta	Atp1b1	7	99	287.74	8076.57
Alexandrova-24-FT	Q3TV47|Q3TV47_MOUSE	Sodium/potassium-transporting ATPase subunit beta	Atp1b1	7	99	236.78	8776.08
Alexandrova-0-FT	Q8R429|AT2A1_MOUSE	Sarcoplasmic/endoplasmic reticulum calcium ATPase 1	Atp2a1	8	98.2	164.82	965.157
Alexandrova-0-FT	Q5DTI2|Q5DTI2_MOUSE	ATPase, Ca++ transporting, cardiac muscle, slow twitch 2, isoform CRA_b (Fragment)	Atp2a2	9	99	173.33	1536.27
Alexandrova-24-FT	Q5DTI2|Q5DTI2_MOUSE	ATPase, Ca++ transporting, cardiac muscle, slow twitch 2, isoform CRA_b (Fragment)	Atp2a2	2	99	227.39	7696.81
Alexandrova-3-FT	Q5DTI2|Q5DTI2_MOUSE	ATPase, Ca++ transporting, cardiac muscle, slow twitch 2, isoform CRA_b (Fragment)	Atp2a2	7	99	384.73	12716.3
Alexandrova-3-FT	Q64518|AT2A3_MOUSE	Sarcoplasmic/endoplasmic reticulum calcium ATPase 3	Atp2a3	25	99	456.42	2748.43
Alexandrova-0-FT	Q03265|ATPA_MOUSE	ATP synthase subunit alpha, mitochondrial	Atp5a1	210	99	553.67	11973.2
Alexandrova-24-FT	Q03265|ATPA_MOUSE	ATP synthase subunit alpha, mitochondrial	Atp5a1	100	99	384.405	8001.1
Alexandrova-3-FT	Q03265|ATPA_MOUSE	ATP synthase subunit alpha, mitochondrial	Atp5a1	200	99	438.07	10227.6
Alexandrova-0-FT	P56480|ATPB_MOUSE	ATP synthase subunit beta, mitochondrial	Atp5b	146	99	287.725	8486.51
Alexandrova-24-FT	P56480|ATPB_MOUSE	ATP synthase subunit beta, mitochondrial	Atp5b	183	99	299.16	8327.16
Alexandrova-3-FT	P56480|ATPB_MOUSE	ATP synthase subunit beta, mitochondrial	Atp5b	161	99	343.64	8267.2
Alexandrova-0-FT	Q8C2Q8|Q8C2Q8_MOUSE	ATP synthase subunit gamma	Atp5c1	14	99	510.44	6652.41
Alexandrova-24-FT	Q9D9D7|Q9D9D7_MOUSE	ATP synthase subunit gamma	Atp5c1	18	99	430.44	5541.79
Alexandrova-3-FT	Q8C2Q8|Q8C2Q8_MOUSE	ATP synthase subunit gamma	Atp5c1	6	99	838.005	8591.94
Alexandrova-0-FT	Q9DCZ0|Q9DCZ0_MOUSE; Q9D0J2|Q9D0J2_MOUSE; Q4FK74|Q4FK74_MOUSE; Q9D3D9|ATPD_MOUSE	Putative uncharacterized protein	Atp5d	2	99	2309.2	26857.3
Alexandrova-24-FT	Q9DCZ0|Q9DCZ0_MOUSE; Q9D0J2|Q9D0J2_MOUSE; Q4FK74|Q4FK74_MOUSE; Q9D3D9|ATPD_MOUSE	Putative uncharacterized protein	Atp5d	2	99	2300	15246.7
Alexandrova-0-FT	Q5I0W0|Q5I0W0_MOUSE; Q9CQQ7|AT5F1_MOUSE	ATP synthase F(0) complex subunit B1, mitochondrial	Atp5f1	18	99	230.855	3912.58
Alexandrova-24-FT	Q3TJD4|Q3TJD4_MOUSE	Putative uncharacterized protein	Atp5f1	8	99	487.28	7687.08
Alexandrova-3-FT	Q5I0W0|Q5I0W0_MOUSE; Q9CQQ7|AT5F1_MOUSE	ATP synthase F(0) complex subunit B1, mitochondrial	Atp5f1	13	97.86	273.89	5014.65
Alexandrova-0-FT	P56135|ATPK_MOUSE	ATP synthase subunit f, mitochondrial	Atp5j2	3	99	322.82	9306.43
Alexandrova-24-FT	P56135|ATPK_MOUSE	ATP synthase subunit f, mitochondrial	Atp5j2	2	99	277.21	9937.26
Alexandrova-3-FT	P56135|ATPK_MOUSE	ATP synthase subunit f, mitochondrial	Atp5j2	3	99	622.58	9523
Alexandrova-0-FT	Q9D037|Q9D037_MOUSE	Putative uncharacterized protein	Atp5l	3	99	740.41	34864.2
Alexandrova-24-FT	Q9CQY3|Q9CQY3_MOUSE	Putative uncharacterized protein	Atp5l	2	99	834.655	13333.2
Alexandrova-3-FT	Q9CPQ8|ATP5L_MOUSE	ATP synthase subunit g, mitochondrial	Atp5l	2	97.52	3383.82	27821.3
Alexandrova-0-FT	Q3THG0|Q3THG0_MOUSE	Putative uncharacterized protein	Atp5o	13	99	379.26	5546.01
Alexandrova-3-FT	Q9DB20|ATPO_MOUSE	ATP synthase subunit O, mitochondrial	Atp5o	7	95.45	829.47	9980.27
Alexandrova-3-FT	K3W4T3|K3W4T3_MOUSE	V-type proton ATPase subunit a	Atp6v0a1	3	97.31	615.34	7053.82
Alexandrova-0-FT	P50516|VATA_MOUSE	V-type proton ATPase catalytic subunit A	Atp6v1a	47	99	861.88	11704
Alexandrova-24-FT	P50516|VATA_MOUSE	V-type proton ATPase catalytic subunit A	Atp6v1a	6	99	201.4	10790.8
Alexandrova-3-FT	P50516|VATA_MOUSE	V-type proton ATPase catalytic subunit A	Atp6v1a	32	99	339.51	6103.2
Alexandrova-24-FT	Q8C3L6|Q8C3L6_MOUSE	Putative uncharacterized protein	Atp6v1b1	5	99	139.91	6978.16
Alexandrova-0-FT	P62814|VATB2_MOUSE	V-type proton ATPase subunit B, brain isoform	Atp6v1b2	5	96.88	706.46	13103.7
Alexandrova-0-FT	Q99L60|VATC2_MOUSE	V-type proton ATPase subunit C 2	Atp6v1c2	2	99	344.025	3399.11
Alexandrova-24-FT	Q3U861|Q3U861_MOUSE; P57746|VATD_MOUSE	ATPase, H+ transporting, lysosomal V1 subunit D, isoform CRA_b	Atp6v1d	3	86.47	215.54	2969.39
Alexandrova-0-FT	P50518|VATE1_MOUSE	V-type proton ATPase subunit E 1	Atp6v1e1	11	99	145.52	1881.97
Alexandrova-24-FT	P50518|VATE1_MOUSE	V-type proton ATPase subunit E 1	Atp6v1e1	3	99	263.28	7470.6
Alexandrova-3-FT	P50518|VATE1_MOUSE	V-type proton ATPase subunit E 1	Atp6v1e1	12	98.79	119.57	1175.29
Alexandrova-3-FT	B9EJ97|B9EJ97_MOUSE	Atp7a protein	Atp7a	4	86.62	306.975	2247.03
Alexandrova-0-FT	Q6DI68|Q6DI68_MOUSE	Phospholipid-transporting ATPase (Fragment)	Atp9a	7	84.74	469.99	2176.77
Alexandrova-3-FT	Q8C4G3|Q8C4G3_MOUSE	Phospholipid-transporting ATPase	Atp9a	3	91.75	91.26	910.028
Alexandrova-3-FT	O35143|ATIF1_MOUSE	ATPase inhibitor, mitochondrial	Atpif1	10	92.81	283.7	1132.18
Alexandrova-24-FT	Q8BMG1|ATRIP_MOUSE	ATR-interacting protein	Atrip	5	91.18	248.67	8056.67
Alexandrova-0-FT	Q61687|ATRX_MOUSE	Transcriptional regulator ATRX	Atrx	5	91.05	273.76	2049.62
Alexandrova-24-FT	B2RQB7|B2RQB7_MOUSE	Atxn7 protein	Atxn7	15	98.51	390.96	2174.67
Alexandrova-3-FT	B2RQB7|B2RQB7_MOUSE	Atxn7 protein	Atxn7	34	99	196.28	4230.14
Alexandrova-3-FT	Q3TEG5|Q3TEG5_MOUSE	Putative uncharacterized protein	Auh	5	99	95.17	3357.8
Alexandrova-24-FT	Q923H7|Q923H7_MOUSE	ETS-related transcription factor ERF	AY036118	6	67.67	139.12	3808.5
Alexandrova-24-FT	Q9D239|Q9D239_MOUSE	Beta-2-microglobulin	B2m	4	99	378.96	8271.51
Alexandrova-3-FT	Q8BNQ7|Q8BNQ7_MOUSE	Putative uncharacterized protein	B330016D10Rik	6	86.06	175.645	899.511
Alexandrova-3-FT	Q3TVJ9|Q3TVJ9_MOUSE; Q9Z222|B3GN2_MOUSE	Hexosyltransferase	B3gnt2	3	89.09	309.42	810.762
Alexandrova-0-FT	Q9QY11|Q9QY11_MOUSE	Beta-1,4-galactosyltransferase V	B4galt5	3	97.48	189.59	2878.56
Alexandrova-0-FT	Q8BXG1|Q8BXG1_MOUSE	Putative uncharacterized protein	B930041F14Rik	26	79.02	909.515	2354.63
Alexandrova-24-FT	Q8BXG1|Q8BXG1_MOUSE	Putative uncharacterized protein	B930041F14Rik	24	78.82	532.115	1362.38
Alexandrova-24-FT	E9Q7G4|E9Q7G4_MOUSE; Q3UHR0|BAHC1_MOUSE	BAH and coiled-coil domain-containing protein 1	Bahcc1	9	78.58	190.84	1494.7
Alexandrova-3-FT	E9QAX1|E9QAX1_MOUSE	Brain-specific angiogenesis inhibitor 1-associated protein 2-like protein 2	Baiap2l2	7	90.86	416.15	1180.31
Alexandrova-24-FT	G3UWZ0|G3UWZ0_MOUSE	Bromodomain adjacent to zinc finger domain protein 1A	Baz1a	6	66.49	385.47	4037.17
Alexandrova-0-FT	Q9DBI2|BBS10_MOUSE	Bardet-Biedl syndrome 10 protein homolog	Bbs10	3	98.28	92.8	2917.07
Alexandrova-24-FT	Q8VBW5|BBX_MOUSE	HMG box transcription factor BBX	Bbx	2	92.17	356.615	3957.93
Alexandrova-24-FT	Q8R5A7|Q8R5A7_MOUSE	cDNA sequence BC023105	BC023105	1	98.11	74	1083.13
Alexandrova-3-FT	Q3U3J1|Q3U3J1_MOUSE	2-oxoisovalerate dehydrogenase subunit alpha, mitochondrial	Bckdha	5	98.31	437.13	1575.79
Alexandrova-0-FT	Q8C6H9|Q8C6H9_MOUSE	Putative uncharacterized protein	Bckdk	4	98.64	126.86	7842.46
Alexandrova-24-FT	Q571C7|BDP1_MOUSE	Transcription factor TFIIIB component B'' homolog	Bdp1	8	78.15	171.94	1677.06
Alexandrova-24-FT	Q7TMW3|Q7TMW3_MOUSE	Biglycan	Bgn	16	99	165.58	7043.82
Alexandrova-3-FT	Q7TMW3|Q7TMW3_MOUSE	Biglycan	Bgn	31	99	353.43	10857.6
Alexandrova-0-FT	Q9CY64|BIEA_MOUSE	Biliverdin reductase A	Blvra	3	96.05	667.62	15175.1
Alexandrova-24-FT	Q9CY64|BIEA_MOUSE	Biliverdin reductase A	Blvra	1	99	274.64	1527.37
Alexandrova-3-FT	Q9CY64|BIEA_MOUSE	Biliverdin reductase A	Blvra	7	99	157.37	2281.23
Alexandrova-0-FT	Q3U6G1|Q3U6G1_MOUSE; Q923D2|BLVRB_MOUSE	Biliverdin reductase B (Flavin reductase (NADPH))	Blvrb	5	99	532.5	3939.47
Alexandrova-24-FT	Q3U6G1|Q3U6G1_MOUSE; Q923D2|BLVRB_MOUSE	Biliverdin reductase B (Flavin reductase (NADPH))	Blvrb	5	99	98.84	5993.87
Alexandrova-24-FT	Q496P8|Q496P8_MOUSE	Bmp5 protein (Fragment)	Bmp5	2	89.79	161.31	3372.03
Alexandrova-24-FT	E9QME1|E9QME1_MOUSE	Bcl-2/adenovirus E1B 19 kDa-interacting protein 2-like protein	Bnipl	10	97.64	182.405	473.903
Alexandrova-3-FT	E9QME1|E9QME1_MOUSE	Bcl-2/adenovirus E1B 19 kDa-interacting protein 2-like protein	Bnipl	21	95.32	376.53	961.943
Alexandrova-24-FT	E9Q6J5|BD1L1_MOUSE	Biorientation of chromosomes in cell division protein 1-like 1	Bod1l	8	86.28	183.68	4124.19
Alexandrova-24-FT	Q8R164|BPHL_MOUSE	Valacyclovir hydrolase	Bphl	5	99	373.62	10577.9
Alexandrova-3-FT	Q3TDN8|Q3TDN8_MOUSE	Putative uncharacterized protein	Bphl	6	99	409.83	14409.5
Alexandrova-0-FT	Q3UBN8|Q3UBN8_MOUSE	Putative uncharacterized protein	Bpnt1	9	99	602.82	16330.1
Alexandrova-3-FT	Q3U449|Q3U449_MOUSE	Bisphosphate 3'-nucleotidase 1, isoform CRA_a	Bpnt1	2	98.55	2473.63	30996.5
Alexandrova-24-FT	A2A654|A2A654_MOUSE	Protein Bptf	Bptf	7	65.39	258.64	4930.46
Alexandrova-24-FT	D3Z7P0|D3Z7P0_MOUSE	BRCA1-A complex subunit BRE	Bre	1	99	461.75	7578.43
Alexandrova-3-FT	B2KF05|B2KF05_MOUSE	Bromodomain and PHD finger containing, 3	Brpf3	6	87.21	195.005	4785.92
Alexandrova-3-FT	Q921C3|BRWD1_MOUSE	Bromodomain and WD repeat-containing protein 1	Brwd1	9	75.34	194.84	618.718
Alexandrova-0-FT	O88737|BSN_MOUSE	Protein bassoon	Bsn	12	91.15	182.955	1277.88
Alexandrova-24-FT	O88737|BSN_MOUSE	Protein bassoon	Bsn	14	82.57	331.135	1186.3
Alexandrova-3-FT	P58544|BTBD1_MOUSE	BTB/POZ domain-containing protein 1	Btbd1	11	91.09	413.15	2255.28
Alexandrova-0-FT	Q64152|BTF3_MOUSE	Transcription factor BTF3	Btf3	1	98.74	358.67	3547.96
Alexandrova-3-FT	Q7TNF8|RIMB1_MOUSE	Peripheral-type benzodiazepine receptor-associated protein 1	Bzrap1	11	85.93	218.94	3706.7
Alexandrova-3-FT	Q8BUY2|Q8BUY2_MOUSE	Protein C130079G13Rik	C130079G13Rik	4	92.76	123.08	2746.51
Alexandrova-3-FT	Q3TXB1|Q3TXB1_MOUSE	Putative uncharacterized protein	C1qa	2	99	101.54	6737.15
Alexandrova-0-FT	O35658|C1QBP_MOUSE	Complement component 1 Q subcomponent-binding protein, mitochondrial	C1qbp	3	99	449.64	4872.04
Alexandrova-3-FT	E9Q861|E9Q861_MOUSE	Protein C2cd4a	C2cd4a	4	92.77	109.31	1717.54
Alexandrova-0-FT	P01027|CO3_MOUSE	Complement C3	C3	39	99	272.54	7963.74
Alexandrova-24-FT	P01027|CO3_MOUSE	Complement C3	C3	97	99	204.52	3307.7
Alexandrova-3-FT	P01027|CO3_MOUSE	Complement C3	C3	15	99	387.38	6861.32
Alexandrova-0-FT	B2RXW7|B2RXW7_MOUSE	Complement component 4B (Childo blood group)	C4b	9	99	189.89	2060.93
Alexandrova-24-FT	B2RWX2|B2RWX2_MOUSE	Complement component 4B (Childo blood group)	C4b	4	96.52	115.115	4581.93
Alexandrova-0-FT	A0A0R4J032|A0A0R4J032_MOUSE	Complement component 9	C9	1	99	63.07	5909.23
Alexandrova-24-FT	A0A0R4J032|A0A0R4J032_MOUSE	Complement component 9	C9	3	99	152.43	4745.49
Alexandrova-24-FT	P13634|CAH1_MOUSE	Carbonic anhydrase 1	Ca1	4	97.16	167.6	4358.24
Alexandrova-3-FT	P13634|CAH1_MOUSE	Carbonic anhydrase 1	Ca1	6	97.97	267.755	16709.7
Alexandrova-0-FT	P00920|CAH2_MOUSE	Carbonic anhydrase 2	Ca2	5	99	549.59	3543.64
Alexandrova-24-FT	P00920|CAH2_MOUSE	Carbonic anhydrase 2	Ca2	4	99	1305.44	16882.6
Alexandrova-3-FT	P00920|CAH2_MOUSE	Carbonic anhydrase 2	Ca2	8	99	182.22	3553.24
Alexandrova-24-FT	F7C376|F7C376_MOUSE; C7TQ62|C7TQ62_MOUSE; C7TQ60|C7TQ60_MOUSE; A0A087WS67|A0A087WS67_MOUSE; A0A087WS40|A0A087WS40_MOUSE	Voltage-dependent L-type calcium channel subunit alpha-1C	Cacna1c	17	94.81	196.34	464.942
Alexandrova-0-FT	D3Z3Z3|D3Z3Z3_MOUSE	Voltage-dependent L-type calcium channel subunit beta-3	Cacnb3	4	82.53	239.1	3954.52
Alexandrova-0-FT	B2RQC6|PYR1_MOUSE	CAD protein	Cad	9	99	166.54	1763.65
Alexandrova-24-FT	B2RQC6|PYR1_MOUSE	CAD protein	Cad	7	81.57	57.45	4331.16
Alexandrova-3-FT	B2RQC6|PYR1_MOUSE	CAD protein	Cad	9	99	305.79	2727.82
Alexandrova-0-FT	E9QA15|E9QA15_MOUSE	Protein Cald1	Cald1	64	99	362	2620
Alexandrova-24-FT	E9QA15|E9QA15_MOUSE	Protein Cald1	Cald1	3	99	105.32	653.627
Alexandrova-3-FT	E9QA15|E9QA15_MOUSE	Protein Cald1	Cald1	50	99	317.035	1567.52
Alexandrova-0-FT	P62204|CALM_MOUSE	Calmodulin	Calm1	12	99	257.67	2674.04
Alexandrova-24-FT	Q3UKW2|Q3UKW2_MOUSE	Calmodulin	Calm1	5	99	261.42	3164.13
Alexandrova-3-FT	Q3UKW2|Q3UKW2_MOUSE	Calmodulin	Calm1	12	99	286.995	8307.92
Alexandrova-0-FT	B2MWM9|B2MWM9_MOUSE; P14211|CALR_MOUSE	Calreticulin	Calr	50	99	316.74	4149.08
Alexandrova-24-FT	B2MWM9|B2MWM9_MOUSE; P14211|CALR_MOUSE	Calreticulin	Calr	12	99	590.81	7978.65
Alexandrova-3-FT	B2MWM9|B2MWM9_MOUSE; P14211|CALR_MOUSE	Calreticulin	Calr	33	99	469.1	3215.74
Alexandrova-24-FT	Q3UG11|Q3UG11_MOUSE	Putative uncharacterized protein	Calu	2	99	331.09	13437.9
Alexandrova-3-FT	Q3UY68|Q3UY68_MOUSE; Q91YS8|KCC1A_MOUSE	Calcium/calmodulin-dependent protein kinase I	Camk1	2	89.93	132.49	5235.69
Alexandrova-0-FT	Q8C078|KKCC2_MOUSE	Calcium/calmodulin-dependent protein kinase kinase 2	Camkk2	5	99	172.43	2295.79
Alexandrova-0-FT	U5LHT8|U5LHT8_MOUSE	Calmodulin-regulated spectrin-associated protein 3	Camsap3	19	96.67	134.92	2004.71
Alexandrova-24-FT	U5LGR7|U5LGR7_MOUSE	Marshalin-La transcript variant 1	Camsap3	7	98.46	189.62	1227.39
Alexandrova-0-FT	Q6ZQ38|CAND1_MOUSE	Cullin-associated NEDD8-dissociated protein 1	Cand1	21	99	222.49	8706.19
Alexandrova-24-FT	Q6ZQ38|CAND1_MOUSE	Cullin-associated NEDD8-dissociated protein 1	Cand1	3	99	286.6	6989.06
Alexandrova-3-FT	Q6ZQ38|CAND1_MOUSE	Cullin-associated NEDD8-dissociated protein 1	Cand1	17	99	218.02	6879.7
Alexandrova-24-FT	Q6ZQ73|CAND2_MOUSE	Cullin-associated NEDD8-dissociated protein 2	Cand2	4	99	116.54	3793.8
Alexandrova-0-FT	Q5SUC3|Q5SUC3_MOUSE; P35564|CALX_MOUSE	Calnexin	Canx	27	99	415.54	11398.2
Alexandrova-3-FT	Q5SUC3|Q5SUC3_MOUSE; P35564|CALX_MOUSE	Calnexin	Canx	66	99	245.56	7748.75
Alexandrova-0-FT	Q3UVJ2|Q3UVJ2_MOUSE	Adenylyl cyclase-associated protein	Cap1	18	99	261.76	3378.01
Alexandrova-24-FT	Q3UNQ0|Q3UNQ0_MOUSE	Adenylyl cyclase-associated protein	Cap1	10	99	195.79	1363.88
Alexandrova-3-FT	Q3TC53|Q3TC53_MOUSE	Adenylyl cyclase-associated protein	Cap1	25	99	381.25	2103.14
Alexandrova-0-FT	P24452|CAPG_MOUSE	Macrophage-capping protein	Capg	1	96.9	526.05	15595.1
Alexandrova-24-FT	P24452|CAPG_MOUSE	Macrophage-capping protein	Capg	3	99	548.08	9772.31
Alexandrova-3-FT	Q99LB4|Q99LB4_MOUSE	Capping protein (Actin filament), gelsolin-like	Capg	3	99	165.12	12879.8
Alexandrova-0-FT	Q3U3A8|Q3U3A8_MOUSE	Putative uncharacterized protein	Capn2	5	99	269.45	18402.6
Alexandrova-24-FT	Q3U8S5|Q3U8S5_MOUSE	Putative uncharacterized protein	Capn2	2	99	292.245	7092.28
Alexandrova-3-FT	Q3U3A8|Q3U3A8_MOUSE	Putative uncharacterized protein	Capn2	13	99	526.76	18886.3
Alexandrova-3-FT	Q3TPL4|Q3TPL4_MOUSE; O08688|CAN5_MOUSE	Calpain-5	Capn5	3	88.27	208.83	458.897
Alexandrova-24-FT	O88456|CPNS1_MOUSE	Calpain small subunit 1	Capns1	8	99	192.09	4565.26
Alexandrova-3-FT	O88456|CPNS1_MOUSE	Calpain small subunit 1	Capns1	3	99	220.29	6641.99
Alexandrova-3-FT	Q3UAS2|Q3UAS2_MOUSE	Putative uncharacterized protein	Capza1	1	97.18	246.51	37794.3
Alexandrova-3-FT	Q5DQJ3|Q5DQJ3_MOUSE; P47754|CAZA2_MOUSE	Capping protein (Actin filament) muscle Z-line, alpha 2, isoform CRA_c	Capza2	5	99	323.75	9774.97
Alexandrova-24-FT	P47757|CAPZB_MOUSE	F-actin-capping protein subunit beta	Capzb	2	99	350.393	19876.8
Alexandrova-3-FT	Q3TVK4|Q3TVK4_MOUSE	Putative uncharacterized protein	Capzb	2	99	1246.02	11517.7
Alexandrova-0-FT	Q71UK2|Q71UK2_MOUSE	Stress-inducible intra-cellular carbonic anhydrase isozyme VI	Car6	12	99	215.56	3796.38
Alexandrova-0-FT	K3W4M4|K3W4M4_MOUSE	ATP-dependent (S)-NAD(P)H-hydrate dehydratase	Carkd	13	99	275.25	14716
Alexandrova-24-FT	K3W4M4|K3W4M4_MOUSE	ATP-dependent (S)-NAD(P)H-hydrate dehydratase	Carkd	1	99	177.22	3464.55
Alexandrova-3-FT	K3W4M4|K3W4M4_MOUSE	ATP-dependent (S)-NAD(P)H-hydrate dehydratase	Carkd	20	99	254.27	10794.2
Alexandrova-24-FT	O70589|CSKP_MOUSE	Peripheral plasma membrane protein CASK	Cask	8	97.19	253.39	2712.8
Alexandrova-0-FT	Q6P9K8|CSKI1_MOUSE	Caskin-1	Caskin1	3	85.4	205.95	660.505
Alexandrova-0-FT	P29452|CASP1_MOUSE	Caspase-1	Casp1	4	97.63	222.285	7284.85
Alexandrova-0-FT	Q9D089|Q9D089_MOUSE	Putative uncharacterized protein	Casp6	1	98.67	132.54	18372.9
Alexandrova-24-FT	Q9D089|Q9D089_MOUSE	Putative uncharacterized protein	Casp6	2	99	547.645	3326.19
Alexandrova-3-FT	Q9D089|Q9D089_MOUSE	Putative uncharacterized protein	Casp6	1	99	292.23	9674.14
Alexandrova-0-FT	P51125|ICAL_MOUSE	Calpastatin	Cast	4	99	215.83	911.038
Alexandrova-0-FT	Q8C6E3|Q8C6E3_MOUSE	Catalase	Cat	8	99	204.41	5375.34
Alexandrova-24-FT	Q3TVZ1|Q3TVZ1_MOUSE	Catalase	Cat	2	99	336.305	3431.99
Alexandrova-3-FT	Q3UF58|Q3UF58_MOUSE	Catalase	Cat	4	99	267.345	5334.17
Alexandrova-0-FT	Q3UYR3|Q3UYR3_MOUSE	Putative uncharacterized protein (Fragment)	Cbfb	11	99	793.93	2245.45
Alexandrova-0-FT	B2RXY7|B2RXY7_MOUSE; P48758|CBR1_MOUSE	Carbonyl reductase 1	Cbr1	5	88.5	344.95	6054.15
Alexandrova-24-FT	B2RXY7|B2RXY7_MOUSE; P48758|CBR1_MOUSE	Carbonyl reductase 1	Cbr1	1	91.06	1227.23	12935.4
Alexandrova-3-FT	B2RXY7|B2RXY7_MOUSE; P48758|CBR1_MOUSE	Carbonyl reductase 1	Cbr1	7	97.91	416.01	6126.94
Alexandrova-24-FT	Q542P5|Q542P5_MOUSE; P08074|CBR2_MOUSE	Carbonyl reductase 2, isoform CRA_b	Cbr2	2	99	375.04	5683
Alexandrova-0-FT	Q91VT4|CBR4_MOUSE	Carbonyl reductase family member 4	Cbr4	3	98.52	398.24	2363.71
Alexandrova-24-FT	Q91VT4|CBR4_MOUSE	Carbonyl reductase family member 4	Cbr4	1	99	132.21	5276.56
Alexandrova-0-FT	P83917|CBX1_MOUSE	Chromobox protein homolog 1	Cbx1	2	97.9	327.535	8900.42
Alexandrova-3-FT	Q7TPM0|Q7TPM0_MOUSE; Q9CYJ8|Q9CYJ8_MOUSE	Cbx1 protein	Cbx1	3	99	219.16	9359.85
Alexandrova-3-FT	P30658|CBX2_MOUSE	Chromobox protein homolog 2	Cbx2	4	92.12	119.62	3549.76
Alexandrova-0-FT	Q8VDP4|CCAR2_MOUSE	Cell cycle and apoptosis regulator protein 2	Ccar2	11	99	149.98	1195.21
Alexandrova-3-FT	Q8VDP4|CCAR2_MOUSE	Cell cycle and apoptosis regulator protein 2	Ccar2	5	85.32	264.64	2358.91
Alexandrova-0-FT	Q9D8X2|CC124_MOUSE	Coiled-coil domain-containing protein 124	Ccdc124	4	99	255.255	1517.17
Alexandrova-3-FT	Q9D8X2|CC124_MOUSE	Coiled-coil domain-containing protein 124	Ccdc124	3	99	150.66	3088.76
Alexandrova-0-FT	Q6P5U8|CC148_MOUSE	Coiled-coil domain-containing protein 148	Ccdc148	3	90.38	240.83	857.676
Alexandrova-24-FT	Q5SPX1|CC157_MOUSE	Coiled-coil domain-containing protein 157	Ccdc157	3	87.18	83.2	5390.99
Alexandrova-0-FT	Q9JIG7|CCD22_MOUSE	Coiled-coil domain-containing protein 22	Ccdc22	5	88.01	162.52	2183.16
Alexandrova-0-FT	D3YZP9|CCDC6_MOUSE	Coiled-coil domain-containing protein 6	Ccdc6	10	98.97	360.22	512.828
Alexandrova-24-FT	D3YZP9|CCDC6_MOUSE	Coiled-coil domain-containing protein 6	Ccdc6	9	99	94.36	646.401
Alexandrova-0-FT	Q8CDL9|CCD87_MOUSE	Coiled-coil domain-containing protein 87	Ccdc87	1	98.68	115.59	1573.58
Alexandrova-0-FT	Q542X7|Q542X7_MOUSE; P80314|TCPB_MOUSE	Chaperonin subunit 2 (Beta), isoform CRA_a	Cct2	30	99	221.92	4412.86
Alexandrova-24-FT	Q542X7|Q542X7_MOUSE; P80314|TCPB_MOUSE	Chaperonin subunit 2 (Beta), isoform CRA_a	Cct2	54	99	163.64	5352.37
Alexandrova-3-FT	Q542X7|Q542X7_MOUSE; P80314|TCPB_MOUSE	Chaperonin subunit 2 (Beta), isoform CRA_a	Cct2	36	99	188.715	6380.6
Alexandrova-0-FT	Q3U4U6|Q3U4U6_MOUSE; P80318|TCPG_MOUSE	T-complex protein 1 subunit gamma	Cct3	19	99	228.16	7049.66
Alexandrova-24-FT	Q3U4U6|Q3U4U6_MOUSE; P80318|TCPG_MOUSE	T-complex protein 1 subunit gamma	Cct3	15	99	295.24	7333
Alexandrova-3-FT	Q3U4U6|Q3U4U6_MOUSE; P80318|TCPG_MOUSE	T-complex protein 1 subunit gamma	Cct3	11	99	219.71	6658.36
Alexandrova-0-FT	Q3TII0|Q3TII0_MOUSE	T-complex protein 1 subunit delta	Cct4	17	99	203.65	9562.79
Alexandrova-24-FT	Q3UJZ8|Q3UJZ8_MOUSE	T-complex protein 1 subunit delta	Cct4	23	99	365.6	6450.91
Alexandrova-3-FT	Q564F4|Q564F4_MOUSE; P80315|TCPD_MOUSE	T-complex protein 1 subunit delta	Cct4	19	99	383.81	9698.92
Alexandrova-0-FT	P80316|TCPE_MOUSE	T-complex protein 1 subunit epsilon	Cct5	12	99	529.895	14069.3
Alexandrova-24-FT	P80316|TCPE_MOUSE	T-complex protein 1 subunit epsilon	Cct5	9	99	432.45	11918
Alexandrova-3-FT	P80316|TCPE_MOUSE	T-complex protein 1 subunit epsilon	Cct5	9	99	915.04	9571.91
Alexandrova-0-FT	Q3TW97|Q3TW97_MOUSE	Putative uncharacterized protein	Cct6a	42	99	305.98	5150.55
Alexandrova-24-FT	Q52KG9|Q52KG9_MOUSE; Q3TW97|Q3TW97_MOUSE; Q3TIX8|Q3TIX8_MOUSE; Q3TI05|Q3TI05_MOUSE; P80317|TCPZ_MOUSE	Chaperonin containing Tcp1, subunit 6a (Zeta)	Cct6a	44	99	275.54	3187.66
Alexandrova-3-FT	Q52KG9|Q52KG9_MOUSE; Q3TIX8|Q3TIX8_MOUSE; Q3TI05|Q3TI05_MOUSE; P80317|TCPZ_MOUSE	Chaperonin containing Tcp1, subunit 6a (Zeta)	Cct6a	60	99	394.44	4864.17
Alexandrova-0-FT	Q3THH8|Q3THH8_MOUSE	Putative uncharacterized protein	Cct7	10	99	438.56	13243.9
Alexandrova-24-FT	Q3THH8|Q3THH8_MOUSE	Putative uncharacterized protein	Cct7	13	99	256.3	6753.39
Alexandrova-3-FT	Q3THH8|Q3THH8_MOUSE	Putative uncharacterized protein	Cct7	19	99	206.43	6694.61
Alexandrova-0-FT	Q8BVY8|Q8BVY8_MOUSE	Putative uncharacterized protein	Cct8	46	99	707.93	3407.99
Alexandrova-24-FT	Q3UKQ2|Q3UKQ2_MOUSE	Putative uncharacterized protein	Cct8	17	99	690.68	7090.79
Alexandrova-3-FT	Q6A0F1|Q6A0F1_MOUSE	MKIAA0002 protein (Fragment)	Cct8	33	99	349.06	2491.74
Alexandrova-24-FT	Q8R2S8|CD177_MOUSE	CD177 antigen	Cd177	5	83.01	497.71	8515.59
Alexandrova-24-FT	Q9JLQ0|CD2AP_MOUSE	CD2-associated protein	Cd2ap	13	99	191.58	835.251
Alexandrova-24-FT	A2APM1|A2APM1_MOUSE	CD44 antigen	Cd44	3	96.42	172.73	14227.9
Alexandrova-3-FT	A2APM1|A2APM1_MOUSE	CD44 antigen	Cd44	1	99	247.63	5468.82
Alexandrova-0-FT	A0A0R4J1W7|A0A0R4J1W7_MOUSE	CDC23 (Cell division cycle 23, yeast, homolog), isoform CRA_c	Cdc23	3	98.63	201.68	5407.15
Alexandrova-0-FT	P60766|CDC42_MOUSE	Cell division control protein 42 homolog	Cdc42	5	99	421.09	1938.29
Alexandrova-24-FT	P60766|CDC42_MOUSE	Cell division control protein 42 homolog	Cdc42	3	99	384.62	11193.5
Alexandrova-3-FT	P60766|CDC42_MOUSE	Cell division control protein 42 homolog	Cdc42	7	99	200.71	8880.3
Alexandrova-24-FT	A0A0R4J145|A0A0R4J145_MOUSE	Cell division control protein 6 homolog	Cdc6	8	81.15	245.925	4381.09
Alexandrova-3-FT	Q69ZA1|CDK13_MOUSE	Cyclin-dependent kinase 13	Cdk13	8	97.85	114.935	394.675
Alexandrova-0-FT	Q3UGB9|Q3UGB9_MOUSE; P97377|CDK2_MOUSE	Putative uncharacterized protein	Cdk2	1	99	202.79	5286.54
Alexandrova-0-FT	P46414|CDN1B_MOUSE	Cyclin-dependent kinase inhibitor 1B	Cdkn1b	3	99	182.41	5861.23
Alexandrova-0-FT	A7LP29|A7LP29_MOUSE	Mitochondrial smARF variant	Cdkn2a	5	99	319.28	1008.26
Alexandrova-0-FT	Q925P2|CEAM2_MOUSE	Carcinoembryonic antigen-related cell adhesion molecule 2	Ceacam2	2	97.33	278.75	4490.37
Alexandrova-0-FT	Q3UPN9|Q3UPN9_MOUSE; P28033|CEBPB_MOUSE	Putative uncharacterized protein	Cebpb	7	99	242.92	5335.96
Alexandrova-24-FT	A2AEE7|A2AEE7_MOUSE	Cadherin EGF LAG seven-pass G-type receptor 2	Celsr2	4	86.55	211.045	5708.62
Alexandrova-24-FT	Q9CXS4|CENPV_MOUSE	Centromere protein V	Cenpv	9	99	251.73	1103.85
Alexandrova-0-FT	Q80U49|C170B_MOUSE	Centrosomal protein of 170 kDa protein B	Cep170b	8	99	139.92	1282.84
Alexandrova-0-FT	Q8BGS7|CEPT1_MOUSE	Choline/ethanolaminephosphotransferase 1	Cept1	2	95.66	341.4	5132.37
Alexandrova-0-FT	Q924Z4|CERS2_MOUSE	Ceramide synthase 2	Cers2	2	97.99	172.855	4015.31
Alexandrova-3-FT	Q924Z4|CERS2_MOUSE	Ceramide synthase 2	Cers2	1	99	478.78	4103.58
Alexandrova-0-FT	P23953|EST1C_MOUSE	Carboxylesterase 1C	Ces1c	56	99	519.48	12442.7
Alexandrova-24-FT	P23953|EST1C_MOUSE	Carboxylesterase 1C	Ces1c	78	99	408.745	9800.66
Alexandrova-3-FT	P23953|EST1C_MOUSE	Carboxylesterase 1C	Ces1c	16	99	252.58	11516.1
Alexandrova-0-FT	E9Q8I0|E9Q8I0_MOUSE	Complement factor H	Cfh	13	99	231.06	2515.86
Alexandrova-24-FT	E9Q8I0|E9Q8I0_MOUSE	Complement factor H	Cfh	6	98.8	333.775	3370.55
Alexandrova-0-FT	Q61129|CFAI_MOUSE	Complement factor I	Cfi	2	97.03	185.13	1821.16
Alexandrova-0-FT	Q544Y7|Q544Y7_MOUSE; P18760|COF1_MOUSE	Cofilin 1, non-muscle	Cfl1	159	99	508.71	4694.49
Alexandrova-24-FT	Q544Y7|Q544Y7_MOUSE; P18760|COF1_MOUSE	Cofilin 1, non-muscle	Cfl1	109	99	383.75	6312.74
Alexandrova-3-FT	F8WGL3|F8WGL3_MOUSE	Cofilin-1	Cfl1	111	99	361.59	7711.98
Alexandrova-24-FT	Q3UHW9|Q3UHW9_MOUSE; P45591|COF2_MOUSE	Cofilin-2	Cfl2	5	99	284.78	850.973
Alexandrova-0-FT	A2AE15|A2AE15_MOUSE; P11680|PROP_MOUSE	Complement factor properdin	Cfp	1	99	132.27	2157.42
Alexandrova-0-FT	E9QMC1|E9QMC1_MOUSE	Cingulin	Cgn	5	73.56	171.86	5162.33
Alexandrova-0-FT	B2RY19|B2RY19_MOUSE	Cgnl1 protein	Cgnl1	13	99	134.85	2729.77
Alexandrova-24-FT	B2RY19|B2RY19_MOUSE	Cgnl1 protein	Cgnl1	8	72.14	82.921	1014.26
Alexandrova-0-FT	Q8K327|CHAP1_MOUSE	Chromosome alignment-maintaining phosphoprotein 1	Champ1	24	99	164.66	1873.07
Alexandrova-3-FT	Q8K327|CHAP1_MOUSE	Chromosome alignment-maintaining phosphoprotein 1	Champ1	6	99	158.225	865.728
Alexandrova-3-FT	Q8BQN4|Q8BQN4_MOUSE	Putative uncharacterized protein (Fragment)	Chat	3	92.57	60.3	597.299
Alexandrova-0-FT	Q5DTP7|Q5DTP7_MOUSE	MKIAA4075 protein (Fragment)	Chd4	8	99	233.97	3175.41
Alexandrova-3-FT	A2AJK6|CHD7_MOUSE	Chromodomain-helicase-DNA-binding protein 7	Chd7	11	69.3	129.28	1775.63
Alexandrova-24-FT	Q09XV5|CHD8_MOUSE	Chromodomain-helicase-DNA-binding protein 8	Chd8	6	90.38	238.97	4340.06
Alexandrova-24-FT	B7ZNF8|B7ZNF8_MOUSE	Chd9 protein	Chd9	11	72.29	182.24	4082.02
Alexandrova-3-FT	G5E8I8|G5E8I8_MOUSE	Calcium homeostasis endoplasmic reticulum protein	Cherp	1	99	555.1	10347.6
Alexandrova-0-FT	Q61362|CH3L1_MOUSE	Chitinase-3-like protein 1	Chi3l1	6	99	116.585	4258.51
Alexandrova-24-FT	Q61362|CH3L1_MOUSE	Chitinase-3-like protein 1	Chi3l1	46	99	158.34	1256.44
Alexandrova-3-FT	Q61362|CH3L1_MOUSE	Chitinase-3-like protein 1	Chi3l1	26	99	196.66	2101.79
Alexandrova-0-FT	P70232|NCHL1_MOUSE	Neural cell adhesion molecule L1-like protein	Chl1	3	96.35	198.48	1426.51
Alexandrova-0-FT	D3YU39|D3YU39_MOUSE	Cholinephosphotransferase 1	Chpt1	6	99	275.135	1919.79
Alexandrova-0-FT	A6H5Z6|A6H5Z6_MOUSE	Chordin	Chrd	4	90.54	227.09	1383.58
Alexandrova-3-FT	A2CG33|A2CG33_MOUSE	Chordin	Chrd	9	89.93	271.25	3367.48
Alexandrova-24-FT	A2VCT7|A2VCT7_MOUSE	Chsy1 protein (Fragment)	Chsy1	3	98.86	429.5	2728.06
Alexandrova-0-FT	P0CG14|CTF8A_MOUSE	Chromosome transmission fidelity protein 8 homolog isoform 2	Chtf8	7	99	194.21	1686.32
Alexandrova-3-FT	P0CG14|CTF8A_MOUSE	Chromosome transmission fidelity protein 8 homolog isoform 2	Chtf8	7	93.1	140.57	2596.02
Alexandrova-24-FT	Q924A2|CIC_MOUSE	Protein capicua homolog	Cic	10	99	229.67	1124.26
Alexandrova-0-FT	Q8BMK4|CKAP4_MOUSE	Cytoskeleton-associated protein 4	Ckap4	3	99	602.55	4321.48
Alexandrova-24-FT	Q8BMK4|CKAP4_MOUSE	Cytoskeleton-associated protein 4	Ckap4	7	97.62	125.51	1122.93
Alexandrova-3-FT	Q8BMK4|CKAP4_MOUSE	Cytoskeleton-associated protein 4	Ckap4	10	99	283.635	6864.67
Alexandrova-0-FT	Q80U79|Q80U79_MOUSE	MKIAA0097 protein (Fragment)	Ckap5	8	85.66	205.295	1116.5
Alexandrova-24-FT	Q04447|KCRB_MOUSE	Creatine kinase B-type	Ckb	4	99	131.33	5164.45
Alexandrova-3-FT	Q04447|KCRB_MOUSE	Creatine kinase B-type	Ckb	10	99	393.865	8412.57
Alexandrova-0-FT	Q545N7|Q545N7_MOUSE; P30275|KCRU_MOUSE	Creatine kinase U-type, mitochondrial	Ckmt1	29	99	317.85	2816.04
Alexandrova-24-FT	Q545N7|Q545N7_MOUSE; P30275|KCRU_MOUSE	Creatine kinase U-type, mitochondrial	Ckmt1	4	86.58	223.165	12101.5
Alexandrova-3-FT	Q545N7|Q545N7_MOUSE; P30275|KCRU_MOUSE	Creatine kinase U-type, mitochondrial	Ckmt1	4	99	372.215	9483
Alexandrova-24-FT	A0A087WQ31|A0A087WQ31_MOUSE	CLIP-associating protein 1	Clasp1	10	65.4	467.845	1906.89
Alexandrova-3-FT	Q80TV8|CLAP1_MOUSE	CLIP-associating protein 1	Clasp1	23	93.99	378.81	1828.07
Alexandrova-0-FT	Q9EQR4|Q9EQR4_MOUSE	Chloride channel calcium activated 2	Clca3a2	7	99	464.22	22474.4
Alexandrova-3-FT	Q9EQR4|Q9EQR4_MOUSE	Chloride channel calcium activated 2	Clca3a2	18	99	342.69	8657.11
Alexandrova-24-FT	Q91ZF5|Q91ZF5_MOUSE; E9PUL3|E9PUL3_MOUSE	Calcium-activated chloride channel CLCA4	Clca3b	3	99	343.05	5190.74
Alexandrova-0-FT	P70194|CLC4F_MOUSE	C-type lectin domain family 4 member F	Clec4f	7	87.06	1168.71	1226.97
Alexandrova-0-FT	Q542F1|Q542F1_MOUSE; Q9Z1Q5|CLIC1_MOUSE	Chloride intracellular channel protein	Clic1	5	99	233.75	7267.78
Alexandrova-24-FT	Q542F1|Q542F1_MOUSE; Q9Z1Q5|CLIC1_MOUSE	Chloride intracellular channel protein	Clic1	5	99	305.92	8084.17
Alexandrova-3-FT	Q543N5|Q543N5_MOUSE; Q9QYB1|CLIC4_MOUSE	Chloride intracellular channel protein	Clic4	2	99	286.725	7138.71
Alexandrova-0-FT	Q8BHB9|CLIC6_MOUSE	Chloride intracellular channel protein 6	Clic6	2	98.6	225.015	25443
Alexandrova-0-FT	Q5SUH7|Q5SUH7_MOUSE	Clathrin interactor 1	Clint1	6	99	430.315	5152.68
Alexandrova-3-FT	Q5SUH7|Q5SUH7_MOUSE	Clathrin interactor 1	Clint1	1	99	222.21	12603.8
Alexandrova-0-FT	Q9Z0H8|CLIP2_MOUSE	CAP-Gly domain-containing linker protein 2	Clip2	2	99	248.72	3534.91
Alexandrova-0-FT	E9PY58|E9PY58_MOUSE	Caseinolytic peptidase B protein homolog	Clpb	4	93.35	162.815	820.684
Alexandrova-3-FT	Q8VBZ3|CLPT1_MOUSE	Cleft lip and palate transmembrane protein 1 homolog	Clptm1	6	99	410.785	1998.69
Alexandrova-0-FT	Q9JHS4|CLPX_MOUSE	ATP-dependent Clp protease ATP-binding subunit clpX-like, mitochondrial	Clpx	13	99	274.87	1221.8
Alexandrova-0-FT	Q3TWZ9|Q3TWZ9_MOUSE; Q3TJ95|Q3TJ95_MOUSE	Putative uncharacterized protein	Cltb	2	98.82	488.51	3681
Alexandrova-0-FT	Q5SXR6|Q5SXR6_MOUSE	Clathrin heavy chain	Cltc	98	99	390.64	8923.27
Alexandrova-24-FT	Q68FD5|CLH1_MOUSE	Clathrin heavy chain 1	Cltc	48	99	409.055	10012.2
Alexandrova-3-FT	Q5SXR6|Q5SXR6_MOUSE	Clathrin heavy chain	Cltc	68	99	434.445	7740.38
Alexandrova-0-FT	Q549A5|Q549A5_MOUSE; Q06890|CLUS_MOUSE	Clusterin	Clu	25	99	229.88	6449.29
Alexandrova-24-FT	Q549A5|Q549A5_MOUSE; Q06890|CLUS_MOUSE	Clusterin	Clu	14	99	348.515	2125.59
Alexandrova-3-FT	Q549A5|Q549A5_MOUSE; Q06890|CLUS_MOUSE	Clusterin	Clu	5	99	300.62	7623.44
Alexandrova-24-FT	Q8R4N0|CLYBL_MOUSE	Citrate lyase subunit beta-like protein, mitochondrial	Clybl	3	99	552.92	5832.56
Alexandrova-3-FT	A4QPC5|A4QPC5_MOUSE	Chymase	Cma1	11	96.08	405.09	922.131
Alexandrova-0-FT	A0A0R4J0B4|A0A0R4J0B4_MOUSE	Cytidine monophospho-N-acetylneuraminic acid synthetase	Cmas	57	99	430.92	7240.63
Alexandrova-24-FT	Q99KK2|NEUA_MOUSE	N-acylneuraminate cytidylyltransferase	Cmas	16	99	178.58	2463.93
Alexandrova-3-FT	A0A0R4J0B4|A0A0R4J0B4_MOUSE	Cytidine monophospho-N-acetylneuraminic acid synthetase	Cmas	26	99	297.275	5787.87
Alexandrova-0-FT	Q9DBP5|KCY_MOUSE	UMP-CMP kinase	Cmpk1	13	99	189.98	6599.95
Alexandrova-0-FT	Q5QJQ9|Q5QJQ9_MOUSE; Q3ULK8|Q3ULK8_MOUSE; P53996|CNBP_MOUSE	Cellular nucleic acid binding protein	Cnbp	13	99	475.17	1279.01
Alexandrova-0-FT	Q9D1A2|CNDP2_MOUSE	Cytosolic non-specific dipeptidase	Cndp2	2	99	470.895	8775.58
Alexandrova-24-FT	Q9D1A2|CNDP2_MOUSE	Cytosolic non-specific dipeptidase	Cndp2	2	96.99	603.67	7100.34
Alexandrova-3-FT	E1AZ71|E1AZ71_MOUSE	Protein Cngb1	Cngb1	3	88.43	154.03	2585.78
Alexandrova-0-FT	B2RXR3|B2RXR3_MOUSE	Cnot1 protein	Cnot1	6	93.41	242.525	1362.02
Alexandrova-3-FT	B2RXR3|B2RXR3_MOUSE	Cnot1 protein	Cnot1	8	97.95	143.67	3063.07
Alexandrova-0-FT	Q9CWN7|CNO11_MOUSE	CCR4-NOT transcription complex subunit 11	Cnot11	7	88.23	292.61	542.521
Alexandrova-0-FT	Q9QXT0|CNPY2_MOUSE	Protein canopy homolog 2	Cnpy2	6	98.74	130.47	547.535
Alexandrova-24-FT	Q9QXT0|CNPY2_MOUSE	Protein canopy homolog 2	Cnpy2	3	98.43	548.71	11467.5
Alexandrova-0-FT	Q9DBL7|COASY_MOUSE	Bifunctional coenzyme A synthase	Coasy	3	99	188.13	2477.88
Alexandrova-0-FT	B1AZ14|B1AZ14_MOUSE	Cordon-bleu protein-like 1	Cobll1	12	99	213.265	2557.07
Alexandrova-0-FT	Q61245|COBA1_MOUSE	Collagen alpha-1(XI) chain	Col11a1	61	99	375.56	1843.06
Alexandrova-24-FT	Q61245|COBA1_MOUSE	Collagen alpha-1(XI) chain	Col11a1	31	99	210.41	2435.22
Alexandrova-3-FT	Q61245|COBA1_MOUSE	Collagen alpha-1(XI) chain	Col11a1	160	99	371.66	1965.68
Alexandrova-0-FT	Q60847|COCA1_MOUSE	Collagen alpha-1(XII) chain	Col12a1	18	99	340.81	1097.28
Alexandrova-24-FT	Q60847|COCA1_MOUSE	Collagen alpha-1(XII) chain	Col12a1	37	99	300.17	6406.09
Alexandrova-3-FT	Q60847|COCA1_MOUSE	Collagen alpha-1(XII) chain	Col12a1	46	99	307.31	3918.52
Alexandrova-3-FT	Q9R1N9|CODA1_MOUSE	Collagen alpha-1(XIII) chain	Col13a1	16	81.5	379.295	4347.81
Alexandrova-3-FT	K3W4R4|K3W4R4_MOUSE; B7ZNH7|B7ZNH7_MOUSE; Q80X19|COEA1_MOUSE	Collagen alpha-1(XIV) chain	Col14a1	13	98.42	277.54	1694.89
Alexandrova-24-FT	Q07563|COHA1_MOUSE	Collagen alpha-1(XVII) chain	Col17a1	4	79.87	145.86	1887.59
Alexandrova-0-FT	P11087|CO1A1_MOUSE	Collagen alpha-1(I) chain	Col1a1	2089	99	656.53	2810.24
Alexandrova-24-FT	P11087|CO1A1_MOUSE	Collagen alpha-1(I) chain	Col1a1	1646	99	526.5	2758.45
Alexandrova-3-FT	P11087|CO1A1_MOUSE	Collagen alpha-1(I) chain	Col1a1	2610	99	523.83	3125.85
Alexandrova-0-FT	Q3TU64|Q3TU64_MOUSE	Putative uncharacterized protein	Col1a2	879	99	558.02	3674.39
Alexandrova-24-FT	Q3TX57|Q3TX57_MOUSE; Q01149|CO1A2_MOUSE	Collagen alpha-2(I) chain	Col1a2	885	99	417.29	2372.62
Alexandrova-3-FT	Q3TX57|Q3TX57_MOUSE; Q01149|CO1A2_MOUSE	Collagen alpha-2(I) chain	Col1a2	2795	99	489.35	4210.39
Alexandrova-3-FT	E9Q7P1|E9Q7P1_MOUSE	Protein Col22a1	Col22a1	67	99	350.83	1790.16
Alexandrova-0-FT	Q8K4G2|CONA1_MOUSE	Collagen alpha-1(XXIII) chain	Col23a1	22	89.44	166.19	870.098
Alexandrova-3-FT	Q8K4G2|CONA1_MOUSE	Collagen alpha-1(XXIII) chain	Col23a1	18	98.42	363.435	1048.87
Alexandrova-0-FT	Q30D77|COOA1_MOUSE	Collagen alpha-1(XXIV) chain	Col24a1	35	99	317.4	1336.92
Alexandrova-24-FT	Q30D77|COOA1_MOUSE	Collagen alpha-1(XXIV) chain	Col24a1	79	92.48	449.65	1736.57
Alexandrova-3-FT	Q30D77|COOA1_MOUSE	Collagen alpha-1(XXIV) chain	Col24a1	99	98.54	573.27	4050.34
Alexandrova-0-FT	Q99MQ5|COPA1_MOUSE	Collagen alpha-1(XXV) chain	Col25a1	11	83.13	213.17	1998.91
Alexandrova-24-FT	Q2UY11|COSA1_MOUSE	Collagen alpha-1(XXVIII) chain	Col28a1	30	89.33	348.085	3071.92
Alexandrova-24-FT	P28481|CO2A1_MOUSE	Collagen alpha-1(II) chain	Col2a1	88	99	413.75	2355.1
Alexandrova-3-FT	P28481|CO2A1_MOUSE	Collagen alpha-1(II) chain	Col2a1	152	99	426.39	2743.4
Alexandrova-0-FT	Q3UH72|Q3UH72_MOUSE	Putative uncharacterized protein	Col3a1	411	99	512.57	2434.33
Alexandrova-24-FT	Q8BKY2|Q8BKY2_MOUSE	Putative uncharacterized protein	Col3a1	684	99	472.48	2361.11
Alexandrova-3-FT	Q8BKY2|Q8BKY2_MOUSE	Putative uncharacterized protein	Col3a1	729	99	536.82	4230.29
Alexandrova-0-FT	B2RQQ8|B2RQQ8_MOUSE; P08122|CO4A2_MOUSE	Collagen alpha-2(IV) chain	Col4a2	11	99	254.96	4775.61
Alexandrova-24-FT	B2RQQ8|B2RQQ8_MOUSE; P08122|CO4A2_MOUSE	Collagen alpha-2(IV) chain	Col4a2	27	99	392.37	2758.31
Alexandrova-3-FT	B2RQQ8|B2RQQ8_MOUSE; P08122|CO4A2_MOUSE	Collagen alpha-2(IV) chain	Col4a2	58	99	340.745	2549.88
Alexandrova-0-FT	Q9QZS0|CO4A3_MOUSE	Collagen alpha-3(IV) chain	Col4a3	15	94.41	183.76	1404.1
Alexandrova-24-FT	Q9QZS0|CO4A3_MOUSE	Collagen alpha-3(IV) chain	Col4a3	26	98.36	151.89	678.373
Alexandrova-3-FT	Q9QZS0|CO4A3_MOUSE	Collagen alpha-3(IV) chain	Col4a3	65	97.68	260.61	1952.89
Alexandrova-24-FT	Q9QZR9|CO4A4_MOUSE	Collagen alpha-4(IV) chain	Col4a4	15	72.16	193.16	3281.32
Alexandrova-3-FT	Q9QZR9|CO4A4_MOUSE	Collagen alpha-4(IV) chain	Col4a4	50	95.78	279.12	2293.51
Alexandrova-3-FT	Q63ZW6|Q63ZW6_MOUSE	Col4a5 protein	Col4a5	39	99	349.58	1978.21
Alexandrova-0-FT	B1AWB9|B1AWB9_MOUSE; O88207|CO5A1_MOUSE	Collagen alpha-1(V) chain	Col5a1	27	99	180.3	2663.3
Alexandrova-3-FT	B1AWB9|B1AWB9_MOUSE; O88207|CO5A1_MOUSE	Collagen alpha-1(V) chain	Col5a1	37	99	181.04	1422.34
Alexandrova-3-FT	Q3U962|CO5A2_MOUSE	Collagen alpha-2(V) chain	Col5a2	56	99	164.53	2040.08
Alexandrova-0-FT	Q04857|CO6A1_MOUSE	Collagen alpha-1(VI) chain	Col6a1	11	83.76	137.87	2799.98
Alexandrova-24-FT	Q04857|CO6A1_MOUSE	Collagen alpha-1(VI) chain	Col6a1	25	99	401.47	8075.68
Alexandrova-3-FT	Q04857|CO6A1_MOUSE	Collagen alpha-1(VI) chain	Col6a1	23	99	287.26	4315.58
Alexandrova-0-FT	Q02788|CO6A2_MOUSE	Collagen alpha-2(VI) chain	Col6a2	17	96.05	143.73	1077.65
Alexandrova-24-FT	Q02788|CO6A2_MOUSE	Collagen alpha-2(VI) chain	Col6a2	35	99	186.56	3894.92
Alexandrova-3-FT	Q02788|CO6A2_MOUSE	Collagen alpha-2(VI) chain	Col6a2	36	99	225.21	2396.31
Alexandrova-0-FT	E9PWQ3|E9PWQ3_MOUSE	Protein Col6a3	Col6a3	31	99	232.87	4014.59
Alexandrova-24-FT	E9PWQ3|E9PWQ3_MOUSE	Protein Col6a3	Col6a3	134	99	195.15	5928.86
Alexandrova-3-FT	E9PWQ3|E9PWQ3_MOUSE	Protein Col6a3	Col6a3	99	99	237.71	5042.81
Alexandrova-0-FT	A0A140T8T7|A0A140T8T7_MOUSE	Collagen alpha-5(VI) chain	Col6a5	12	94.54	259.815	1557.73
Alexandrova-24-FT	A0A140T8W1|A0A140T8W1_MOUSE	Collagen alpha-5(VI) chain	Col6a5	11	85.38	186.74	1204.48
Alexandrova-3-FT	A0A140T8T7|A0A140T8T7_MOUSE	Collagen alpha-5(VI) chain	Col6a5	3	91.73	44	662.719
Alexandrova-24-FT	Q8C6K9|CO6A6_MOUSE	Collagen alpha-6(VI) chain	Col6a6	10	78.63	140.355	1010.02
Alexandrova-0-FT	Q63870|CO7A1_MOUSE	Collagen alpha-1(VII) chain	Col7a1	59	91.62	180.13	1416.67
Alexandrova-24-FT	Q63870|CO7A1_MOUSE	Collagen alpha-1(VII) chain	Col7a1	88	94.81	300.84	2931.67
Alexandrova-3-FT	Q63870|CO7A1_MOUSE	Collagen alpha-1(VII) chain	Col7a1	119	99	412.08	2291.43
Alexandrova-24-FT	Q00780|CO8A1_MOUSE	Collagen alpha-1(VIII) chain	Col8a1	113	98.19	692.97	3867.12
Alexandrova-3-FT	Q00780|CO8A1_MOUSE	Collagen alpha-1(VIII) chain	Col8a1	221	99	949.52	5282.7
Alexandrova-0-FT	G3X995|G3X995_MOUSE	Collagen alpha-1(IX) chain	Col9a1	27	99	296.58	2098.74
Alexandrova-3-FT	Q05722|CO9A1_MOUSE	Collagen alpha-1(IX) chain	Col9a1	48	99	256.6	1584.59
Alexandrova-3-FT	I7HJR1|I7HJR1_MOUSE	Collagen alpha-2(IX) chain	Col9a2	25	99	175.54	963.507
Alexandrova-0-FT	Q8K297|GT251_MOUSE	Procollagen galactosyltransferase 1	Colgalt1	7	94.23	2412.15	4299.51
Alexandrova-3-FT	Q8K297|GT251_MOUSE	Procollagen galactosyltransferase 1	Colgalt1	11	99	261.17	5882.94
Alexandrova-0-FT	Q8CIE6|COPA_MOUSE	Coatomer subunit alpha	Copa	42	99	266.5	3803.48
Alexandrova-24-FT	Q8BTF0|Q8BTF0_MOUSE	Coatomer subunit alpha	Copa	12	99	240.87	7222.69
Alexandrova-3-FT	Q8CIE6|COPA_MOUSE	Coatomer subunit alpha	Copa	18	99	292.75	2986.24
Alexandrova-0-FT	Q9JIF7|COPB_MOUSE	Coatomer subunit beta	Copb1	43	99	401.3	8526.39
Alexandrova-24-FT	Q9JIF7|COPB_MOUSE	Coatomer subunit beta	Copb1	10	99	682.07	6881.51
Alexandrova-3-FT	Q9JIF7|COPB_MOUSE	Coatomer subunit beta	Copb1	18	99	322.29	6010.95
Alexandrova-0-FT	O55029|COPB2_MOUSE	Coatomer subunit beta'	Copb2	11	98.2	403.61	3136.61
Alexandrova-3-FT	O55029|COPB2_MOUSE	Coatomer subunit beta'	Copb2	8	99	775.17	2619.76
Alexandrova-0-FT	Q9QZE5|COPG1_MOUSE	Coatomer subunit gamma-1	Copg1	8	96.52	295.575	7442.76
Alexandrova-24-FT	Q9QZE5|COPG1_MOUSE	Coatomer subunit gamma-1	Copg1	2	98.34	762.845	5491.38
Alexandrova-3-FT	Q9QZE5|COPG1_MOUSE	Coatomer subunit gamma-1	Copg1	4	95.16	454.73	6934.21
Alexandrova-0-FT	A0A0M3HEQ7|A0A0M3HEQ7_MOUSE; Q9QXK3|COPG2_MOUSE	Coatomer subunit gamma	Copg2	5	99	197.62	7817.71
Alexandrova-0-FT	Q3V3N6|Q3V3N6_MOUSE	Putative uncharacterized protein	Cops2	2	94.21	197.955	1806.72
Alexandrova-3-FT	Q3UQL2|Q3UQL2_MOUSE; O88543|CSN3_MOUSE	COP9 signalosome complex subunit 3	Cops3	2	99	184.82	5514.49
Alexandrova-0-FT	Q3TIJ1|Q3TIJ1_MOUSE	Putative uncharacterized protein	Cops4	2	99	130.91	7776.38
Alexandrova-3-FT	Q14AI7|Q14AI7_MOUSE; O88544|CSN4_MOUSE	COP9 (Constitutive photomorphogenic) homolog, subunit 4 (Arabidopsis thaliana)	Cops4	3	96.1	266.99	11119.4
Alexandrova-24-FT	O35864|CSN5_MOUSE	COP9 signalosome complex subunit 5	Cops5	1	95.2	220.04	5390.06
Alexandrova-0-FT	A0A087WPM5|A0A087WPM5_MOUSE	COP9 signalosome complex subunit 8 (Fragment)	Cops8	2	99	764.075	21236.1
Alexandrova-3-FT	Q8VBV7|CSN8_MOUSE	COP9 signalosome complex subunit 8	Cops8	6	99	374.73	16820.4
Alexandrova-3-FT	Q542M2|Q542M2_MOUSE; P61924|COPZ1_MOUSE	Coatomer protein complex, subunit zeta 1, isoform CRA_c	Copz1	1	98.21	205.17	5716.89
Alexandrova-0-FT	Q8K1Z0|COQ9_MOUSE	Ubiquinone biosynthesis protein COQ9, mitochondrial	Coq9	35	99	472.98	2386.32
Alexandrova-3-FT	Q8K1Z0|COQ9_MOUSE	Ubiquinone biosynthesis protein COQ9, mitochondrial	Coq9	17	99	301.38	2143.39
Alexandrova-3-FT	Q3U232|Q3U232_MOUSE	Coronin	Coro1a	1	94.89	501.64	17817.5
Alexandrova-0-FT	Q544F6|Q544F6_MOUSE; Q9CQI6|COTL1_MOUSE	Coactosin-like protein	Cotl1	1	99	476.59	6205.07
Alexandrova-24-FT	Q544F6|Q544F6_MOUSE; Q9CQI6|COTL1_MOUSE	Coactosin-like protein	Cotl1	5	99	371.57	7048.21
Alexandrova-3-FT	Q544F6|Q544F6_MOUSE; Q9CQI6|COTL1_MOUSE	Coactosin-like protein	Cotl1	7	99	219.75	5343.48
Alexandrova-0-FT	A2RSV8|A2RSV8_MOUSE; P19783|COX41_MOUSE	Cytochrome c oxidase subunit 4 isoform 1, mitochondrial	Cox4i1	2	99	469.085	1879.39
Alexandrova-24-FT	Q9D881|Q9D881_MOUSE	Cytochrome c oxidase subunit 5B, mitochondrial	Cox5b	4	92.32	559.28	13244
Alexandrova-0-FT	P43024|CX6A1_MOUSE	Cytochrome c oxidase subunit 6A1, mitochondrial	Cox6a1	85	99	450.84	4907.25
Alexandrova-24-FT	Q9DCW5|Q9DCW5_MOUSE	Cytochrome c oxidase subunit 6A, mitochondrial	Cox6a1	55	99	452.55	1322.71
Alexandrova-3-FT	P43024|CX6A1_MOUSE	Cytochrome c oxidase subunit 6A1, mitochondrial	Cox6a1	77	99	613.22	5554.94
Alexandrova-0-FT	P56391|CX6B1_MOUSE	Cytochrome c oxidase subunit 6B1	Cox6b1	2	99	146.91	2123.21
Alexandrova-3-FT	P56391|CX6B1_MOUSE	Cytochrome c oxidase subunit 6B1	Cox6b1	1	99	169.89	1772.21
Alexandrova-0-FT	G3X8Q5|G3X8Q5_MOUSE	Ceruloplasmin	Cp	62	99	420.02	8359.01
Alexandrova-24-FT	E9PZD8|E9PZD8_MOUSE; Q61147|CERU_MOUSE	Ceruloplasmin	Cp	158	99	411.42	2346.56
Alexandrova-3-FT	E9PZD8|E9PZD8_MOUSE; Q61147|CERU_MOUSE	Ceruloplasmin	Cp	47	99	350.45	5357.57
Alexandrova-0-FT	O89001|CBPD_MOUSE	Carboxypeptidase D	Cpd	5	99	179.23	902.689
Alexandrova-24-FT	O89001|CBPD_MOUSE	Carboxypeptidase D	Cpd	6	99	173.17	4060
Alexandrova-3-FT	O89001|CBPD_MOUSE	Carboxypeptidase D	Cpd	3	95.44	112.21	4071.55
Alexandrova-0-FT	Q80V42|CBPM_MOUSE	Carboxypeptidase M	Cpm	2	98.82	632.13	7628.84
Alexandrova-0-FT	Q9JI95|Q9JI95_MOUSE	CPN10-like protein	Cpn10-rs1	8	99	807.17	2556.19
Alexandrova-24-FT	Q9JI95|Q9JI95_MOUSE	CPN10-like protein	Cpn10-rs1	12	99	500.65	7566.38
Alexandrova-0-FT	Q9DBB9|CPN2_MOUSE	Carboxypeptidase N subunit 2	Cpn2	2	92.91	367.83	2815.78
Alexandrova-3-FT	Q3UJS6|Q3UJS6_MOUSE	Putative uncharacterized protein	Cpne3	5	99	359.89	2682.94
Alexandrova-0-FT	Q8BIJ1|Q8BIJ1_MOUSE	Putative uncharacterized protein	Cpne7	4	99	290.5	2535.16
Alexandrova-3-FT	P36552|HEM6_MOUSE	Oxygen-dependent coproporphyrinogen-III oxidase, mitochondrial	Cpox	7	92.83	122.48	703.168
Alexandrova-24-FT	Q9WVJ3|CBPQ_MOUSE	Carboxypeptidase Q	Cpq	2	96.91	173.555	3828.11
Alexandrova-3-FT	Q9WVJ3|CBPQ_MOUSE	Carboxypeptidase Q	Cpq	3	99	437.84	10435.5
Alexandrova-0-FT	Q3TC91|Q3TC91_MOUSE	Putative uncharacterized protein	Cpsf3	1	99	200.3	3086.9
Alexandrova-3-FT	Q3U057|Q3U057_MOUSE	Putative uncharacterized protein	Cpsf3	2	99	213.098	1500.35
Alexandrova-0-FT	H3BJW3|H3BJW3_MOUSE	Cleavage and polyadenylation-specificity factor subunit 6	Cpsf6	7	99	207.53	806.861
Alexandrova-24-FT	H3BJW3|H3BJW3_MOUSE	Cleavage and polyadenylation-specificity factor subunit 6	Cpsf6	8	99	295.12	1440
Alexandrova-3-FT	H3BJW3|H3BJW3_MOUSE	Cleavage and polyadenylation-specificity factor subunit 6	Cpsf6	21	99	322.16	4429.88
Alexandrova-3-FT	E9Q2F1|E9Q2F1_MOUSE	EF-hand calcium-binding domain-containing protein 4A	Cracr2b	1	95.68	203.89	4220.34
Alexandrova-0-FT	Q8QZT4|CRUM3_MOUSE	Protein crumbs homolog 3	Crb3	10	99	212.98	2473.43
Alexandrova-24-FT	Q8QZT4|CRUM3_MOUSE	Protein crumbs homolog 3	Crb3	1	97.64	956.85	8151.53
Alexandrova-0-FT	J3QP41|J3QP41_MOUSE	Protein CREG1	Creg1	19	97.85	438.22	2483.05
Alexandrova-0-FT	A0A0G2JEK2|A0A0G2JEK2_MOUSE	Cysteine-rich protein 1	Crip1	17	99	480.62	3975.52
Alexandrova-0-FT	Q4FJU3|Q4FJU3_MOUSE; Q9DCT8|CRIP2_MOUSE	Crip2 protein	Crip2	14	97.79	421.01	5280.52
Alexandrova-24-FT	Q4FJU3|Q4FJU3_MOUSE; Q9DCT8|CRIP2_MOUSE	Crip2 protein	Crip2	25	99	343.85	3419.51
Alexandrova-3-FT	Q4FJU3|Q4FJU3_MOUSE; Q9DCT8|CRIP2_MOUSE	Crip2 protein	Crip2	21	99	321.05	7514.39
Alexandrova-0-FT	Q8CJ40|CROCC_MOUSE	Rootletin	Crocc	18	83.52	182.43	2805.14
Alexandrova-24-FT	Q8CJ40|CROCC_MOUSE	Rootletin	Crocc	10	63.8	186.6	6482.08
Alexandrova-3-FT	Q8CJ40|CROCC_MOUSE	Rootletin	Crocc	6	79.33	152.295	6561.15
Alexandrova-3-FT	F6XLV1|F6XLV1_MOUSE	Protein Crocc2	Crocc2	17	64.17	219.55	1245.97
Alexandrova-24-FT	Q9DC50|OCTC_MOUSE	Peroxisomal carnitine O-octanoyltransferase	Crot	3	99	283.57	15322.8
Alexandrova-3-FT	A7VMV2|A7VMV2_MOUSE; Q99KP3|CRYL1_MOUSE	Crystallin, lamda 1, isoform CRA_a	Cryl1	1	91.95	508.1	3129.3
Alexandrova-0-FT	Q9CZU6|CISY_MOUSE	Citrate synthase, mitochondrial	Cs	6	99	196.9	19146.8
Alexandrova-24-FT	Q9DBE0|CSAD_MOUSE	Cysteine sulfinic acid decarboxylase	Csad	4	97.2	294.305	9907.61
Alexandrova-3-FT	Q9DBE0|CSAD_MOUSE	Cysteine sulfinic acid decarboxylase	Csad	3	99	417.2	8140.99
Alexandrova-0-FT	Q80TP8|Q80TP8_MOUSE	MKIAA0885 protein (Fragment)	Csde1	5	95.7	198.25	1330.11
Alexandrova-0-FT	Q9ERK4|XPO2_MOUSE	Exportin-2	Cse1l	5	99	288.47	21346.7
Alexandrova-24-FT	Q9ERK4|XPO2_MOUSE	Exportin-2	Cse1l	6	99	202.66	13014
Alexandrova-3-FT	Q9ERK4|XPO2_MOUSE	Exportin-2	Cse1l	20	99	318.6	9025.43
Alexandrova-3-FT	Q80T79|CSMD3_MOUSE	CUB and sushi domain-containing protein 3	Csmd3	2	82.99	127.45	691.921
Alexandrova-0-FT	Q99M19|Q99M19_MOUSE	Csn1s1 protein	Csn1s1	1	95.39	306.69	11646.8
Alexandrova-24-FT	A0A0G2JET6|A0A0G2JET6_MOUSE	Alpha-S2-casein-like A	Csn1s2a	1	99	217	18083.7
Alexandrova-24-FT	Q8BGL0|Q8BGL0_MOUSE; A0A0G2JF04|A0A0G2JF04_MOUSE	Beta-casein	Csn2	45	99	451.64	7332.7
Alexandrova-3-FT	A0A0G2JF04|A0A0G2JF04_MOUSE	Beta-casein	Csn2	9	99	296.87	12159.2
Alexandrova-0-FT	P06796|CASK_MOUSE	Kappa-casein	Csn3	8	99	776.085	36764.4
Alexandrova-24-FT	P06796|CASK_MOUSE	Kappa-casein	Csn3	82	99	618.7	10581.4
Alexandrova-0-FT	P67871|CSK2B_MOUSE	Casein kinase II subunit beta	Csnk2b	1	99	403.54	4576.06
Alexandrova-24-FT	P67871|CSK2B_MOUSE	Casein kinase II subunit beta	Csnk2b	3	91.87	427.54	3109.33
Alexandrova-3-FT	P67871|CSK2B_MOUSE	Casein kinase II subunit beta	Csnk2b	1	99	236.13	9835.39
Alexandrova-0-FT	Q4FJX4|Q4FJX4_MOUSE; P97315|CSRP1_MOUSE	Csrp1 protein	Csrp1	9	99	240.69	817.951
Alexandrova-3-FT	Q4FJX4|Q4FJX4_MOUSE; P97315|CSRP1_MOUSE	Csrp1 protein	Csrp1	6	99	203.485	823.915
Alexandrova-0-FT	Q62426|CYTB_MOUSE	Cystatin-B	Cstb	16	99	375.61	9268.87
Alexandrova-0-FT	E9PY90|E9PY90_MOUSE	cTAGE family member 5	Ctage5	42	99	453.78	2208.57
Alexandrova-3-FT	H3BKH2|H3BKH2_MOUSE	cTAGE family member 5	Ctage5	10	99	156.64	1246.97
Alexandrova-0-FT	Q3UIX8|Q3UIX8_MOUSE; Q3UGL5|Q3UGL5_MOUSE; P56546|CTBP2_MOUSE	Putative uncharacterized protein	Ctbp2	10	99	242.165	10876.1
Alexandrova-0-FT	Q545R0|Q545R0_MOUSE; P26231|CTNA1_MOUSE	Catenin (Cadherin associated protein), alpha 1	Ctnna1	13	99	365.11	9994.92
Alexandrova-24-FT	Q6NV50|Q6NV50_MOUSE	Catenin (Cadherin associated protein), alpha 1	Ctnna1	7	99	253.5	7303.69
Alexandrova-3-FT	Q545R0|Q545R0_MOUSE; P26231|CTNA1_MOUSE	Catenin (Cadherin associated protein), alpha 1	Ctnna1	3	96.49	251.63	8496.1
Alexandrova-0-FT	Q02248|CTNB1_MOUSE	Catenin beta-1	Ctnnb1	19	99	316.13	8390.64
Alexandrova-24-FT	Q3UZT7|Q3UZT7_MOUSE	Putative uncharacterized protein	Ctnnb1	8	99	222.25	10218.3
Alexandrova-3-FT	Q3UZT7|Q3UZT7_MOUSE	Putative uncharacterized protein	Ctnnb1	13	99	299.1	4783.01
Alexandrova-3-FT	Q3UJX2|Q3UJX2_MOUSE; Q9CWL8|CTBL1_MOUSE	Putative uncharacterized protein	Ctnnbl1	1	93.09	123.28	2877.43
Alexandrova-0-FT	P30999|CTND1_MOUSE	Catenin delta-1	Ctnnd1	19	99	255.94	8374.86
Alexandrova-24-FT	P30999|CTND1_MOUSE	Catenin delta-1	Ctnnd1	14	99	293.975	6587.04
Alexandrova-3-FT	P30999|CTND1_MOUSE	Catenin delta-1	Ctnnd1	14	99	248.54	7165.55
Alexandrova-24-FT	G3X8T3|G3X8T3_MOUSE	Carboxypeptidase	Ctsa	3	99	207.27	922.729
Alexandrova-3-FT	G3X8T3|G3X8T3_MOUSE	Carboxypeptidase	Ctsa	5	99	188.37	3109.98
Alexandrova-0-FT	Q3TVS6|Q3TVS6_MOUSE	Putative uncharacterized protein	Ctsb	21	99	319.37	6472.91
Alexandrova-24-FT	Q3TVS6|Q3TVS6_MOUSE	Putative uncharacterized protein	Ctsb	15	99	490.4	8188.51
Alexandrova-3-FT	P10605|CATB_MOUSE	Cathepsin B	Ctsb	19	99	288.54	6141.52
Alexandrova-24-FT	Q3TWD0|Q3TWD0_MOUSE	Putative uncharacterized protein	Ctsd	4	99	475.13	18499.2
Alexandrova-3-FT	Q3U7I9|Q3U7I9_MOUSE	Putative uncharacterized protein	Ctsd	2	99	327.81	12908.2
Alexandrova-0-FT	Q921L6|Q921L6_MOUSE	Cortactin, isoform CRA_a	Cttn	7	99	324.3	4236.55
Alexandrova-24-FT	Q921L6|Q921L6_MOUSE	Cortactin, isoform CRA_a	Cttn	2	99	257.175	9263.02
Alexandrova-0-FT	Q99LJ0|CT2NL_MOUSE	CTTNBP2 N-terminal-like protein	Cttnbp2nl	3	99	184.02	5356.85
Alexandrova-0-FT	Q99J10|CTU1_MOUSE	Cytoplasmic tRNA 2-thiolation protein 1	Ctu1	10	99	219.14	1741.05
Alexandrova-24-FT	Q9WTX6|CUL1_MOUSE	Cullin-1	Cul1	2	99	245.95	5307.09
Alexandrova-3-FT	Q571A2|Q571A2_MOUSE	MKIAA4106 protein (Fragment)	Cul2	1	99	75.29	8378.9
Alexandrova-24-FT	G3X914|G3X914_MOUSE	Cullin 5	Cul5	26	92.97	191.59	1892.12
Alexandrova-0-FT	P70298|CUX2_MOUSE	Homeobox protein cut-like 2	Cux2	5	82.87	270.22	5104.3
Alexandrova-0-FT	Q8CI33|C19L1_MOUSE	CWF19-like protein 1	Cwf19l1	2	99	276.1	3937.12
Alexandrova-24-FT	Q810W6|CXCR1_MOUSE	C-X-C chemokine receptor type 1	Cxcr1	20	99	277.85	1498.27
Alexandrova-3-FT	Q810W6|CXCR1_MOUSE	C-X-C chemokine receptor type 1	Cxcr1	3	98.4	95.35	2292.47
Alexandrova-24-FT	Q9WUE3|C56D2_MOUSE	Cytochrome b561 domain-containing protein 2	Cyb561d2	1	93	801.63	6562.44
Alexandrova-24-FT	Q5NCY3|CB5D1_MOUSE	Cytochrome b5 domain-containing protein 1	Cyb5d1	4	99	384.814	5806.77
Alexandrova-0-FT	Q9DB73|NB5R1_MOUSE	NADH-cytochrome b5 reductase 1	Cyb5r1	4	99	306.935	4089.86
Alexandrova-3-FT	Q9DB73|NB5R1_MOUSE	NADH-cytochrome b5 reductase 1	Cyb5r1	4	99	264.735	2774.67
Alexandrova-3-FT	Q3KNK3|NB5R2_MOUSE	NADH-cytochrome b5 reductase 2	Cyb5r2	1	99	113.91	7285.23
Alexandrova-24-FT	Q9CY59|Q9CY59_MOUSE	NADH-cytochrome b5 reductase	Cyb5r3	26	99	389.685	9346.02
Alexandrova-3-FT	Q9CY59|Q9CY59_MOUSE	NADH-cytochrome b5 reductase	Cyb5r3	8	99	288.14	9501.47
Alexandrova-0-FT	Q56A15|Q56A15_MOUSE; P62897|CYC_MOUSE	Cytochrome c	Cycs	12	99	551.11	5487.87
Alexandrova-24-FT	Q56A15|Q56A15_MOUSE; P62897|CYC_MOUSE	Cytochrome c	Cycs	4	98.08	727.25	7952.24
Alexandrova-3-FT	Q56A15|Q56A15_MOUSE; P62897|CYC_MOUSE	Cytochrome c	Cycs	11	98.81	502.36	7134.54
Alexandrova-24-FT	Q9JKY7|Q9JKY7_MOUSE; Q91W87|Q91W87_MOUSE	Cytochrome P450 CYP2D22	Cyp2d22	1	99	119.4	5041.79
Alexandrova-24-FT	P33267|CP2F2_MOUSE	Cytochrome P450 2F2	Cyp2f2	7	99	251.6	14736.7
Alexandrova-3-FT	Q3T9T9|Q3T9T9_MOUSE	Putative uncharacterized protein	Cyth1	4	99	137.765	1179.99
Alexandrova-3-FT	Q3UR76|Q3UR76_MOUSE	Putative uncharacterized protein	D030046N08Rik	41	99	334.34	726.049
Alexandrova-0-FT	Q9D172|ES1_MOUSE	ES1 protein homolog, mitochondrial	D10Jhu81e	14	99	313.59	15072.6
Alexandrova-3-FT	Q9D172|ES1_MOUSE	ES1 protein homolog, mitochondrial	D10Jhu81e	8	99	269.665	8754.4
Alexandrova-0-FT	Q8C6X7|Q8C6X7_MOUSE	Putative uncharacterized protein	D830050J10Rik	10	77.38	315.325	1790.51
Alexandrova-3-FT	Q8C6X7|Q8C6X7_MOUSE	Putative uncharacterized protein	D830050J10Rik	13	81.05	250.33	377.934
Alexandrova-24-FT	Q3UHC7|DAB2P_MOUSE	Disabled homolog 2-interacting protein	Dab2ip	10	98.09	128.215	3905.08
Alexandrova-24-FT	Q0PHV7|DACT3_MOUSE	Dapper homolog 3	Dact3	5	65.58	306.4	3307.59
Alexandrova-3-FT	Q0PHV7|DACT3_MOUSE	Dapper homolog 3	Dact3	9	88.16	221.8	1241.73
Alexandrova-0-FT	Q3U706|Q3U706_MOUSE; Q91XC8|DAP1_MOUSE	Death-associated protein	Dap	15	99	212.31	2612.26
Alexandrova-24-FT	Q3U706|Q3U706_MOUSE; Q91XC8|DAP1_MOUSE	Death-associated protein	Dap	1	99	89.55	689.7
Alexandrova-3-FT	Q3U706|Q3U706_MOUSE; Q91XC8|DAP1_MOUSE	Death-associated protein	Dap	1	99	326.53	1298.03
Alexandrova-3-FT	Q9ER88|RT29_MOUSE	28S ribosomal protein S29, mitochondrial	Dap3	1	99	133.28	6717.58
Alexandrova-0-FT	Q3UJQ3|Q3UJQ3_MOUSE	Putative uncharacterized protein	Dars	17	99	296.31	6217.03
Alexandrova-24-FT	Q3UJQ3|Q3UJQ3_MOUSE	Putative uncharacterized protein	Dars	10	99	335.35	8876.98
Alexandrova-3-FT	Q3UJQ3|Q3UJQ3_MOUSE	Putative uncharacterized protein	Dars	9	99	302.87	6654.16
Alexandrova-3-FT	D3YZQ8|D3YZQ8_MOUSE	Protein Daw1	Daw1	1	97.47	84.7	5154.6
Alexandrova-0-FT	Q9JII5|DAZP1_MOUSE	DAZ-associated protein 1	Dazap1	14	99	291.695	5458.52
Alexandrova-3-FT	Q3UGB5|Q3UGB5_MOUSE	DAZ associated protein 1, isoform CRA_b	Dazap1	3	98.6	264.17	2747.02
Alexandrova-0-FT	Q548W7|Q548W7_MOUSE; P31786|ACBP_MOUSE	Acyl-CoA-binding protein	Dbi	32	99	384.505	13564.9
Alexandrova-24-FT	Q548W7|Q548W7_MOUSE; P31786|ACBP_MOUSE	Acyl-CoA-binding protein	Dbi	3	96.12	1733.78	20663
Alexandrova-3-FT	Q548W7|Q548W7_MOUSE; P31786|ACBP_MOUSE	Acyl-CoA-binding protein	Dbi	9	99	454.33	8013.24
Alexandrova-0-FT	Q62418|DBNL_MOUSE	Drebrin-like protein	Dbnl	10	99	219.88	1439.28
Alexandrova-3-FT	Q62418|DBNL_MOUSE	Drebrin-like protein	Dbnl	2	85.63	149.38	4321.22
Alexandrova-24-FT	Q3UKR1|Q3UKR1_MOUSE; P28654|PGS2_MOUSE	Decorin	Dcn	3	99	136.88	5092.41
Alexandrova-0-FT	Q9DAR7|DCPS_MOUSE	m7GpppX diphosphatase	Dcps	9	99	215.42	7544.11
Alexandrova-3-FT	Q9DAR7|DCPS_MOUSE	m7GpppX diphosphatase	Dcps	8	99	185.44	4992.68
Alexandrova-0-FT	Q6NZM3|Q6NZM3_MOUSE; E9Q3M3|E9Q3M3_MOUSE	Dctn1 protein	Dctn1	11	99	341.36	6512.32
Alexandrova-3-FT	O08788|DCTN1_MOUSE	Dynactin subunit 1	Dctn1	7	99	98.21	7054.22
Alexandrova-0-FT	Q3TPZ5|Q3TPZ5_MOUSE; Q99KJ8|DCTN2_MOUSE	Dynactin 2	Dctn2	4	99	232.62	16193.3
Alexandrova-24-FT	Q3TPZ5|Q3TPZ5_MOUSE; Q99KJ8|DCTN2_MOUSE	Dynactin 2	Dctn2	4	92.03	402.55	5633.26
Alexandrova-3-FT	Q3TPZ5|Q3TPZ5_MOUSE; Q99KJ8|DCTN2_MOUSE	Dynactin 2	Dctn2	1	99	195.78	8905.52
Alexandrova-0-FT	Q91X52|DCXR_MOUSE	L-xylulose reductase	Dcxr	5	93.57	262.88	4242.26
Alexandrova-0-FT	Q9CWS0|DDAH1_MOUSE	N(G),N(G)-dimethylarginine dimethylaminohydrolase 1	Ddah1	5	99	149.47	2893.71
Alexandrova-0-FT	Q3U1J4|DDB1_MOUSE	DNA damage-binding protein 1	Ddb1	7	92.09	268.28	2455.11
Alexandrova-0-FT	Q3ULS8|Q3ULS8_MOUSE	Putative uncharacterized protein (Fragment)	Ddb1	4	95.57	209.325	1568.37
Alexandrova-3-FT	Q91YC8|Q91YC8_MOUSE	Damaged-DNA recognition protein 1	Ddb1	6	98.53	310.49	10612.4
Alexandrova-0-FT	Q3UC51|Q3UC51_MOUSE	Dolichyl-diphosphooligosaccharide--protein glycosyltransferase 48 kDa subunit	Ddost	8	98.92	668.55	6179.64
Alexandrova-24-FT	Q3UG68|Q3UG68_MOUSE	Dolichyl-diphosphooligosaccharide--protein glycosyltransferase 48 kDa subunit	Ddost	16	99	263.655	6542.67
Alexandrova-3-FT	Q3UG68|Q3UG68_MOUSE	Dolichyl-diphosphooligosaccharide--protein glycosyltransferase 48 kDa subunit	Ddost	12	99	794.67	6136.76
Alexandrova-3-FT	Q80WW9|DDRGK_MOUSE	DDRGK domain-containing protein 1	Ddrgk1	3	98.13	787.02	4141.57
Alexandrova-0-FT	Q3UNI8|Q3UNI8_MOUSE; O35215|DOPD_MOUSE	D-dopachrome decarboxylase	Ddt	4	99	184.34	3317.74
Alexandrova-24-FT	Q3UNI8|Q3UNI8_MOUSE; O35215|DOPD_MOUSE	D-dopachrome decarboxylase	Ddt	1	99	1048.18	13835.6
Alexandrova-3-FT	Q3UNI8|Q3UNI8_MOUSE; O35215|DOPD_MOUSE	D-dopachrome decarboxylase	Ddt	3	99	369.29	2107.03
Alexandrova-0-FT	Q922B8|Q922B8_MOUSE	DEAD (Asp-Glu-Ala-Asp) box polypeptide 1	Ddx1	8	99	358.43	10347.5
Alexandrova-24-FT	Q3V1Z7|Q3V1Z7_MOUSE	Putative uncharacterized protein	Ddx1	4	94.59	200.4	3407.68
Alexandrova-3-FT	Q91VR5|DDX1_MOUSE	ATP-dependent RNA helicase DDX1	Ddx1	9	99	273.22	10669.9
Alexandrova-24-FT	Q3U741|Q3U741_MOUSE	DEAD (Asp-Glu-Ala-Asp) box polypeptide 17, isoform CRA_a	Ddx17	12	99	347.7	2714.25
Alexandrova-3-FT	Q3U741|Q3U741_MOUSE	DEAD (Asp-Glu-Ala-Asp) box polypeptide 17, isoform CRA_a	Ddx17	27	99	436.98	3256.45
Alexandrova-0-FT	B2RUM8|B2RUM8_MOUSE; Q8K363|DDX18_MOUSE	ATP-dependent RNA helicase DDX18	Ddx18	10	99	313.595	4750.46
Alexandrova-3-FT	B2RUM8|B2RUM8_MOUSE; Q8K363|DDX18_MOUSE	ATP-dependent RNA helicase DDX18	Ddx18	6	99	180.61	2876.52
Alexandrova-24-FT	Q8BZY3|Q8BZY3_MOUSE	Protein Ddx19b	Ddx19b	3	87.79	282.61	8153.94
Alexandrova-0-FT	Q9JJY4|DDX20_MOUSE	Probable ATP-dependent RNA helicase DDX20	Ddx20	2	99	206.245	3666.9
Alexandrova-3-FT	Q9JIK5|DDX21_MOUSE	Nucleolar RNA helicase 2	Ddx21	10	99	205.42	2652.9
Alexandrova-0-FT	D3Z0M9|D3Z0M9_MOUSE	MCG18410, isoform CRA_a	Ddx23	7	99	169.8	1897.52
Alexandrova-24-FT	Q921N6|DDX27_MOUSE	Probable ATP-dependent RNA helicase DDX27	Ddx27	4	91.39	160.725	531.337
Alexandrova-3-FT	Q921N6|DDX27_MOUSE	Probable ATP-dependent RNA helicase DDX27	Ddx27	3	85.53	31.35	1170.97
Alexandrova-0-FT	Q3UVN0|Q3UVN0_MOUSE	Putative uncharacterized protein	Ddx39	16	99	301.75	6914.28
Alexandrova-0-FT	Q9Z1N5|DX39B_MOUSE	Spliceosome RNA helicase Ddx39b	Ddx39b	29	99	301.75	3299.29
Alexandrova-24-FT	Q9Z1N5|DX39B_MOUSE	Spliceosome RNA helicase Ddx39b	Ddx39b	10	99	345.74	5979.96
Alexandrova-3-FT	Q9Z1N5|DX39B_MOUSE	Spliceosome RNA helicase Ddx39b	Ddx39b	16	99	470.09	4627.56
Alexandrova-0-FT	Q3TQX5|Q3TQX5_MOUSE; Q62167|DDX3X_MOUSE	ATP-dependent RNA helicase DDX3X	Ddx3x	21	99	257.63	10859.6
Alexandrova-24-FT	B9EKE9|B9EKE9_MOUSE	Ddx3x protein	Ddx3x	19	99	254.25	495.257
Alexandrova-3-FT	B9EKE9|B9EKE9_MOUSE	Ddx3x protein	Ddx3x	21	99	352	6492.61
Alexandrova-0-FT	Q3V086|Q3V086_MOUSE	DEAD box polypeptide 4	Ddx4	28	98.58	613.635	322.989
Alexandrova-24-FT	Q3V086|Q3V086_MOUSE	DEAD box polypeptide 4	Ddx4	29	98.37	382.89	182.678
Alexandrova-3-FT	Q3V086|Q3V086_MOUSE	DEAD box polypeptide 4	Ddx4	34	99	744.24	279.063
Alexandrova-0-FT	Q3UAC4|Q3UAC4_MOUSE	Putative uncharacterized protein	Ddx41	21	94.13	401.78	1969.99
Alexandrova-3-FT	Q569Z5|DDX46_MOUSE	Probable ATP-dependent RNA helicase DDX46	Ddx46	9	99	208.4	2955.29
Alexandrova-0-FT	Q5U222|Q5U222_MOUSE	Ddx5 protein (Fragment)	Ddx5	28	99	301.28	9871.19
Alexandrova-24-FT	Q5U222|Q5U222_MOUSE	Ddx5 protein (Fragment)	Ddx5	7	99	352.21	9349.55
Alexandrova-3-FT	Q5U222|Q5U222_MOUSE	Ddx5 protein (Fragment)	Ddx5	21	99	435.92	7958.38
Alexandrova-3-FT	P54823|DDX6_MOUSE	Probable ATP-dependent RNA helicase DDX6	Ddx6	3	99	179.53	2132.85
Alexandrova-0-FT	Q4FJK0|Q4FJK0_MOUSE; Q9CQ62|DECR_MOUSE	2,4-dienoyl-CoA reductase, mitochondrial	Decr1	2	98.87	286.775	14855.2
Alexandrova-0-FT	Q7TNV0|DEK_MOUSE	Protein DEK	Dek	4	95.5	191.325	4049.19
Alexandrova-3-FT	Q3U1Y4|DEN4B_MOUSE	DENN domain-containing protein 4B	Dennd4b	8	98.09	199.31	807.296
Alexandrova-0-FT	B2ZRS3|B2ZRS3_MOUSE; Q570Y9|DPTOR_MOUSE	Depdc6-001	Deptor	15	99	319.08	2318.3
Alexandrova-24-FT	O70279|DGC14_MOUSE	Protein DGCR14	Dgcr14	1	89.28	133.93	2715.1
Alexandrova-24-FT	Q9QX60|DGUOK_MOUSE	Deoxyguanosine kinase, mitochondrial	Dguok	2	99	17.0957	2834.08
Alexandrova-0-FT	Q99L04|DHRS1_MOUSE	Dehydrogenase/reductase SDR family member 1	Dhrs1	5	99	200.28	2364.05
Alexandrova-3-FT	Q99L04|DHRS1_MOUSE	Dehydrogenase/reductase SDR family member 1	Dhrs1	3	99	333.29	2805.28
Alexandrova-0-FT	O88876|DHRS3_MOUSE	Short-chain dehydrogenase/reductase 3	Dhrs3	5	99	293.46	10938.9
Alexandrova-24-FT	O88876|DHRS3_MOUSE	Short-chain dehydrogenase/reductase 3	Dhrs3	5	99	149.74	2101.64
Alexandrova-3-FT	O88876|DHRS3_MOUSE	Short-chain dehydrogenase/reductase 3	Dhrs3	2	99	229.225	8501.89
Alexandrova-0-FT	Q99LB2|DHRS4_MOUSE	Dehydrogenase/reductase SDR family member 4	Dhrs4	4	99	402.93	9770.59
Alexandrova-24-FT	Q99LB2|DHRS4_MOUSE	Dehydrogenase/reductase SDR family member 4	Dhrs4	1	99	476.32	7329.16
Alexandrova-3-FT	Q99LB2|DHRS4_MOUSE	Dehydrogenase/reductase SDR family member 4	Dhrs4	3	99	188.25	11255.5
Alexandrova-0-FT	Q9CXR1|DHRS7_MOUSE	Dehydrogenase/reductase SDR family member 7	Dhrs7	4	99	308.23	2989.5
Alexandrova-24-FT	Q9CXR1|DHRS7_MOUSE	Dehydrogenase/reductase SDR family member 7	Dhrs7	2	98.14	1334.07	4745.11
Alexandrova-0-FT	Q3TFE5|Q3TFE5_MOUSE	Putative uncharacterized protein	Dhx15	25	99	235.67	6658.44
Alexandrova-24-FT	Q3TFE5|Q3TFE5_MOUSE	Putative uncharacterized protein	Dhx15	7	85.21	349.36	3646.9
Alexandrova-3-FT	Q3UKJ6|Q3UKJ6_MOUSE; O35286|DHX15_MOUSE	DEAH (Asp-Glu-Ala-His) box polypeptide 15, isoform CRA_a	Dhx15	17	99	291.92	6013.75
Alexandrova-0-FT	Q6PGC1|DHX29_MOUSE	ATP-dependent RNA helicase Dhx29	Dhx29	5	89.78	49.29	869.079
Alexandrova-0-FT	Q99PU8|DHX30_MOUSE	Putative ATP-dependent RNA helicase DHX30	Dhx30	5	98.4	223.32	6308.73
Alexandrova-0-FT	E9QNN1|E9QNN1_MOUSE	ATP-dependent RNA helicase A	Dhx9	10	99	437.69	9791.47
Alexandrova-24-FT	E9QNN1|E9QNN1_MOUSE	ATP-dependent RNA helicase A	Dhx9	9	99	499.17	10621.4
Alexandrova-3-FT	E9QNN1|E9QNN1_MOUSE	ATP-dependent RNA helicase A	Dhx9	31	99	322.51	7960.88
Alexandrova-0-FT	Q8C9B9|DIDO1_MOUSE	Death-inducer obliterator 1	Dido1	6	99	296.405	2991.25
Alexandrova-0-FT	Q9CSH3|RRP44_MOUSE	Exosome complex exonuclease RRP44	Dis3	2	99	78.57	3939.84
Alexandrova-3-FT	Q9CSH3|RRP44_MOUSE	Exosome complex exonuclease RRP44	Dis3	4	99	92.715	4698.89
Alexandrova-0-FT	Q3TM67|Q3TM67_MOUSE	Putative uncharacterized protein	Dkc1	4	99	208.365	7064.27
Alexandrova-0-FT	Q8BMF4|ODP2_MOUSE	Dihydrolipoyllysine-residue acetyltransferase component of pyruvate dehydrogenase complex, mitochondrial	Dlat	14	99	301.31	16562.5
Alexandrova-24-FT	Q8BMF4|ODP2_MOUSE	Dihydrolipoyllysine-residue acetyltransferase component of pyruvate dehydrogenase complex, mitochondrial	Dlat	7	99	346.61	5309.81
Alexandrova-3-FT	Q8BMF4|ODP2_MOUSE	Dihydrolipoyllysine-residue acetyltransferase component of pyruvate dehydrogenase complex, mitochondrial	Dlat	8	99	301.755	7516.43
Alexandrova-0-FT	O08749|DLDH_MOUSE	Dihydrolipoyl dehydrogenase, mitochondrial	Dld	19	99	274.86	1632.04
Alexandrova-24-FT	O08749|DLDH_MOUSE	Dihydrolipoyl dehydrogenase, mitochondrial	Dld	9	99	150.74	5986.45
Alexandrova-0-FT	H7BWY4|H7BWY4_MOUSE; Q811D0|DLG1_MOUSE	Disks large homolog 1	Dlg1	4	99	384.695	4710.04
Alexandrova-3-FT	E9Q2L2|E9Q2L2_MOUSE	Disks large homolog 2	Dlg2	8	86.97	423.27	7741.18
Alexandrova-3-FT	Q9D415|DLGP1_MOUSE	Disks large-associated protein 1	Dlgap1	7	79.24	78.9	3658.68
Alexandrova-0-FT	Q0VF59|Q0VF59_MOUSE	Disks large-associated protein 2	Dlgap2	5	98.59	126.95	2058.28
Alexandrova-24-FT	Q0VF59|Q0VF59_MOUSE	Disks large-associated protein 2	Dlgap2	5	98.76	155.63	608.901
Alexandrova-3-FT	Q8BJ42|DLGP2_MOUSE	Disks large-associated protein 2	Dlgap2	8	91.68	115.04	1494.37
Alexandrova-0-FT	Q9D2G2|ODO2_MOUSE	Dihydrolipoyllysine-residue succinyltransferase component of 2-oxoglutarate dehydrogenase complex, mitochondrial	Dlst	6	90.12	135.145	7273.47
Alexandrova-3-FT	Q9D2G2|ODO2_MOUSE	Dihydrolipoyllysine-residue succinyltransferase component of 2-oxoglutarate dehydrogenase complex, mitochondrial	Dlst	5	98.68	398.1	2507.66
Alexandrova-3-FT	P11531|DMD_MOUSE	Dystrophin	Dmd	7	86.13	225.14	3231.17
Alexandrova-3-FT	B9EJR8|DAAF5_MOUSE	Dynein assembly factor 5, axonemal	Dnaaf5	6	99	182.15	6106.75
Alexandrova-0-FT	D3YYQ8|D3YYQ8_MOUSE	Protein Dnah10	Dnah10	10	45.1	247.765	1995.64
Alexandrova-24-FT	E9Q7N9|E9Q7N9_MOUSE	Protein Dnah11	Dnah11	30	95.76	159.005	2224.34
Alexandrova-3-FT	E9Q7N9|E9Q7N9_MOUSE	Protein Dnah11	Dnah11	20	93.2	163.805	3080.77
Alexandrova-0-FT	A0A140LIJ4|A0A140LIJ4_MOUSE	Protein Dnah14	Dnah14	8	79.15	217.25	1679.86
Alexandrova-0-FT	D3Z667|D3Z667_MOUSE	Dynein heavy chain 2, axonemal	Dnah2	20	91.89	326.63	1132.34
Alexandrova-24-FT	Q8VHE6|DYH5_MOUSE	Dynein heavy chain 5, axonemal	Dnah5	5	77.67	222.95	2096.32
Alexandrova-24-FT	L7N1Y0|L7N1Y0_MOUSE	Protein Dnah7b	Dnah7b	11	55.44	151.76	749.144
Alexandrova-3-FT	L7N1Y0|L7N1Y0_MOUSE	Protein Dnah7b	Dnah7b	13	89.74	175.45	1376.92
Alexandrova-24-FT	Q91XQ0|DYH8_MOUSE	Dynein heavy chain 8, axonemal	Dnah8	5	86.29	189.18	1978.2
Alexandrova-3-FT	B1AR51|B1AR51_MOUSE	Dynein, axonemal, heavy chain 9	Dnah9	13	72.34	225.64	3149.64
Alexandrova-0-FT	Q99KV1|DJB11_MOUSE	DnaJ homolog subfamily B member 11	Dnajb11	3	98.17	311.46	2584.38
Alexandrova-3-FT	Q99KV1|DJB11_MOUSE	DnaJ homolog subfamily B member 11	Dnajb11	4	97.28	437.515	5162.98
Alexandrova-0-FT	A0A087WSI0|A0A087WSI0_MOUSE	Protein Dnajc13 (Fragment)	Dnajc13	1	92.98	121.53	2978.79
Alexandrova-0-FT	Q3UKA1|Q3UKA1_MOUSE; Q3UFV9|Q3UFV9_MOUSE; Q91YW3|DNJC3_MOUSE	Putative uncharacterized protein	Dnajc3	5	98.22	252.03	396.341
Alexandrova-24-FT	Q80TZ3|AUXI_MOUSE	Putative tyrosine-protein phosphatase auxilin	Dnajc6	1	92.73	141.96	2367.66
Alexandrova-0-FT	D3Z2X2|D3Z2X2_MOUSE	Protein Dnhd1	Dnhd1	4	86.29	146.784	1370.8
Alexandrova-3-FT	E9PUD2|E9PUD2_MOUSE	Dynamin-1-like protein	Dnm1l	3	99	193.16	7304.08
Alexandrova-24-FT	F8WIV5|F8WIV5_MOUSE	Dynamin-2	Dnm2	10	99	309.47	4942.66
Alexandrova-3-FT	G3X9G4|G3X9G4_MOUSE	Dynamin-2	Dnm2	12	99	339.06	1441.98
Alexandrova-24-FT	Q3UHZ3|Q3UHZ3_MOUSE	DNA (cytosine-5)-methyltransferase	Dnmt1	5	99	290.13	9467.18
Alexandrova-3-FT	Q3UHZ3|Q3UHZ3_MOUSE	DNA (cytosine-5)-methyltransferase	Dnmt1	20	99	538.42	11380.2
Alexandrova-0-FT	Q3TVK3|Q3TVK3_MOUSE	Aspartyl aminopeptidase	Dnpep	11	99	170.87	2994
Alexandrova-0-FT	Q80VJ3|DNPH1_MOUSE	2'-deoxynucleoside 5'-phosphate N-hydrolase 1	Dnph1	1	91.03	240.48	7202.73
Alexandrova-0-FT	Q8BUR4|DOCK1_MOUSE	Dedicator of cytokinesis protein 1	Dock1	4	82.93	436.04	2085.93
Alexandrova-0-FT	P59764|DOCK4_MOUSE	Dedicator of cytokinesis protein 4	Dock4	4	95.57	168.675	4982.5
Alexandrova-24-FT	B2RY04|DOCK5_MOUSE	Dedicator of cytokinesis protein 5	Dock5	7	87.17	281.52	3640.1
Alexandrova-24-FT	Q8C147|DOCK8_MOUSE	Dedicator of cytokinesis protein 8	Dock8	7	68.72	93.77	581.274
Alexandrova-0-FT	Q9CR25|DPH2_MOUSE	Diphthamide biosynthesis protein 2	Dph2	5	87.58	121.84	1011.02
Alexandrova-0-FT	Q6NXZ0|Q6NXZ0_MOUSE	Dipeptidylpeptidase 3	Dpp3	4	99	196.99	4015.29
Alexandrova-3-FT	Q3UDF3|Q3UDF3_MOUSE	Putative uncharacterized protein	Dpp3	2	99	75.91	7327.36
Alexandrova-3-FT	Q9QZZ6|DERM_MOUSE	Dermatopontin	Dpt	1	99	48.5	9191.39
Alexandrova-0-FT	Q99LT0|DPY30_MOUSE	Protein dpy-30 homolog	Dpy30	23	99	559.99	5933.84
Alexandrova-24-FT	Q99LT0|DPY30_MOUSE	Protein dpy-30 homolog	Dpy30	4	99	442.99	7400.4
Alexandrova-3-FT	Q99LT0|DPY30_MOUSE	Protein dpy-30 homolog	Dpy30	4	99	543.625	15199.9
Alexandrova-0-FT	O08553|DPYL2_MOUSE	Dihydropyrimidinase-related protein 2	Dpysl2	2	99	209.94	2249.5
Alexandrova-3-FT	O08553|DPYL2_MOUSE	Dihydropyrimidinase-related protein 2	Dpysl2	4	99	281.325	2835.93
Alexandrova-3-FT	Q9QXB9|DRG2_MOUSE	Developmentally-regulated GTP-binding protein 2	Drg2	3	99	246.73	7589.59
Alexandrova-3-FT	P55292|DSC2_MOUSE	Desmocollin-2	Dsc2	2	99	122.12	585.371
Alexandrova-24-FT	E9QPR7|E9QPR7_MOUSE	Down syndrome cell adhesion molecule-like protein 1 homolog	Dscaml1	14	88.2	150.995	2707.25
Alexandrova-0-FT	O55111|DSG2_MOUSE	Desmoglein-2	Dsg2	1	99	322.33	9754.86
Alexandrova-0-FT	E9Q557|DESP_MOUSE	Desmoplakin	Dsp	20	99	182.275	3130.25
Alexandrova-0-FT	S4R1P5|S4R1P5_MOUSE	Dystonin	Dst	17	77.18	280.55	1818.76
Alexandrova-3-FT	S4R1P5|S4R1P5_MOUSE	Dystonin	Dst	10	69.06	349.835	2696.93
Alexandrova-0-FT	Q4FK36|Q4FK36_MOUSE; Q9R0P5|DEST_MOUSE	Destrin	Dstn	210	99	558.16	4737.5
Alexandrova-24-FT	Q4FK36|Q4FK36_MOUSE; Q9R0P5|DEST_MOUSE	Destrin	Dstn	55	99	280.11	1292.14
Alexandrova-3-FT	Q4FK36|Q4FK36_MOUSE; Q9R0P5|DEST_MOUSE	Destrin	Dstn	165	99	476.04	3750.32
Alexandrova-0-FT	Q8BHA3|DTD2_MOUSE	Probable D-tyrosyl-tRNA(Tyr) deacylase 2	Dtd2	2	99	294.99	9552.81
Alexandrova-0-FT	G3UYK9|G3UYK9_MOUSE	Dystrobrevin beta (Fragment)	Dtnb	9	99	240.28	2571.86
Alexandrova-24-FT	G3UYK9|G3UYK9_MOUSE	Dystrobrevin beta (Fragment)	Dtnb	4	99	138.27	3937.25
Alexandrova-3-FT	O70585|DTNB_MOUSE	Dystrobrevin beta	Dtnb	4	98.89	415.58	3079.32
Alexandrova-0-FT	A2AQ92|A2AQ92_MOUSE	Protein Duox1	Duox1	7	99	409.86	5683.17
Alexandrova-3-FT	A2AQ92|A2AQ92_MOUSE	Protein Duox1	Duox1	3	99	265.71	2462.65
Alexandrova-3-FT	Q9D700|DUS26_MOUSE	Dual specificity protein phosphatase 26	Dusp26	3	88.82	93.11	3208.36
Alexandrova-24-FT	Q8BTR5|DUS28_MOUSE	Dual specificity phosphatase 28	Dusp28	3	91.37	122.9	3003.64
Alexandrova-0-FT	Q9JHU4|DYHC1_MOUSE	Cytoplasmic dynein 1 heavy chain 1	Dync1h1	63	99	267.82	5916.55
Alexandrova-24-FT	Q9JHU4|DYHC1_MOUSE	Cytoplasmic dynein 1 heavy chain 1	Dync1h1	46	99	267	6161.95
Alexandrova-3-FT	Q9JHU4|DYHC1_MOUSE	Cytoplasmic dynein 1 heavy chain 1	Dync1h1	58	99	209.65	5107.16
Alexandrova-0-FT	Q3TWG5|Q3TWG5_MOUSE; Q8R1Q8|DC1L1_MOUSE	Cytoplasmic dynein 1 light intermediate chain 1	Dync1li1	1	99	809.36	51194.5
Alexandrova-0-FT	Q45VK7|DYHC2_MOUSE	Cytoplasmic dynein 2 heavy chain 1	Dync2h1	10	69.81	182.51	1213.49
Alexandrova-3-FT	Q45VK7|DYHC2_MOUSE	Cytoplasmic dynein 2 heavy chain 1	Dync2h1	5	74.42	173.17	1864.28
Alexandrova-24-FT	O35459|ECH1_MOUSE	Delta(3,5)-Delta(2,4)-dienoyl-CoA isomerase, mitochondrial	Ech1	5	99	199.4	938.386
Alexandrova-24-FT	Q8BH95|ECHM_MOUSE	Enoyl-CoA hydratase, mitochondrial	Echs1	5	98.62	286.97	6738.39
Alexandrova-3-FT	Q8BH95|ECHM_MOUSE	Enoyl-CoA hydratase, mitochondrial	Echs1	2	98.06	842.92	11390.1
Alexandrova-0-FT	P42125|ECI1_MOUSE	Enoyl-CoA delta isomerase 1, mitochondrial	Eci1	3	96.97	256.52	1418.04
Alexandrova-24-FT	Q9WUR2|ECI2_MOUSE	Enoyl-CoA delta isomerase 2, mitochondrial	Eci2	55	94.94	260.59	1014.33
Alexandrova-0-FT	Q6PDI5|ECM29_MOUSE	Proteasome-associated protein ECM29 homolog	Ecm29	4	99	226.83	2989.19
Alexandrova-3-FT	Q6PDI5|ECM29_MOUSE	Proteasome-associated protein ECM29 homolog	Ecm29	3	99	282.2	10979.6
Alexandrova-3-FT	Q8BL66|EEA1_MOUSE	Early endosome antigen 1	Eea1	7	99	185.44	1545.69
Alexandrova-0-FT	Q58E64|Q58E64_MOUSE; P10126|EF1A1_MOUSE	Elongation factor 1-alpha	Eef1a1	356	99	480.965	12482.3
Alexandrova-24-FT	Q58E64|Q58E64_MOUSE; P10126|EF1A1_MOUSE	Elongation factor 1-alpha	Eef1a1	419	99	340.61	9952.3
Alexandrova-3-FT	Q58E64|Q58E64_MOUSE; P10126|EF1A1_MOUSE	Elongation factor 1-alpha	Eef1a1	486	99	570.21	15044.7
Alexandrova-0-FT	O70251|EF1B_MOUSE	Elongation factor 1-beta	Eef1b	2	99	348.04	3241.82
Alexandrova-24-FT	O70251|EF1B_MOUSE	Elongation factor 1-beta	Eef1b	2	98.86	289.66	6429.93
Alexandrova-3-FT	O70251|EF1B_MOUSE	Elongation factor 1-beta	Eef1b	2	99	471.145	7217.08
Alexandrova-0-FT	A0A0R4J1E2|A0A0R4J1E2_MOUSE	Elongation factor 1-delta	Eef1d	13	99	236.69	1716.36
Alexandrova-24-FT	A0A0R4J1E2|A0A0R4J1E2_MOUSE	Elongation factor 1-delta	Eef1d	15	99	329.44	6166.98
Alexandrova-3-FT	A0A0R4J1E2|A0A0R4J1E2_MOUSE	Elongation factor 1-delta	Eef1d	9	99	357.87	10328.4
Alexandrova-0-FT	Q4FZK2|Q4FZK2_MOUSE; Q9D8N0|EF1G_MOUSE	Elongation factor 1-gamma	Eef1g	96	99	608.755	5353.88
Alexandrova-24-FT	Q4FZK2|Q4FZK2_MOUSE; Q9D8N0|EF1G_MOUSE	Elongation factor 1-gamma	Eef1g	49	99	343.85	927.196
Alexandrova-3-FT	Q4FZK2|Q4FZK2_MOUSE; Q9D8N0|EF1G_MOUSE	Elongation factor 1-gamma	Eef1g	99	99	960.75	3594.36
Alexandrova-0-FT	Q3UDC8|Q3UDC8_MOUSE	Putative uncharacterized protein	Eef2	204	99	367.53	6574.55
Alexandrova-24-FT	Q3UDC8|Q3UDC8_MOUSE	Putative uncharacterized protein	Eef2	99	99	376.33	5613.94
Alexandrova-3-FT	Q3TWX1|Q3TWX1_MOUSE	Putative uncharacterized protein	Eef2	147	99	387.59	7948.03
Alexandrova-3-FT	Q8BPB5|FBLN3_MOUSE	EGF-containing fibulin-like extracellular matrix protein 1	Efemp1	1	99	90.29	697.366
Alexandrova-3-FT	Q8C845|Q8C845_MOUSE	EF-hand domain-containing protein D2	Efhd2	4	99	782.005	12291.1
Alexandrova-0-FT	Q8C0D5|EFL1_MOUSE	Elongation factor-like GTPase 1	Efl1	7	94.94	139.26	1372.46
Alexandrova-0-FT	Q6A0E3|Q6A0E3_MOUSE; Q543F1|Q543F1_MOUSE; A2AH85|A2AH85_MOUSE; O08810|U5S1_MOUSE	MKIAA0031 protein (Fragment)	Eftud2	37	99	660.14	9797.85
Alexandrova-24-FT	Q7TMX4|Q7TMX4_MOUSE	Elongation factor Tu GTP binding domain containing 2	Eftud2	9	98.96	140.77	914.434
Alexandrova-3-FT	Q7TMX4|Q7TMX4_MOUSE	Elongation factor Tu GTP binding domain containing 2	Eftud2	38	99	611.565	5536.62
Alexandrova-0-FT	Q5FW97|Q5FW97_MOUSE; P17182|ENOA_MOUSE	Alpha-enolase	EG433182	796	99	357.145	16267.1
Alexandrova-24-FT	Q5FW97|Q5FW97_MOUSE; P17182|ENOA_MOUSE	Alpha-enolase	EG433182	372	99	205.735	7384.34
Alexandrova-3-FT	Q5FW97|Q5FW97_MOUSE; P17182|ENOA_MOUSE	Alpha-enolase	EG433182	661	99	277.6	10836.3
Alexandrova-24-FT	Q9EP98|Q9EP98_MOUSE; Q01279|EGFR_MOUSE	Receptor protein-tyrosine kinase	Egfr	6	99	185.38	6663.96
Alexandrova-0-FT	Q91YE3|EGLN1_MOUSE	Egl nine homolog 1	Egln1	1	99	467.7	10049.5
Alexandrova-3-FT	Q91YE3|EGLN1_MOUSE	Egl nine homolog 1	Egln1	3	99	255.85	2179.66
Alexandrova-3-FT	Q3TIT3|Q3TIT3_MOUSE	Putative uncharacterized protein	Ehd1	4	99	201.45	4879.9
Alexandrova-0-FT	Q9QXY6|EHD3_MOUSE	EH domain-containing protein 3	Ehd3	19	99	406.65	10852.8
Alexandrova-24-FT	Q9QXY6|EHD3_MOUSE	EH domain-containing protein 3	Ehd3	3	99	161.17	14367.5
Alexandrova-3-FT	Q9QXY6|EHD3_MOUSE	EH domain-containing protein 3	Ehd3	9	99	265.85	7067.57
Alexandrova-0-FT	Q1MWP9|Q1MWP9_MOUSE	EH-domain containing 4 (Fragment)	Ehd4	2	99	126.275	5426.39
Alexandrova-24-FT	Q1MWP8|Q1MWP8_MOUSE	EH-domain containing 4-KJR (Fragment)	Ehd4	5	99	218.33	4798.8
Alexandrova-3-FT	Q3TM70|Q3TM70_MOUSE; Q1MWP9|Q1MWP9_MOUSE; Q9EQP2|EHD4_MOUSE	EH domain-containing protein 4	Ehd4	16	99	259.785	7136.09
Alexandrova-0-FT	Q9DBM2|ECHP_MOUSE	Peroxisomal bifunctional enzyme	Ehhadh	4	99	237.155	5228.75
Alexandrova-0-FT	Q9CZL9|Q9CZL9_MOUSE	Putative uncharacterized protein	Eid1	2	88.16	232.875	514.2
Alexandrova-0-FT	Q8BJW6|EIF2A_MOUSE	Eukaryotic translation initiation factor 2A	Eif2a	24	99	301.93	2111.49
Alexandrova-3-FT	Q8BJW6|EIF2A_MOUSE	Eukaryotic translation initiation factor 2A	Eif2a	6	99	279.3	1295.7
Alexandrova-3-FT	A2AUM0|A2AUM0_MOUSE	eIF-2-alpha kinase GCN2	Eif2ak4	6	93.86	435.58	2826.42
Alexandrova-0-FT	Q61211|EIF2D_MOUSE	Eukaryotic translation initiation factor 2D	Eif2d	4	89.24	159.17	3433.6
Alexandrova-0-FT	Q6ZWX6|IF2A_MOUSE	Eukaryotic translation initiation factor 2 subunit 1	Eif2s1	5	99	347.33	11905.4
Alexandrova-3-FT	Q6ZWX6|IF2A_MOUSE	Eukaryotic translation initiation factor 2 subunit 1	Eif2s1	2	97.16	546.215	9664.17
Alexandrova-24-FT	Q9D791|Q9D791_MOUSE	Putative uncharacterized protein	Eif2s3y	3	99	814.33	15954.1
Alexandrova-0-FT	P23116|EIF3A_MOUSE	Eukaryotic translation initiation factor 3 subunit A	Eif3a	49	99	274.9	2817.9
Alexandrova-24-FT	P23116|EIF3A_MOUSE	Eukaryotic translation initiation factor 3 subunit A	Eif3a	6	97.99	145.58	6781.11
Alexandrova-3-FT	P23116|EIF3A_MOUSE	Eukaryotic translation initiation factor 3 subunit A	Eif3a	28	99	237.84	5496.31
Alexandrova-0-FT	Q8CIJ3|Q8CIJ3_MOUSE	Eukaryotic translation initiation factor 3 subunit B	Eif3b	6	88.16	194.56	7295.37
Alexandrova-0-FT	Q8R1B4|EIF3C_MOUSE	Eukaryotic translation initiation factor 3 subunit C	Eif3c	8	96.46	249.02	6399.61
Alexandrova-24-FT	Q8R1B4|EIF3C_MOUSE	Eukaryotic translation initiation factor 3 subunit C	Eif3c	3	99	1006.33	11737.9
Alexandrova-3-FT	Q8R1B4|EIF3C_MOUSE	Eukaryotic translation initiation factor 3 subunit C	Eif3c	3	99	241.08	5406.3
Alexandrova-3-FT	O70194|EIF3D_MOUSE	Eukaryotic translation initiation factor 3 subunit D	Eif3d	3	99	628.79	4349.28
Alexandrova-0-FT	Q3UIG0|Q3UIG0_MOUSE; P60229|EIF3E_MOUSE	Eukaryotic translation initiation factor 3 subunit E	Eif3e	28	99	392.6	2283.98
Alexandrova-24-FT	Q3UIG0|Q3UIG0_MOUSE; P60229|EIF3E_MOUSE	Eukaryotic translation initiation factor 3 subunit E	Eif3e	3	99	180	777.639
Alexandrova-3-FT	Q9CT23|Q9CT23_MOUSE	Putative uncharacterized protein (Fragment)	Eif3e	11	99	163.65	1718.51
Alexandrova-0-FT	Q8BTW2|Q8BTW2_MOUSE	Eukaryotic translation initiation factor 3 subunit F	Eif3f	8	99	297.645	5962.78
Alexandrova-24-FT	Q8BTW2|Q8BTW2_MOUSE	Eukaryotic translation initiation factor 3 subunit F	Eif3f	3	99	98.55	10399.2
Alexandrova-3-FT	Q8BTW2|Q8BTW2_MOUSE	Eukaryotic translation initiation factor 3 subunit F	Eif3f	4	99	803.77	5904.8
Alexandrova-0-FT	Q8BTX5|Q8BTX5_MOUSE; Q5M9L0|Q5M9L0_MOUSE; Q3TII2|Q3TII2_MOUSE; Q3THW7|Q3THW7_MOUSE; Q91WK2|EIF3H_MOUSE	Eukaryotic translation initiation factor 3 subunit H	Eif3h	2	99	400.74	8090.37
Alexandrova-0-FT	Q3T9Y8|Q3T9Y8_MOUSE	Eukaryotic translation initiation factor 3 subunit I	Eif3i	5	99	164.33	2591.86
Alexandrova-0-FT	Q8QZY1|EIF3L_MOUSE	Eukaryotic translation initiation factor 3 subunit L	Eif3l	6	99	338.065	6691.98
Alexandrova-3-FT	Q8QZY1|EIF3L_MOUSE	Eukaryotic translation initiation factor 3 subunit L	Eif3l	10	99	262.4	4525.33
Alexandrova-0-FT	Q99JX4|EIF3M_MOUSE	Eukaryotic translation initiation factor 3 subunit M	Eif3m	7	99	413.68	5972.27
Alexandrova-3-FT	Q99JX4|EIF3M_MOUSE	Eukaryotic translation initiation factor 3 subunit M	Eif3m	10	99	338.245	3865.89
Alexandrova-0-FT	Q5F2A7|Q5F2A7_MOUSE; P60843|IF4A1_MOUSE	Eukaryotic initiation factor 4A-I	Eif4a1	55	99	291.9	6917.21
Alexandrova-24-FT	Q3UXC2|Q3UXC2_MOUSE	Putative uncharacterized protein	Eif4a1	33	99	254.09	4754.02
Alexandrova-3-FT	Q3TGK7|Q3TGK7_MOUSE	Putative uncharacterized protein	Eif4a1	60	99	327.4	4410.18
Alexandrova-24-FT	Q91VC3|IF4A3_MOUSE	Eukaryotic initiation factor 4A-III	Eif4a3	4	89.76	66.385	4804.35
Alexandrova-3-FT	Q91VC3|IF4A3_MOUSE	Eukaryotic initiation factor 4A-III	Eif4a3	4	99	546.09	5806.11
Alexandrova-0-FT	Q3THB0|Q3THB0_MOUSE	Putative uncharacterized protein	Eif4b	71	99	333.19	2580.87
Alexandrova-3-FT	Q3THB0|Q3THB0_MOUSE	Putative uncharacterized protein	Eif4b	24	99	274.28	1505.31
Alexandrova-0-FT	E9PVC5|E9PVC5_MOUSE	Eukaryotic translation initiation factor 4 gamma 1	Eif4g1	59	99	214.91	1445.68
Alexandrova-24-FT	E9PVC5|E9PVC5_MOUSE	Eukaryotic translation initiation factor 4 gamma 1	Eif4g1	11	81.17	397.3	6368.08
Alexandrova-3-FT	Q6NZJ6|IF4G1_MOUSE	Eukaryotic translation initiation factor 4 gamma 1	Eif4g1	19	99	211.99	1687.56
Alexandrova-3-FT	A0A0N4SVL0|A0A0N4SVL0_MOUSE	Eukaryotic translation initiation factor 4 gamma 3	Eif4g3	10	99	201.57	1828.26
Alexandrova-0-FT	Q3V244|Q3V244_MOUSE	Putative uncharacterized protein	Eif4h	9	99	359.28	3281.27
Alexandrova-24-FT	Q3V244|Q3V244_MOUSE	Putative uncharacterized protein	Eif4h	7	99	334.58	1112.95
Alexandrova-0-FT	Q8BVV6|Q8BVV6_MOUSE	Putative uncharacterized protein	Eif5	3	95.86	201.43	3285.18
Alexandrova-3-FT	Q8BVV6|Q8BVV6_MOUSE	Putative uncharacterized protein	Eif5	2	93.72	1456.44	6833.8
Alexandrova-24-FT	P63242|IF5A1_MOUSE	Eukaryotic translation initiation factor 5A-1	Eif5a	7	99	225.86	8739.01
Alexandrova-3-FT	P63242|IF5A1_MOUSE	Eukaryotic translation initiation factor 5A-1	Eif5a	25	99	260.22	4547.18
Alexandrova-0-FT	Q8BGY2|IF5A2_MOUSE	Eukaryotic translation initiation factor 5A-2	Eif5a2	22	99	303.27	2610.74
Alexandrova-0-FT	Q05D44|IF2P_MOUSE	Eukaryotic translation initiation factor 5B	Eif5b	24	99	358.85	4925.05
Alexandrova-3-FT	Q05D44|IF2P_MOUSE	Eukaryotic translation initiation factor 5B	Eif5b	5	99	378.75	7354.55
Alexandrova-0-FT	Q3UFF9|Q3UFF9_MOUSE	ELAV-like protein	Elavl1	43	99	283.73	674.259
Alexandrova-24-FT	Q8BW03|Q8BW03_MOUSE	ELAV-like protein	Elavl1	2	91.18	734.565	13050.9
Alexandrova-3-FT	Q8BM84|Q8BM84_MOUSE; P70372|ELAV1_MOUSE	ELAV-like protein	Elavl1	14	99	256.365	573.505
Alexandrova-0-FT	Q8BPU7|ELMO1_MOUSE	Engulfment and cell motility protein 1	Elmo1	2	98.68	298.535	4746.61
Alexandrova-3-FT	Q9CZX0|ELP3_MOUSE	Elongator complex protein 3	Elp3	5	99	143.63	2360.6
Alexandrova-24-FT	A0A0H2UH13|A0A0H2UH13_MOUSE	Elongator complex protein 6	Elp6	5	95.24	188.23	1047.53
Alexandrova-3-FT	A0A0H2UH13|A0A0H2UH13_MOUSE	Elongator complex protein 6	Elp6	6	94.54	362.775	1893.3
Alexandrova-0-FT	E9QK48|E9QK48_MOUSE	Echinoderm microtubule-associated protein-like 2	Eml2	5	89.33	198.48	2260.58
Alexandrova-0-FT	E9QLZ9|E9QLZ9_MOUSE; Q03173|ENAH_MOUSE	Protein enabled homolog	Enah	7	99	201.56	1606.11
Alexandrova-0-FT	Q6DYE8|ENPP3_MOUSE	Ectonucleotide pyrophosphatase/phosphodiesterase family member 3	Enpp3	2	99	170.37	3373.76
Alexandrova-24-FT	Q6DYE8|ENPP3_MOUSE	Ectonucleotide pyrophosphatase/phosphodiesterase family member 3	Enpp3	6	99	222.245	1325.1
Alexandrova-24-FT	Q8C0I4|EPC2_MOUSE	Enhancer of polycomb homolog 2	Epc2	3	92.12	148.4	3863.05
Alexandrova-0-FT	Q99JW5|EPCAM_MOUSE	Epithelial cell adhesion molecule	Epcam	1	99	436.99	933.735
Alexandrova-0-FT	Q9D379|HYEP_MOUSE	Epoxide hydrolase 1	Ephx1	4	99	272.27	3998.48
Alexandrova-24-FT	Q9D379|HYEP_MOUSE	Epoxide hydrolase 1	Ephx1	62	99	477.93	6699.45
Alexandrova-3-FT	Q9D379|HYEP_MOUSE	Epoxide hydrolase 1	Ephx1	46	99	514.11	8282.54
Alexandrova-24-FT	Q3UQ71|Q3UQ71_MOUSE	Putative uncharacterized protein	Ephx2	2	99	138.315	6696.71
Alexandrova-0-FT	Q5NCM6|Q5NCM6_MOUSE	Epsin-2	Epn2	2	98.89	144.7	5153.17
Alexandrova-3-FT	Q69ZS5|Q69ZS5_MOUSE	MKIAA1065 protein (Fragment)	Epn2	3	99	77.01	6228.54
Alexandrova-0-FT	Q8R0W0|EPIPL_MOUSE	Epiplakin	Eppk1	45	99	281.92	6338.74
Alexandrova-24-FT	Q8R0W0|EPIPL_MOUSE	Epiplakin	Eppk1	17	99	258.12	4559.04
Alexandrova-3-FT	Q8R0W0|EPIPL_MOUSE	Epiplakin	Eppk1	9	99	252.75	6367.06
Alexandrova-0-FT	Q8CGC7|SYEP_MOUSE	Bifunctional glutamate/proline--tRNA ligase	Eprs	9	99	281.25	8103.28
Alexandrova-24-FT	Q8CGC7|SYEP_MOUSE	Bifunctional glutamate/proline--tRNA ligase	Eprs	10	99	391.1	4507.04
Alexandrova-3-FT	B9EIU1|B9EIU1_MOUSE	Glutamyl-prolyl-tRNA synthetase	Eprs	13	99	225.44	6659.26
Alexandrova-3-FT	H3BK65|H3BK65_MOUSE	Epidermal growth factor receptor substrate 15	Eps15	5	98.19	242.12	792.394
Alexandrova-0-FT	Q99K30|ES8L2_MOUSE	Epidermal growth factor receptor kinase substrate 8-like protein 2	Eps8l2	3	95.9	654.89	6638.96
Alexandrova-3-FT	Q99K30|ES8L2_MOUSE	Epidermal growth factor receptor kinase substrate 8-like protein 2	Eps8l2	3	94.43	362.87	4157.46
Alexandrova-24-FT	P49290|PERE_MOUSE	Eosinophil peroxidase	Epx	4	77.37	157.565	899.738
Alexandrova-0-FT	P70424|ERBB2_MOUSE	Receptor tyrosine-protein kinase erbB-2	Erbb2	74	99	403.59	8607.13
Alexandrova-3-FT	P70424|ERBB2_MOUSE	Receptor tyrosine-protein kinase erbB-2	Erbb2	18	99	447.44	4728.02
Alexandrova-3-FT	F6SLP4|F6SLP4_MOUSE	Endoplasmic reticulum-Golgi intermediate compartment protein 1 (Fragment)	Ergic1	4	92.17	198.885	824.162
Alexandrova-0-FT	Q8BFZ9|ERLN2_MOUSE	Erlin-2	Erlin2	2	98.76	316.75	5103.71
Alexandrova-3-FT	Q4FJZ3|Q4FJZ3_MOUSE	Ero1l protein	Ero1l	13	99	357.62	790.466
Alexandrova-0-FT	P57759|ERP29_MOUSE	Endoplasmic reticulum resident protein 29	Erp29	3	98.94	663.31	7312.65
Alexandrova-3-FT	P57759|ERP29_MOUSE	Endoplasmic reticulum resident protein 29	Erp29	3	99	505.3	4760.31
Alexandrova-3-FT	Q3URM4|Q3URM4_MOUSE	Putative uncharacterized protein	Erp44	1	99	417.7	12308.9
Alexandrova-0-FT	H3BKH6|H3BKH6_MOUSE	S-formylglutathione hydrolase	Esd	10	99	213.47	8212.09
Alexandrova-24-FT	H3BKH6|H3BKH6_MOUSE	S-formylglutathione hydrolase	Esd	3	99	1307.84	8055.27
Alexandrova-3-FT	H3BKH6|H3BKH6_MOUSE	S-formylglutathione hydrolase	Esd	5	88.57	467.57	10063
Alexandrova-0-FT	Z4YMQ5|Z4YMQ5_MOUSE	Epithelial-splicing regulatory protein 1 (Fragment)	Esrp1	2	98.97	238.185	13339.9
Alexandrova-3-FT	Q3U7R1|ESYT1_MOUSE	Extended synaptotagmin-1	Esyt1	7	99	260.81	5253.65
Alexandrova-0-FT	Q3TZZ7|ESYT2_MOUSE	Extended synaptotagmin-2	Esyt2	3	99	219.48	1956.94
Alexandrova-3-FT	Q5SVT3|ETAA1_MOUSE	Ewing's tumor-associated antigen 1 homolog	Etaa1	8	97.7	193.97	1504.32
Alexandrova-0-FT	Q3TF02|Q3TF02_MOUSE; Q3TDF8|Q3TDF8_MOUSE; Q8BWY3|ERF1_MOUSE	Putative uncharacterized protein	Etf1	6	99	363.86	9739.58
Alexandrova-3-FT	Q3TL10|Q3TL10_MOUSE	Putative uncharacterized protein	Etf1	4	99	212.7	10377.1
Alexandrova-0-FT	Q99LC5|ETFA_MOUSE	Electron transfer flavoprotein subunit alpha, mitochondrial	Etfa	36	99	391.23	5617.3
Alexandrova-24-FT	Q99LC5|ETFA_MOUSE	Electron transfer flavoprotein subunit alpha, mitochondrial	Etfa	12	99	418.32	7128.92
Alexandrova-3-FT	Q99LC5|ETFA_MOUSE	Electron transfer flavoprotein subunit alpha, mitochondrial	Etfa	15	99	352.93	7900.27
Alexandrova-0-FT	Q9DCW4|ETFB_MOUSE	Electron transfer flavoprotein subunit beta	Etfb	12	99	347.235	9333.89
Alexandrova-24-FT	Q9DCW4|ETFB_MOUSE	Electron transfer flavoprotein subunit beta	Etfb	3	94.4	1224.94	11036.2
Alexandrova-3-FT	Q9DCW4|ETFB_MOUSE	Electron transfer flavoprotein subunit beta	Etfb	4	99	385.15	8366.44
Alexandrova-0-FT	Q921G7|ETFD_MOUSE	Electron transfer flavoprotein-ubiquinone oxidoreductase, mitochondrial	Etfdh	6	99	79.915	1099.15
Alexandrova-24-FT	Q921G7|ETFD_MOUSE	Electron transfer flavoprotein-ubiquinone oxidoreductase, mitochondrial	Etfdh	6	99	212.87	6629.1
Alexandrova-0-FT	E9QAU4|E9QAU4_MOUSE	Sickle tail protein	Etl4	38	99	188.77	802.553
Alexandrova-24-FT	Q540Q5|Q540Q5_MOUSE; P27577|ETS1_MOUSE	E26 avian leukemia oncogene 1, 5' domain	Ets1	5	80.43	142.96	2182.99
Alexandrova-3-FT	Q8K3Q9|Q8K3Q9_MOUSE	E26 avian leukemia oncogene 1, 5' domain, isoform CRA_b (Fragment)	Ets1	6	97.18	177.43	612.691
Alexandrova-0-FT	Q8CBV1|Q8CBV1_MOUSE	Putative uncharacterized protein	Etv6	5	99	159.48	1500.85
Alexandrova-3-FT	Q8CBV1|Q8CBV1_MOUSE	Putative uncharacterized protein	Etv6	2	99	179.465	4966.39
Alexandrova-3-FT	Q6P7W9|Q6P7W9_MOUSE	Evx2 protein	Evx2	4	93.26	172.11	1234.82
Alexandrova-0-FT	Q5SUS9|Q5SUS9_MOUSE; Q61545|EWS_MOUSE	RNA-binding protein EWS	Ewsr1	23	97.87	345.13	1980.14
Alexandrova-24-FT	Q6NVA3|Q6NVA3_MOUSE	Ewing sarcoma breakpoint region 1	Ewsr1	455	99	264.09	2097.45
Alexandrova-3-FT	Q5SUS9|Q5SUS9_MOUSE; Q61545|EWS_MOUSE	RNA-binding protein EWS	Ewsr1	164	99	413.04	5221.61
Alexandrova-3-FT	Q9D4H1|EXOC2_MOUSE	Exocyst complex component 2	Exoc2	4	90.93	396.23	5264.73
Alexandrova-24-FT	D3YUP5|D3YUP5_MOUSE	Protein Exoc3l2	Exoc3l2	11	93.26	393.81	2090.03
Alexandrova-0-FT	Q6PGF7|EXOC8_MOUSE	Exocyst complex component 8	Exoc8	6	98.44	123.6	3894.94
Alexandrova-3-FT	Q6PGF7|EXOC8_MOUSE	Exocyst complex component 8	Exoc8	2	90.2	144.35	5171.82
Alexandrova-0-FT	Q3UXR4|Q3UXR4_MOUSE	Putative uncharacterized protein	Ezr	73	99	422.17	2121.04
Alexandrova-24-FT	Q3UXR4|Q3UXR4_MOUSE	Putative uncharacterized protein	Ezr	19	99	183.85	5149.52
Alexandrova-3-FT	Q3UXR4|Q3UXR4_MOUSE	Putative uncharacterized protein	Ezr	53	99	287.86	3589.67
Alexandrova-3-FT	Q9DBT1|Q9DBT1_MOUSE	Putative uncharacterized protein	F13a1	10	99	462.53	3302.54
Alexandrova-24-FT	Q542H7|Q542H7_MOUSE; P04117|FABP4_MOUSE	Fabp4 protein	Fabp4	2	94.56	1332.06	8078.14
Alexandrova-3-FT	Q542H7|Q542H7_MOUSE; P04117|FABP4_MOUSE	Fabp4 protein	Fabp4	10	99	510.065	6800.95
Alexandrova-0-FT	Q3TLH6|Q3TLH6_MOUSE	Putative uncharacterized protein	Fabp5	8	99	192.73	1451.67
Alexandrova-24-FT	Q3TLH6|Q3TLH6_MOUSE	Putative uncharacterized protein	Fabp5	2	99	811.815	6734.53
Alexandrova-3-FT	Q3TLH6|Q3TLH6_MOUSE	Putative uncharacterized protein	Fabp5	4	99	587.66	4301.66
Alexandrova-0-FT	P35505|FAAA_MOUSE	Fumarylacetoacetase	Fah	182	99	396.885	3195.96
Alexandrova-24-FT	P35505|FAAA_MOUSE	Fumarylacetoacetase	Fah	59	99	281.26	1340.12
Alexandrova-3-FT	P35505|FAAA_MOUSE	Fumarylacetoacetase	Fah	96	99	315.88	1770.09
Alexandrova-0-FT	Q9D281|NXP20_MOUSE	Protein Noxp20	Fam114a1	13	99	203.36	763.76
Alexandrova-3-FT	Q8VE88|F1142_MOUSE	Protein FAM114A2	Fam114a2	2	99	126.175	6591.18
Alexandrova-0-FT	Q6A0A9|F120A_MOUSE	Constitutive coactivator of PPAR-gamma-like protein 1	FAM120A	10	99	287.09	20570.5
Alexandrova-3-FT	Q6A0A9|F120A_MOUSE	Constitutive coactivator of PPAR-gamma-like protein 1	FAM120A	11	99	248.03	11574.9
Alexandrova-0-FT	Q9D6U8|F162A_MOUSE	Protein FAM162A	Fam162a	5	99	285.13	1929.69
Alexandrova-24-FT	Q9D6U8|F162A_MOUSE	Protein FAM162A	Fam162a	1	96.16	223.5	767.148
Alexandrova-3-FT	Q3TYG6|F179A_MOUSE	Protein FAM179A	Fam179a	3	97.51	59.22	937.485
Alexandrova-0-FT	K3W4Q5|K3W4Q5_MOUSE	Protein Fam186a	Fam186a	13	91.45	273.53	1093.88
Alexandrova-3-FT	E9PZW7|E9PZW7_MOUSE	Protein FAM196A	Fam196a	6	93.26	214.33	1630.77
Alexandrova-0-FT	Q3U125|Q3U125_MOUSE; Q9CYH2|F213A_MOUSE	Redox-regulatory protein FAM213A	Fam213a	5	99	295.35	8396.57
Alexandrova-3-FT	D3Z0A8|D3Z0A8_MOUSE	Redox-regulatory protein FAM213A (Fragment)	Fam213a	7	99	253.87	8042.2
Alexandrova-0-FT	Q6NSU0|Q6NSU0_MOUSE	Fam3c protein (Fragment)	Fam3c	7	94.45	86.14	10732.5
Alexandrova-3-FT	G3X9I1|G3X9I1_MOUSE	DNA segment, Chr 6, Wayne State University 176, expressed, isoform CRA_a	Fam3c	4	99	461.29	6386.73
Alexandrova-0-FT	A2AM80|A2AM80_MOUSE	Protein Fam43b	Fam43b	19	99	332.72	1668.91
Alexandrova-24-FT	A2AM80|A2AM80_MOUSE	Protein Fam43b	Fam43b	10	88.75	99.84	7222.53
Alexandrova-24-FT	D3YWC7|D3YWC7_MOUSE	MCG15626, isoform CRA_b	Fam47e	2	92.96	69.82	4345.23
Alexandrova-3-FT	Q5SWY7|FA83G_MOUSE	Protein FAM83G	Fam83g	3	77.07	378.89	2375.63
Alexandrova-0-FT	Q148V8|FA83H_MOUSE	Protein FAM83H	Fam83h	12	96.96	205.33	2286.45
Alexandrova-24-FT	Q148V8|FA83H_MOUSE	Protein FAM83H	Fam83h	6	99	202.915	1472.06
Alexandrova-3-FT	Q148V8|FA83H_MOUSE	Protein FAM83H	Fam83h	3	93.91	173.2	2875.66
Alexandrova-0-FT	Q80VD1|FA98B_MOUSE	Protein FAM98B	Fam98b	5	99	158.01	3687.88
Alexandrova-3-FT	Q80VD1|FA98B_MOUSE	Protein FAM98B	Fam98b	3	99	219.32	955.716
Alexandrova-3-FT	F8VPU2|FARP1_MOUSE	FERM, RhoGEF and pleckstrin domain-containing protein 1	Farp1	5	87.91	169.1	1316.62
Alexandrova-0-FT	E9PWY9|E9PWY9_MOUSE	Phenylalanine--tRNA ligase alpha subunit	Farsa	6	99	313.2	4926.59
Alexandrova-24-FT	Q8C0C7|SYFA_MOUSE	Phenylalanine--tRNA ligase alpha subunit	Farsa	12	99	347.88	4064.59
Alexandrova-3-FT	Q8C0C7|SYFA_MOUSE; E9PWY9|E9PWY9_MOUSE	Phenylalanine--tRNA ligase alpha subunit	Farsa	12	99	325.56	6271.14
Alexandrova-0-FT	Q3TI98|Q3TI98_MOUSE	Putative uncharacterized protein	Farsb	4	97.99	150.3	9147.76
Alexandrova-3-FT	Q3TG12|Q3TG12_MOUSE; Q9WUA2|SYFB_MOUSE	Putative uncharacterized protein (Fragment)	Farsb	10	99	258.985	3533.11
Alexandrova-0-FT	P19096|FAS_MOUSE	Fatty acid synthase	Fasn	43	99	244.65	9648.92
Alexandrova-24-FT	Q3UHT6|Q3UHT6_MOUSE	Putative uncharacterized protein	Fasn	73	99	834.57	3824.94
Alexandrova-3-FT	P19096|FAS_MOUSE	Fatty acid synthase	Fasn	89	99	757.08	8211.31
Alexandrova-24-FT	Q9QXA3|Q9QXA3_MOUSE	Fat 1 cadherin (Fragment)	Fat1	9	75.73	148.84	6380.42
Alexandrova-24-FT	E9QK16|E9QK16_MOUSE; Q8BNA6|FAT3_MOUSE	Protocadherin Fat 3	Fat3	5	99	97.58	6203.53
Alexandrova-0-FT	P62862|RS30_MOUSE	40S ribosomal protein S30	Fau	2	88.91	175.28	6943.25
Alexandrova-0-FT	B7ZN01|B7ZN01_MOUSE	Fbf1 protein	Fbf1	18	72.98	229.835	1841.9
Alexandrova-0-FT	P35550|FBRL_MOUSE	rRNA 2'-O-methyltransferase fibrillarin	Fbl	63	99	398.92	4109.22
Alexandrova-24-FT	P35550|FBRL_MOUSE	rRNA 2'-O-methyltransferase fibrillarin	Fbl	13	99	228.72	1603.95
Alexandrova-3-FT	P35550|FBRL_MOUSE	rRNA 2'-O-methyltransferase fibrillarin	Fbl	32	99	357.74	2787.11
Alexandrova-0-FT	Q71FD7|FBLI1_MOUSE	Filamin-binding LIM protein 1	Fblim1	7	97.77	195.97	9026.94
Alexandrova-24-FT	Q71FD7|FBLI1_MOUSE	Filamin-binding LIM protein 1	Fblim1	98	99	218.83	6674.31
Alexandrova-3-FT	Q71FD7|FBLI1_MOUSE	Filamin-binding LIM protein 1	Fblim1	5	99	144.09	3080.5
Alexandrova-3-FT	Q80WS3|FBLL1_MOUSE	rRNA/tRNA 2'-O-methyltransferase fibrillarin-like protein 1	Fbll1	11	99	450.4	6604.25
Alexandrova-0-FT	P37889|FBLN2_MOUSE	Fibulin-2	Fbln2	4	99	214.3	6938.41
Alexandrova-24-FT	Q99K58|Q99K58_MOUSE	Fibulin 2	Fbln2	8	99	111.54	6304.27
Alexandrova-3-FT	Q99K58|Q99K58_MOUSE	Fibulin 2	Fbln2	14	99	503.235	9281.34
Alexandrova-0-FT	Q61554|FBN1_MOUSE	Fibrillin-1	Fbn1	31	99	281.41	2158.24
Alexandrova-24-FT	Q61554|FBN1_MOUSE	Fibrillin-1	Fbn1	30	99	311.83	1265.3
Alexandrova-3-FT	O88840|O88840_MOUSE	Mutant fibrillin-1	Fbn1	104	99	408.415	2273.41
Alexandrova-3-FT	Q6PB97|FXL19_MOUSE	F-box/LRR-repeat protein 19	Fbxl19	14	98.05	183.385	1578.23
Alexandrova-0-FT	Q5SUS0|FBW10_MOUSE	F-box/WD repeat-containing protein 10	Fbxw10	6	87.22	289.61	2525.28
Alexandrova-3-FT	E9Q9C6|E9Q9C6_MOUSE	Protein Fcgbp	Fcgbp	3	83.06	51.4	4200.55
Alexandrova-3-FT	Z4YL23|Z4YL23_MOUSE; A3KGK3|FR1L4_MOUSE	Fer-1-like protein 4	Fer1l4	6	80.56	171.42	1734.88
Alexandrova-3-FT	Q3TLE2|Q3TLE2_MOUSE; Q8CIB5|FERM2_MOUSE	Fermitin family homolog 2	Fermt2	7	99	140.32	4488.53
Alexandrova-0-FT	Q6NXZ9|Q6NXZ9_MOUSE	Fermt3 protein	Fermt3	5	97.58	362.37	6601.11
Alexandrova-0-FT	E9PV24|FIBA_MOUSE	Fibrinogen alpha chain	Fga	26	99	546.65	3224.31
Alexandrova-24-FT	E9PV24|FIBA_MOUSE	Fibrinogen alpha chain	Fga	55	99	423.96	958.14
Alexandrova-3-FT	E9PV24|FIBA_MOUSE	Fibrinogen alpha chain	Fga	4	90.84	1287.18	2633.54
Alexandrova-0-FT	Q3TGR2|Q3TGR2_MOUSE; Q8K0E8|FIBB_MOUSE	Fibrinogen beta chain	Fgb	367	99	617.24	6908.27
Alexandrova-24-FT	Q3TGR2|Q3TGR2_MOUSE; Q8K0E8|FIBB_MOUSE	Fibrinogen beta chain	Fgb	877	99	806.35	4032.99
Alexandrova-3-FT	Q3TGR2|Q3TGR2_MOUSE; Q8K0E8|FIBB_MOUSE	Fibrinogen beta chain	Fgb	580	99	1375.92	10350.3
Alexandrova-0-FT	Q60757|Q60757_MOUSE	Fibroblast growth factor (Fragment)	Fgf8	7	97.43	149.2	1115.24
Alexandrova-3-FT	Q9CST8|Q9CST8_MOUSE	Putative uncharacterized protein (Fragment)	Fgfbp3	4	76.69	82.255	725.874
Alexandrova-0-FT	Q3UER8|Q3UER8_MOUSE	Fibrinogen gamma chain	Fgg	63	99	309.26	7051.16
Alexandrova-24-FT	Q3UEM7|Q3UEM7_MOUSE; Q8VCM7|FIBG_MOUSE	Fibrinogen gamma chain	Fgg	30	99	437.13	7169.68
Alexandrova-3-FT	Q3UER8|Q3UER8_MOUSE	Fibrinogen gamma chain	Fgg	11	99	525.11	2592.28
Alexandrova-0-FT	P97807|FUMH_MOUSE	Fumarate hydratase, mitochondrial	Fh	12	99	189.86	2890.43
Alexandrova-24-FT	P97807|FUMH_MOUSE	Fumarate hydratase, mitochondrial	Fh	2	99	288.425	9287.63
Alexandrova-3-FT	P97807|FUMH_MOUSE	Fumarate hydratase, mitochondrial	Fh	2	97.48	379.715	621.307
Alexandrova-3-FT	Q76LL6|FHOD3_MOUSE	FH1/FH2 domain-containing protein 3	Fhod3	9	82.63	173.83	1407.57
Alexandrova-0-FT	Q3TA31|Q3TA31_MOUSE	Putative uncharacterized protein	Fig4	42	99	353.11	4769.23
Alexandrova-24-FT	Q8BPY9|FIGL1_MOUSE	Fidgetin-like protein 1	Fignl1	2	99	512.9	8430.37
Alexandrova-0-FT	Q9CQ92|FIS1_MOUSE	Mitochondrial fission 1 protein	Fis1	5	99	183.33	2820.23
Alexandrova-24-FT	Q9CQ92|FIS1_MOUSE	Mitochondrial fission 1 protein	Fis1	8	99	223.765	1739.19
Alexandrova-3-FT	Q9CQ92|FIS1_MOUSE	Mitochondrial fission 1 protein	Fis1	5	99	249.91	2894.77
Alexandrova-0-FT	Q91V79|FITM1_MOUSE	Fat storage-inducing transmembrane protein 1	Fitm1	4	94.7	717.95	5594.2
Alexandrova-0-FT	P26883|FKB1A_MOUSE	Peptidyl-prolyl cis-trans isomerase FKBP1A	Fkbp1a	2	99	229.09	8082.7
Alexandrova-0-FT	P30416|FKBP4_MOUSE	Peptidyl-prolyl cis-trans isomerase FKBP4	Fkbp4	13	99	334.53	6987.26
Alexandrova-24-FT	P30416|FKBP4_MOUSE	Peptidyl-prolyl cis-trans isomerase FKBP4	Fkbp4	4	91.9	282.99	8769.43
Alexandrova-3-FT	P30416|FKBP4_MOUSE	Peptidyl-prolyl cis-trans isomerase FKBP4	Fkbp4	4	99	295.485	11056.4
Alexandrova-0-FT	B7FAU9|B7FAU9_MOUSE; Q8BTM8|FLNA_MOUSE	Filamin, alpha	Flna	55	99	287.74	2011.85
Alexandrova-24-FT	B9EKP5|B9EKP5_MOUSE	Filamin, alpha	Flna	22	99	404.63	9895.15
Alexandrova-3-FT	B7FAU9|B7FAU9_MOUSE	Filamin, alpha	Flna	51	99	227.48	3120.41
Alexandrova-0-FT	Q80X90|FLNB_MOUSE	Filamin-B	Flnb	168	99	303	11355.9
Alexandrova-24-FT	Q80X90|FLNB_MOUSE	Filamin-B	Flnb	54	99	188.265	1844.31
Alexandrova-3-FT	Q80X90|FLNB_MOUSE	Filamin-B	Flnb	218	99	261.43	6932.33
Alexandrova-24-FT	Q3TJS0|Q3TJS0_MOUSE	Putative uncharacterized protein	Flot1	1	88.6	336.69	9919.81
Alexandrova-24-FT	D3Z7A7|D3Z7A7_MOUSE	Formin-like protein 3	Fmnl3	1	96.41	56.97	5200.24
Alexandrova-0-FT	P11276|FINC_MOUSE	Fibronectin	Fn1	81	99	315.9	2456.15
Alexandrova-24-FT	A0A087WR50|A0A087WR50_MOUSE	Fibronectin	Fn1	87	99	295.16	3914.35
Alexandrova-3-FT	A0A087WR50|A0A087WR50_MOUSE	Fibronectin	Fn1	79	99	316.85	9004.68
Alexandrova-0-FT	E9PUK3|E9PUK3_MOUSE	Formin-binding protein 1-like	Fnbp1l	3	96.23	185.57	3838.58
Alexandrova-3-FT	Q541Z2|Q541Z2_MOUSE; Q61239|FNTA_MOUSE	Protein farnesyltransferase/geranylgeranyltransferase type-1 subunit alpha	Fnta	3	96.19	285.81	5952.5
Alexandrova-0-FT	P35846|FOLR1_MOUSE	Folate receptor alpha	Folr1	6	99	376.7	6948.69
Alexandrova-24-FT	Q9R223|Q9R223_MOUSE	Folate receptor alpha (Fragment)	Folr1	2	97.8	383.252	7950.84
Alexandrova-3-FT	Q9DBY0|FOXP4_MOUSE	Forkhead box protein P4	Foxp4	5	94.21	118.42	1555.28
Alexandrova-24-FT	Q61553|FSCN1_MOUSE	Fascin	Fscn1	2	95.12	361.71	9928.08
Alexandrova-3-FT	Q61553|FSCN1_MOUSE	Fascin	Fscn1	3	94.7	234.15	4525.58
Alexandrova-24-FT	A2ARZ3|FSIP2_MOUSE	Fibrous sheath-interacting protein 2	Fsip2	14	68.91	146.06	2277.56
Alexandrova-3-FT	A2ARZ3|FSIP2_MOUSE	Fibrous sheath-interacting protein 2	Fsip2	4	73.33	288.28	5086.83
Alexandrova-24-FT	P49945|FRIL2_MOUSE	Ferritin light chain 2	Ftl2	3	99	190.68	6216.33
Alexandrova-3-FT	Q9DBE9|SPB1_MOUSE	pre-rRNA processing protein FTSJ3	Ftsj3	6	96.14	552.55	3224.04
Alexandrova-0-FT	Q0P6B2|Q0P6B2_MOUSE	Far upstream element (FUSE) binding protein 1	Fubp1	8	99	378.145	5589.09
Alexandrova-24-FT	Q3UUU2|Q3UUU2_MOUSE	Far upstream element-binding protein 1	Fubp1	16	99	81.7	2466.88
Alexandrova-3-FT	A0A0G2JFY5|A0A0G2JFY5_MOUSE	Far upstream element-binding protein 1	Fubp1	19	99	430.36	6378.17
Alexandrova-0-FT	A2AJ72|A2AJ72_MOUSE	MCG130458	Fubp3	9	93.48	228.52	5419.74
Alexandrova-3-FT	Q3TIX6|Q3TIX6_MOUSE	Protein Fubp3	Fubp3	3	98.79	385.36	1968.4
Alexandrova-0-FT	Q8CFQ9|Q8CFQ9_MOUSE; Q564D0|Q564D0_MOUSE; Q3USY4|Q3USY4_MOUSE; P56959|FUS_MOUSE	Fusion, derived from t(1216) malignant liposarcoma (Human)	Fus	487	99	568.05	1975.31
Alexandrova-24-FT	Q8CFQ9|Q8CFQ9_MOUSE; Q564D0|Q564D0_MOUSE; Q3USY4|Q3USY4_MOUSE; P56959|FUS_MOUSE	Fusion, derived from t(1216) malignant liposarcoma (Human)	Fus	14	99	421.79	1343.98
Alexandrova-3-FT	Q8CFQ9|Q8CFQ9_MOUSE; Q564D0|Q564D0_MOUSE; Q3USY4|Q3USY4_MOUSE; P56959|FUS_MOUSE	Fusion, derived from t(1216) malignant liposarcoma (Human)	Fus	187	99	467.44	1701.26
Alexandrova-0-FT	Q61584|FXR1_MOUSE	Fragile X mental retardation syndrome-related protein 1	Fxr1	7	99	303.53	2889.81
Alexandrova-3-FT	Q61584|FXR1_MOUSE	Fragile X mental retardation syndrome-related protein 1	Fxr1	8	99	327.34	2974.2
Alexandrova-24-FT	Q3TA75|Q3TA75_MOUSE	Putative uncharacterized protein (Fragment)	Fxr2	9	99	277.02	1417.65
Alexandrova-3-FT	Q3TA75|Q3TA75_MOUSE	Putative uncharacterized protein (Fragment)	Fxr2	17	99	214.11	2023.72
Alexandrova-24-FT	Q3TLM3|Q3TLM3_MOUSE; A0A0J9YV80|A0A0J9YV80_MOUSE; Q61835|FXYD3_MOUSE	FXYD domain-containing ion transport regulator 3	Fxyd3	41	99	429.6	1676.9
Alexandrova-0-FT	Q91Z49|UIF_MOUSE	UAP56-interacting factor	Fyttd1	2	99	1417.81	14771
Alexandrova-3-FT	Q91Z49|UIF_MOUSE	UAP56-interacting factor	Fyttd1	2	97.66	866.225	9303.65
Alexandrova-0-FT	Q571F9|Q571F9_MOUSE	MKIAA4115 protein (Fragment)	G3bp1	33	99	370.21	4537.97
Alexandrova-24-FT	Q571F9|Q571F9_MOUSE	MKIAA4115 protein (Fragment)	G3bp1	27	99	340.36	2493.34
Alexandrova-3-FT	P97855|G3BP1_MOUSE	Ras GTPase-activating protein-binding protein 1	G3bp1	77	99	437.51	3209.1
Alexandrova-0-FT	Q3U541|Q3U541_MOUSE; P97379|G3BP2_MOUSE	RIKEN cDNA E430034L04, isoform CRA_b	G3bp2	6	99	225.015	1702.59
Alexandrova-24-FT	Q3UNB1|Q3UNB1_MOUSE	Putative uncharacterized protein	G630022F23Rik	3	86.62	237.55	1051.21
Alexandrova-0-FT	Q790Y8|Q790Y8_MOUSE; Q00612|G6PD1_MOUSE	Glucose-6-phosphate 1-dehydrogenase	G6pdx	11	99	168.44	1807.66
Alexandrova-3-FT	Q790Y8|Q790Y8_MOUSE; Q00612|G6PD1_MOUSE	Glucose-6-phosphate 1-dehydrogenase	G6pdx	3	99	231.03	1340.81
Alexandrova-0-FT	Q6HAA1|Q6HAA1_MOUSE	GA-binding protein alpha-subunit	Gabpa	2	92.75	93.4388	3119.54
Alexandrova-0-FT	Q3URE7|Q3URE7_MOUSE	Putative uncharacterized protein	Gabra4	3	97.02	417.7	10196.5
Alexandrova-0-FT	Q9CXZ9|Q9CXZ9_MOUSE	Putative uncharacterized protein	Galk1	6	92.27	339.25	6874.42
Alexandrova-24-FT	Q571E4|GALNS_MOUSE	N-acetylgalactosamine-6-sulfatase	Galns	2	98	67.265	8721.56
Alexandrova-0-FT	Q08EC9|Q08EC9_MOUSE	Polypeptide N-acetylgalactosaminyltransferase	Galnt14	2	91.31	229.455	902.938
Alexandrova-0-FT	A1A4T2|A1A4T2_MOUSE	Alpha glucosidase 2 alpha neutral subunit	Ganab	40	99	383.81	9656.19
Alexandrova-24-FT	A1A4T2|A1A4T2_MOUSE	Alpha glucosidase 2 alpha neutral subunit	Ganab	37	99	474.58	7425.69
Alexandrova-3-FT	A1A4T2|A1A4T2_MOUSE	Alpha glucosidase 2 alpha neutral subunit	Ganab	77	99	417.75	10976.9
Alexandrova-0-FT	D2KHZ9|D2KHZ9_MOUSE; P16858|G3P_MOUSE	Glyceraldehyde-3-phosphate dehydrogenase	GAPDH	490	99	367.25	9601.18
Alexandrova-24-FT	D2KHZ9|D2KHZ9_MOUSE; P16858|G3P_MOUSE	Glyceraldehyde-3-phosphate dehydrogenase	GAPDH	311	99	276.26	7494.08
Alexandrova-3-FT	D2KHZ9|D2KHZ9_MOUSE; P16858|G3P_MOUSE	Glyceraldehyde-3-phosphate dehydrogenase	GAPDH	151	99	344.4	9783.57
Alexandrova-0-FT	Q64737|PUR2_MOUSE	Trifunctional purine biosynthetic protein adenosine-3	Gart	3	99	633.25	12728.1
Alexandrova-24-FT	Q64737|PUR2_MOUSE	Trifunctional purine biosynthetic protein adenosine-3	Gart	2	91.69	177.415	6844.04
Alexandrova-3-FT	Q64737|PUR2_MOUSE	Trifunctional purine biosynthetic protein adenosine-3	Gart	9	99	334.54	5513.33
Alexandrova-0-FT	Q61169|GATA6_MOUSE	Transcription factor GATA-6	Gata6	6	90.83	191.295	845.425
Alexandrova-0-FT	Q3TD78|Q3TD78_MOUSE	Putative uncharacterized protein	Gbas	4	99	329.1	6690.08
Alexandrova-0-FT	Q6DFZ1|Q6DFZ1_MOUSE	Golgi-specific brefeldin A-resistance factor 1	Gbf1	10	85.66	159.635	2562.98
Alexandrova-0-FT	P21614|VTDB_MOUSE	Vitamin D-binding protein	Gc	3	98.57	216.64	14383.6
Alexandrova-24-FT	P21614|VTDB_MOUSE	Vitamin D-binding protein	Gc	14	99	309.345	3524.3
Alexandrova-3-FT	P21614|VTDB_MOUSE	Vitamin D-binding protein	Gc	3	99	521.01	10608.9
Alexandrova-0-FT	E9PVA8|GCN1_MOUSE	eIF-2-alpha kinase activator GCN1	Gcn1	15	99	222.78	5267.36
Alexandrova-3-FT	E9PVA8|GCN1_MOUSE	eIF-2-alpha kinase activator GCN1	Gcn1	7	79.65	201.37	6841.42
Alexandrova-24-FT	Q3UHQ5|Q3UHQ5_MOUSE	Putative uncharacterized protein	Gcn1l1	12	89.79	99.24	1782.51
Alexandrova-3-FT	P43029|GDF7_MOUSE	Growth/differentiation factor 7	Gdf7	6	93.1	58.46	5123.62
Alexandrova-0-FT	P50396|GDIA_MOUSE	Rab GDP dissociation inhibitor alpha	Gdi1	9	99	203.22	7601.05
Alexandrova-24-FT	P50396|GDIA_MOUSE	Rab GDP dissociation inhibitor alpha	Gdi1	3	99	351.07	9340.82
Alexandrova-3-FT	P50396|GDIA_MOUSE	Rab GDP dissociation inhibitor alpha	Gdi1	4	99	140.39	9123.09
Alexandrova-0-FT	Q3UPA3|Q3UPA3_MOUSE	Putative uncharacterized protein (Fragment)	Gdi2	55	99	543.79	4867.8
Alexandrova-24-FT	Q3UPA3|Q3UPA3_MOUSE	Putative uncharacterized protein (Fragment)	Gdi2	6	99	291	6869.83
Alexandrova-3-FT	Q3UPA3|Q3UPA3_MOUSE	Putative uncharacterized protein (Fragment)	Gdi2	16	99	499.29	6812.61
Alexandrova-0-FT	B7ZN04|B7ZN04_MOUSE	Gemin5 protein	Gemin5	5	99	163.59	1603.49
Alexandrova-0-FT	P47856|GFPT1_MOUSE	Glutamine--fructose-6-phosphate aminotransferase [isomerizing] 1	Gfpt1	13	99	326.08	1344.65
Alexandrova-0-FT	Q8R0H9|GGA1_MOUSE	ADP-ribosylation factor-binding protein GGA1	Gga1	4	99	206.905	10155.4
Alexandrova-3-FT	Q8R0H9|GGA1_MOUSE	ADP-ribosylation factor-binding protein GGA1	Gga1	8	99	214.665	8800.42
Alexandrova-0-FT	Q5DU47|Q5DU47_MOUSE	MKIAA0148 protein (Fragment)	Git2	7	88.99	2257.73	3452.64
Alexandrova-0-FT	Q3TET2|Q3TET2_MOUSE	Putative uncharacterized protein	Gk	8	98.63	197.11	8420.39
Alexandrova-0-FT	Q8K131|Q8K131_MOUSE	Beta-galactosidase	Glb1	9	94.54	297.21	9966.83
Alexandrova-24-FT	Q8K131|Q8K131_MOUSE	Beta-galactosidase	Glb1	10	99	244.675	7348.17
Alexandrova-24-FT	Q8K3I9|GLCI1_MOUSE	Glucocorticoid-induced transcript 1 protein	Glcci1	4	98.99	170.045	7566.21
Alexandrova-0-FT	Q53WR6|Q53WR6_MOUSE; F8WHM5|F8WHM5_MOUSE; Q61543|GSLG1_MOUSE	E-selectin ligand 1	Glg1	4	80.31	237.425	4469.77
Alexandrova-3-FT	Q53WR6|Q53WR6_MOUSE; Q61543|GSLG1_MOUSE	E-selectin ligand 1	Glg1	3	97.91	135.43	4045.68
Alexandrova-3-FT	A5GZX3|A5GZX3_MOUSE; Q9CPU0|LGUL_MOUSE	Lactoylglutathione lyase	Glo1	1	92.52	189.25	6784.94
Alexandrova-0-FT	Q9CPV4|GLOD4_MOUSE	Glyoxalase domain-containing protein 4	Glod4	4	99	1296.05	35717.4
Alexandrova-0-FT	Q9CQM9|GLRX3_MOUSE	Glutaredoxin-3	Glrx3	2	96.44	322.205	6568.28
Alexandrova-0-FT	P26443|DHE3_MOUSE	Glutamate dehydrogenase 1, mitochondrial	Glud1	15	99	303.51	6375.39
Alexandrova-3-FT	P26443|DHE3_MOUSE	Glutamate dehydrogenase 1, mitochondrial	Glud1	26	99	399.94	5116.65
Alexandrova-24-FT	Q922P9|GLYR1_MOUSE	Putative oxidoreductase GLYR1	Glyr1	4	99	122.585	2560.47
Alexandrova-0-FT	E9QAZ2|E9QAZ2_MOUSE	Ribosomal protein L15	Gm10020	155	99	355.48	1648.79
Alexandrova-3-FT	E9QAZ2|E9QAZ2_MOUSE	Ribosomal protein L15	Gm10020	69	99	307.41	1281.5
Alexandrova-3-FT	E9Q3T0|E9Q3T0_MOUSE	Protein Gm10073	Gm10073	4	99	560.93	24780.5
Alexandrova-0-FT	G3X9L6|G3X9L6_MOUSE; Q9DCX2|ATP5H_MOUSE	MCG55033	Gm10250	3	99	465.1	18055.1
Alexandrova-24-FT	G3X9L6|G3X9L6_MOUSE; B1ASE2|B1ASE2_MOUSE; Q9DCX2|ATP5H_MOUSE	MCG55033	Gm10250	2	99	637.275	9470.62
Alexandrova-3-FT	G3UWD7|G3UWD7_MOUSE	MCG123152	Gm10269	3	99	315.12	3252.55
Alexandrova-0-FT	E9PW43|E9PW43_MOUSE	Protein Gm10320	Gm10320	2	99	345.735	2784.99
Alexandrova-0-FT	Q3V0T1|Q3V0T1_MOUSE	Putative uncharacterized protein	Gm10459	10	93.97	138.48	1991.24
Alexandrova-24-FT	Q3V0T1|Q3V0T1_MOUSE	Putative uncharacterized protein	Gm10459	3	95.79	208.8	3653.89
Alexandrova-0-FT	Q3UHB9|Q3UHB9_MOUSE	Putative uncharacterized protein (Fragment)	Gm10524	9	80.19	142.49	2227.17
Alexandrova-0-FT	Q3US97|Q3US97_MOUSE	Putative uncharacterized protein	Gm10543	8	94.52	179.845	1332.05
Alexandrova-3-FT	Q3US97|Q3US97_MOUSE	Putative uncharacterized protein	Gm10543	26	97.21	168.49	798.483
Alexandrova-0-FT	Q3UN64|Q3UN64_MOUSE	Putative uncharacterized protein	Gm10564	3	98.14	192.98	1673.31
Alexandrova-3-FT	Q3V205|Q3V205_MOUSE	Putative uncharacterized protein (Fragment)	Gm10657	4	68.33	127.675	4988.96
Alexandrova-24-FT	Q3USI9|Q3USI9_MOUSE	Putative uncharacterized protein	Gm10710	3	94.43	255.49	2183.26
Alexandrova-0-FT	V9GX06|V9GX06_MOUSE	Protein Gm11214 (Fragment)	Gm11214	59	99	257.67	8729.04
Alexandrova-24-FT	V9GX06|V9GX06_MOUSE	Protein Gm11214 (Fragment)	Gm11214	53	99	280.74	7099.69
Alexandrova-3-FT	V9GX06|V9GX06_MOUSE	Protein Gm11214 (Fragment)	Gm11214	39	99	226.3	6673.85
Alexandrova-3-FT	Q3TE29|Q3TE29_MOUSE	Putative uncharacterized protein	Gm11545	1	97.31	70.53	819.565
Alexandrova-0-FT	E9Q2E4|E9Q2E4_MOUSE	Protein Gm15800	Gm15800	23	71.44	328.6	2934.58
Alexandrova-24-FT	E9Q2E4|E9Q2E4_MOUSE	Protein Gm15800	Gm15800	13	88.26	177.15	1150.7
Alexandrova-0-FT	F6QL70|F6QL70_MOUSE	Protein Gm17669	Gm17669	9	99	228.82	999.417
Alexandrova-0-FT	E9PZF0|E9PZF0_MOUSE	Nucleoside diphosphate kinase	Gm20390	22	99	322.985	6048.55
Alexandrova-24-FT	E9PZF0|E9PZF0_MOUSE	Nucleoside diphosphate kinase	Gm20390	21	99	890.88	9572.71
Alexandrova-3-FT	E9PZF0|E9PZF0_MOUSE	Nucleoside diphosphate kinase	Gm20390	17	99	374.7	8120.75
Alexandrova-24-FT	G3UYB0|G3UYB0_MOUSE	Protein Gm20403	Gm20403	9	97.77	334.86	2283.68
Alexandrova-0-FT	E9Q035|E9Q035_MOUSE	Protein Gm20425	Gm20425	610	99	461.25	5050.34
Alexandrova-3-FT	E9Q035|E9Q035_MOUSE	Protein Gm20425	Gm20425	388	99	482.175	5307.33
Alexandrova-24-FT	B8JJN0|B8JJN0_MOUSE	Protein Gm20547	Gm20547	2	99	569.345	13265.6
Alexandrova-0-FT	W4VSN7|W4VSN7_MOUSE	MCG123916	Gm3550	7	99	118.31	590.51
Alexandrova-0-FT	A0A0G2JEA5|A0A0G2JEA5_MOUSE	Protein Gm43738	Gm43738	3	91.61	282.17	2921.98
Alexandrova-3-FT	A0A0G2JEA5|A0A0G2JEA5_MOUSE	Protein Gm43738	Gm43738	3	92.63	304.86	6764.29
Alexandrova-24-FT	E9PZB3|E9PZB3_MOUSE	Protein Gm5093	Gm5093	2	97.95	397.365	5897.94
Alexandrova-3-FT	Q3ULV3|Q3ULV3_MOUSE	Putative uncharacterized protein (Fragment)	Gm5296	10	91.49	186.96	1168.17
Alexandrova-0-FT	D3Z5N9|D3Z5N9_MOUSE	MCG49198	Gm5449	1	99	293.36	10592.1
Alexandrova-0-FT	E9Q8J5|E9Q8J5_MOUSE	Protein Gm597	Gm597	4	81.87	210.73	1072.54
Alexandrova-3-FT	J3QM43|J3QM43_MOUSE	Protein Gm6594	Gm6594	130	99	385.88	1133.36
Alexandrova-0-FT	Q3UQR9|Q3UQR9_MOUSE	Protein Gm6658 (Fragment)	Gm6658	5	92.51	208.95	791.264
Alexandrova-3-FT	Q3UXG0|Q3UXG0_MOUSE	Putative uncharacterized protein	Gm7073	11	94.06	163.86	5524.22
Alexandrova-24-FT	F6VUT6|F6VUT6_MOUSE	Protein Gm8251	Gm8251	7	79.12	220.74	912.282
Alexandrova-3-FT	F7CD45|F7CD45_MOUSE	Protein Gm8334	Gm8334	6	89.79	166.025	1735.28
Alexandrova-3-FT	D3YX79|D3YX79_MOUSE	Proteasome subunit alpha type	Gm8394	2	99	538.57	16826.2
Alexandrova-0-FT	J3QK40|J3QK40_MOUSE	Protein Gm8674	Gm8674	5	93.2	232.58	381.074
Alexandrova-0-FT	Q9D1U8|Q9D1U8_MOUSE	Putative uncharacterized protein	Gm9802	5	99	117.51	1142.57
Alexandrova-0-FT	Q922H4|GMPPA_MOUSE	Mannose-1-phosphate guanyltransferase alpha	Gmppa	2	99	157.085	2573.09
Alexandrova-24-FT	Q3UNC0|Q3UNC0_MOUSE	Putative uncharacterized protein (Fragment)	Gmppa	3	97.28	427.57	2046.76
Alexandrova-0-FT	B2RRH9|B2RRH9_MOUSE; Q3THK7|GUAA_MOUSE	GMP synthase [glutamine-hydrolyzing]	Gmps	29	99	309.94	6994.85
Alexandrova-24-FT	B2RRH9|B2RRH9_MOUSE; Q3THK7|GUAA_MOUSE	GMP synthase [glutamine-hydrolyzing]	Gmps	2	90.88	525.725	9489.79
Alexandrova-3-FT	B2RRH9|B2RRH9_MOUSE; Q3THK7|GUAA_MOUSE	GMP synthase [glutamine-hydrolyzing]	Gmps	10	99	273.565	3297.32
Alexandrova-0-FT	Q91X95|Q91X95_MOUSE	Guanine nucleotide binding protein, alpha 11	Gna11	13	99	496.68	998.828
Alexandrova-0-FT	P08752|GNAI2_MOUSE	Guanine nucleotide-binding protein G(i) subunit alpha-2	Gnai2	10	99	206.485	3959.82
Alexandrova-24-FT	P08752|GNAI2_MOUSE	Guanine nucleotide-binding protein G(i) subunit alpha-2	Gnai2	47	99	166.46	2458.74
Alexandrova-3-FT	P08752|GNAI2_MOUSE	Guanine nucleotide-binding protein G(i) subunit alpha-2	Gnai2	16	99	259.46	1737.72
Alexandrova-0-FT	Q3U1B1|Q3U1B1_MOUSE	Putative uncharacterized protein	Gnb1	7	99	336.92	9040.52
Alexandrova-24-FT	Q3U9V4|Q3U9V4_MOUSE; P62880|GBB2_MOUSE	Guanine nucleotide binding protein, beta 2, isoform CRA_a	Gnb2	7	99	423.22	11077
Alexandrova-24-FT	Q3UW64|Q3UW64_MOUSE	Bifunctional UDP-N-acetylglucosamine 2-epimerase/N-acetylmannosamine kinase	Gne	2	94.68	2271.32	4909.8
Alexandrova-0-FT	P70410|P70410_MOUSE	Testicular antigen (Fragment)	Gnl2	6	92.86	163.785	2957
Alexandrova-24-FT	Q9CT25|Q9CT25_MOUSE	Putative uncharacterized protein (Fragment)	Gns	3	96.87	272.33	10180.3
Alexandrova-24-FT	Q9QYE6|GOGA5_MOUSE	Golgin subfamily A member 5	Golga5	2	91.26	462.36	6028.07
Alexandrova-0-FT	E9PVZ8|E9PVZ8_MOUSE	Protein Golgb1	Golgb1	11	96.44	327.51	6347.77
Alexandrova-0-FT	Q9CR60|GOT1B_MOUSE	Vesicle transport protein GOT1B	Golt1b	3	99	181.33	5279.87
Alexandrova-3-FT	P05201|AATC_MOUSE	Aspartate aminotransferase, cytoplasmic	Got1	2	95.82	138.07	11369.5
Alexandrova-0-FT	P05202|AATM_MOUSE	Aspartate aminotransferase, mitochondrial	Got2	41	99	474.9	14804.9
Alexandrova-24-FT	P05202|AATM_MOUSE	Aspartate aminotransferase, mitochondrial	Got2	14	99	409.51	5920.95
Alexandrova-3-FT	P05202|AATM_MOUSE	Aspartate aminotransferase, mitochondrial	Got2	55	99	486.09	9919.81
Alexandrova-3-FT	Q9WTK3|GPAA1_MOUSE	Glycosylphosphatidylinositol anchor attachment 1 protein	Gpaa1	7	99	207	3970.97
Alexandrova-0-FT	P51655|GPC4_MOUSE	Glypican-4	Gpc4	44	99	532.62	2856.08
Alexandrova-24-FT	P51655|GPC4_MOUSE	Glypican-4	Gpc4	1	99	1067.16	15181.7
Alexandrova-3-FT	P51655|GPC4_MOUSE	Glypican-4	Gpc4	3	99	222.5	1676.55
Alexandrova-24-FT	P13707|GPDA_MOUSE	Glycerol-3-phosphate dehydrogenase [NAD(+)], cytoplasmic	Gpd1	4	99	291.205	9925.9
Alexandrova-0-FT	Q8BUV3|GEPH_MOUSE	Gephyrin	Gphn	4	97.7	269.2	6403.18
Alexandrova-0-FT	P06745|G6PI_MOUSE	Glucose-6-phosphate isomerase	Gpi	77	99	369.18	14721.2
Alexandrova-24-FT	P06745|G6PI_MOUSE	Glucose-6-phosphate isomerase	Gpi	28	99	219.245	4465.69
Alexandrova-3-FT	P06745|G6PI_MOUSE	Glucose-6-phosphate isomerase	Gpi	59	99	681.01	8323.93
Alexandrova-24-FT	Q148B5|Q148B5_MOUSE; Q9EQQ4|GPR45_MOUSE	G protein-coupled receptor 45	Gpr45	23	99	310.08	1099.74
Alexandrova-3-FT	Q8CA29|Q8CA29_MOUSE	Putative uncharacterized protein	Gpr45	4	99	167.275	2985.99
Alexandrova-3-FT	Q3UNH4|GRIN1_MOUSE	G protein-regulated inducer of neurite outgrowth 1	Gprin1	5	83.71	39.33	704.168
Alexandrova-0-FT	Q91XR9|GPX42_MOUSE	Phospholipid hydroperoxide glutathione peroxidase, nuclear	Gpx4	8	98.95	173.92	2633.48
Alexandrova-24-FT	Q76LV0|Q76LV0_MOUSE	Glutathione peroxidase	Gpx4	5	96.44	425.36	5027.89
Alexandrova-0-FT	B1AT92|B1AT92_MOUSE	Growth factor receptor-bound protein 2	Grb2	2	95.18	422.28	5083.27
Alexandrova-0-FT	D6REG4|D6REG4_MOUSE	Glyoxylate reductase/hydroxypyruvate reductase	Grhpr	3	99	403.01	35457.3
Alexandrova-3-FT	Q3T9Z2|Q3T9Z2_MOUSE; Q91Z53|GRHPR_MOUSE	Glyoxylate reductase/hydroxypyruvate reductase	Grhpr	7	99	1368.56	21294.7
Alexandrova-3-FT	Q91ZU9|NMD3B_MOUSE	Glutamate receptor ionotropic, NMDA 3B	Grin3b	4	95.33	210.63	1492.75
Alexandrova-0-FT	Q925T6|GRIP1_MOUSE	Glutamate receptor-interacting protein 1	Grip1	7	98.86	270.9	1637.87
Alexandrova-24-FT	Q3UTB8|Q3UTB8_MOUSE	GrpE protein homolog	Grpel1	1	99	302.19	7664.12
Alexandrova-0-FT	Q8R050|ERF3A_MOUSE	Eukaryotic peptide chain release factor GTP-binding subunit ERF3A	Gspt1	8	99	270.27	9169.07
Alexandrova-24-FT	Q8R050|ERF3A_MOUSE	Eukaryotic peptide chain release factor GTP-binding subunit ERF3A	Gspt1	4	99	469.27	9453.64
Alexandrova-24-FT	Q3TWI5|Q3TWI5_MOUSE	Putative uncharacterized protein (Fragment)	Gsr	1	99	2558.89	18689.8
Alexandrova-0-FT	Q9DCU1|Q9DCU1_MOUSE	Glutathione S-transferase	Gsta3	5	99	264.94	27896.9
Alexandrova-24-FT	Q9DCU1|Q9DCU1_MOUSE	Glutathione S-transferase	Gsta3	4	99	214.84	6973.62
Alexandrova-3-FT	P30115|GSTA3_MOUSE	Glutathione S-transferase A3	Gsta3	2	94.95	450.74	13099.8
Alexandrova-0-FT	P24472|GSTA4_MOUSE	Glutathione S-transferase A4	Gsta4	4	99	191.9	1701.12
Alexandrova-24-FT	P24472|GSTA4_MOUSE	Glutathione S-transferase A4	Gsta4	1	99	5.6242	14358.8
Alexandrova-0-FT	A2AE89|A2AE89_MOUSE	Glutathione S-transferase Mu 1	Gstm1	11	99	179.19	3751.02
Alexandrova-3-FT	A2AE89|A2AE89_MOUSE	Glutathione S-transferase Mu 1	Gstm1	3	97.13	223.87	13601.6
Alexandrova-24-FT	P15626|GSTM2_MOUSE	Glutathione S-transferase Mu 2	Gstm2	6	99	437.98	8413.02
Alexandrova-0-FT	E9Q024|E9Q024_MOUSE	Glutathione S-transferase Mu 5	Gstm5	6	94.02	236.72	2797.54
Alexandrova-0-FT	O09131|GSTO1_MOUSE	Glutathione S-transferase omega-1	Gsto1	3	99	1655.02	14306.2
Alexandrova-3-FT	O09131|GSTO1_MOUSE	Glutathione S-transferase omega-1	Gsto1	1	98.45	1186.38	11299.1
Alexandrova-0-FT	P19157|GSTP1_MOUSE	Glutathione S-transferase P 1	Gstp1	35	99	1085.24	18595
Alexandrova-24-FT	P19157|GSTP1_MOUSE	Glutathione S-transferase P 1	Gstp1	4	99	373.735	11543.7
Alexandrova-3-FT	P19157|GSTP1_MOUSE	Glutathione S-transferase P 1	Gstp1	31	99	743.88	10726.9
Alexandrova-0-FT	Q61133|GSTT2_MOUSE	Glutathione S-transferase theta-2	Gstt2	4	99	149.977	5970.55
Alexandrova-24-FT	Q3UIR2|Q3UIR2_MOUSE	Transcription initiation factor IIE subunit beta	Gtf2e2	1	96.01	239.26	594.468
Alexandrova-0-FT	G3UYD0|G3UYD0_MOUSE	General transcription factor II-I	Gtf2i	21	99	343.14	2015.95
Alexandrova-3-FT	G3UYD0|G3UYD0_MOUSE	General transcription factor II-I	Gtf2i	10	99	334.97	2787.21
Alexandrova-3-FT	Q3UI98|Q3UI98_MOUSE	General transcription factor IIIC, polypeptide 5, isoform CRA_b	Gtf3c5	2	95.93	108.02	3831.6
Alexandrova-0-FT	P52785|GUC2E_MOUSE	Guanylyl cyclase GC-E	Gucy2e	4	96.88	321.445	1989.11
Alexandrova-0-FT	K3W4S6|K3W4S6_MOUSE	Glycogenin-1	Gyg	3	95.02	183.58	1592.09
Alexandrova-0-FT	P10922|H10_MOUSE	Histone H1.0	H1f0	26	99	441.795	1335.28
Alexandrova-24-FT	Q3U4Y0|Q3U4Y0_MOUSE	Putative uncharacterized protein	H1f0	20	99	868.895	5240.11
Alexandrova-3-FT	P10922|H10_MOUSE	Histone H1.0	H1f0	20	99	854.14	3144.79
Alexandrova-0-FT	Q80ZM5|Q80ZM5_MOUSE	H1 histone family, member X	H1fx	26	98.2	329.48	459.971
Alexandrova-24-FT	Q80ZM5|Q80ZM5_MOUSE	H1 histone family, member X	H1fx	12	98.03	122.025	533.865
Alexandrova-3-FT	Q80ZM5|Q80ZM5_MOUSE	H1 histone family, member X	H1fx	30	99	193.03	559.144
Alexandrova-0-FT	Q8R1M2|H2AJ_MOUSE	Histone H2A.J	H2afj	306	99	471.54	9697.43
Alexandrova-24-FT	Q8R1M2|H2AJ_MOUSE	Histone H2A.J	H2afj	227	99	399.79	3102.51
Alexandrova-3-FT	B2RVP5|B2RVP5_MOUSE; Q3THW5|H2AV_MOUSE	Histone H2A	H2afv	57	99	380.62	3084.89
Alexandrova-0-FT	P27661|H2AX_MOUSE	Histone H2AX	H2afx	227	99	496.44	7523.81
Alexandrova-0-FT	Q9QZQ8|H2AY_MOUSE	Core histone macro-H2A.1	H2afy	21	99	263.52	9631.22
Alexandrova-24-FT	Q9QZQ8|H2AY_MOUSE	Core histone macro-H2A.1	H2afy	56	99	323.38	7867.08
Alexandrova-3-FT	Q9QZQ8|H2AY_MOUSE	Core histone macro-H2A.1	H2afy	92	99	420.135	12743.4
Alexandrova-0-FT	Q8CCK0|H2AW_MOUSE	Core histone macro-H2A.2	H2afy2	5	99	276.87	17579.1
Alexandrova-3-FT	Q9D3V6|Q9D3V6_MOUSE	Core histone macro-H2A	H2afy3	5	99	177.92	7297.95
Alexandrova-0-FT	P0C0S6|H2AZ_MOUSE	Histone H2A.Z	H2afz	116	99	545.67	2770.24
Alexandrova-24-FT	P0C0S6|H2AZ_MOUSE	Histone H2A.Z	H2afz	100	99	687.94	1236.69
Alexandrova-0-FT	Q792Z7|Q792Z7_MOUSE; P01899|HA11_MOUSE	D(B) glycoprotein	H2-D1	7	91.88	306.03	1509.27
Alexandrova-24-FT	Q3KQJ3|Q3KQJ3_MOUSE	H2-D1 protein (Fragment)	H2-D1	8	99	1340.54	6983.55
Alexandrova-24-FT	P03991|HA1W_MOUSE	H-2 class I histocompatibility antigen, K-W28 alpha chain	H2-K1	4	99	194.78	961.809
Alexandrova-3-FT	Q7TN03|Q7TN03_MOUSE	H2-K1 protein (Fragment)	H2-K1	17	99	432.96	1513.1
Alexandrova-24-FT	P84244|H33_MOUSE	Histone H3.3	H3f3a	114	99	332.69	689.82
Alexandrova-0-FT	P02301|H3C_MOUSE	Histone H3.3C	H3f3c	241	99	387.57	1248.33
Alexandrova-3-FT	P02301|H3C_MOUSE	Histone H3.3C	H3f3c	100	99	385.79	1030.93
Alexandrova-3-FT	A2A7A7|A2A7A7_MOUSE	GDH/6PGL endoplasmic bifunctional protein	H6pd	1	99	159.36	4472.81
Alexandrova-24-FT	E9QKB2|E9QKB2_MOUSE	Intracellular hyaluronan-binding protein 4	Habp4	1	92.61	221.61	8234.28
Alexandrova-0-FT	Q8K2C9|HACD3_MOUSE	Very-long-chain (3R)-3-hydroxyacyl-CoA dehydratase 3	Hacd3	2	99	291.98	13129.4
Alexandrova-24-FT	Q8K2C9|HACD3_MOUSE	Very-long-chain (3R)-3-hydroxyacyl-CoA dehydratase 3	Hacd3	2	94.37	915.7	8533.31
Alexandrova-0-FT	Q61425|HCDH_MOUSE	Hydroxyacyl-coenzyme A dehydrogenase, mitochondrial	Hadh	10	99	387.11	7672.5
Alexandrova-24-FT	Q61425|HCDH_MOUSE	Hydroxyacyl-coenzyme A dehydrogenase, mitochondrial	Hadh	2	99	199.88	8700.22
Alexandrova-3-FT	Q61425|HCDH_MOUSE	Hydroxyacyl-coenzyme A dehydrogenase, mitochondrial	Hadh	1	95.85	139.31	6992.04
Alexandrova-0-FT	Q8BMS1|ECHA_MOUSE	Trifunctional enzyme subunit alpha, mitochondrial	Hadha	8	99	210.725	10590.1
Alexandrova-24-FT	Q8BMS1|ECHA_MOUSE	Trifunctional enzyme subunit alpha, mitochondrial	Hadha	14	99	134.66	8657.49
Alexandrova-3-FT	Q8BMS1|ECHA_MOUSE	Trifunctional enzyme subunit alpha, mitochondrial	Hadha	12	99	265.93	9484.32
Alexandrova-0-FT	Q99JY0|ECHB_MOUSE	Trifunctional enzyme subunit beta, mitochondrial	Hadhb	19	99	517.89	10566.8
Alexandrova-24-FT	Q99JY0|ECHB_MOUSE	Trifunctional enzyme subunit beta, mitochondrial	Hadhb	7	99	192.93	3203.04
Alexandrova-3-FT	Q99JY0|ECHB_MOUSE	Trifunctional enzyme subunit beta, mitochondrial	Hadhb	23	97.75	390.67	8494.74
Alexandrova-3-FT	B2RRU7|B2RRU7_MOUSE; Q9ESM3|HPLN2_MOUSE	Hyaluronan and proteoglycan link protein 2	Hapln2	2	92.35	98.905	1650.95
Alexandrova-0-FT	Q9D094|Q9D094_MOUSE; Q3U890|Q3U890_MOUSE; Q61035|SYHC_MOUSE	Putative uncharacterized protein	Hars	7	94.2	469.79	15682.4
Alexandrova-24-FT	Q8VDX8|Q8VDX8_MOUSE	Hars protein	Hars	3	99	293.65	8816.29
Alexandrova-3-FT	Q9D094|Q9D094_MOUSE; Q3U890|Q3U890_MOUSE; Q61035|SYHC_MOUSE	Putative uncharacterized protein	Hars	3	99	357.11	5781.22
Alexandrova-0-FT	Q91VB8|Q91VB8_MOUSE	Alpha globin 1	Hba-a1	797	99	410.02	10175.6
Alexandrova-24-FT	Q91VB8|Q91VB8_MOUSE	Alpha globin 1	Hba-a1	626	99	376.98	5169.53
Alexandrova-3-FT	Q91VB8|Q91VB8_MOUSE	Alpha globin 1	Hba-a1	1033	99	415.86	7416.86
Alexandrova-0-FT	A8DUV1|A8DUV1_MOUSE	Alpha-globin	Hbat1	656	99	437.135	9198.53
Alexandrova-24-FT	A8DUV1|A8DUV1_MOUSE	Alpha-globin	Hbat1	585	99	390.77	4791.22
Alexandrova-3-FT	A8DUV1|A8DUV1_MOUSE	Alpha-globin	Hbat1	881	99	419.45	6914.32
Alexandrova-24-FT	Q549D9|Q549D9_MOUSE; P02089|HBB2_MOUSE	Beta-globin	Hbb-b2	331	99	690.94	5456.01
Alexandrova-3-FT	Q54AH9|Q54AH9_MOUSE; Q549D9|Q549D9_MOUSE; P02089|HBB2_MOUSE	Beta-2-globin (Fragment)	Hbb-b2	477	99	342.38	5897.95
Alexandrova-0-FT	A8DUK2|A8DUK2_MOUSE	Beta-globin	Hbbt1	360	99	363.83	5272.05
Alexandrova-0-FT	A8DUM2|A8DUM2_MOUSE	Beta-globin	Hbbt1	270	99	363.83	5204.47
Alexandrova-0-FT	A8DUP3|A8DUP3_MOUSE	Beta-globin	Hbbt1	254	99	328.78	5315.18
Alexandrova-24-FT	A8DUK4|A8DUK4_MOUSE	Beta-globin	Hbbt1	739	99	391.74	5146.31
Alexandrova-24-FT	A8DUL7|A8DUL7_MOUSE	Beta-globin	Hbbt1	714	99	382.125	5099.55
Alexandrova-24-FT	A8DUP3|A8DUP3_MOUSE	Beta-globin	Hbbt1	663	99	371.84	5004.77
Alexandrova-3-FT	A8DUK4|A8DUK4_MOUSE	Beta-globin	Hbbt1	1081	99	357.12	6738.87
Alexandrova-3-FT	A8DUP7|A8DUP7_MOUSE	Beta-globin	Hbbt1	973	99	354.78	6475.2
Alexandrova-0-FT	A8DV59|A8DV59_MOUSE	Beta-globin	Hbbt2	249	99	443.74	5379.08
Alexandrova-0-FT	Q3UJ02|Q3UJ02_MOUSE	Putative uncharacterized protein	Hbs1l	3	99	260.15	2473.45
Alexandrova-0-FT	A0A0E4B366|A0A0E4B366_MOUSE	MAb 44B1 heavy chain	HC	24	99	413.82	13550
Alexandrova-0-FT	A0A0F7R1P3|A0A0F7R1P3_MOUSE	MAb 106 heavy chain	HC	60	99	320.27	3220.7
Alexandrova-24-FT	A0A0B6VMB2|A0A0B6VMB2_MOUSE	MAb 31C6 heavy chain	HC	44	99	377.585	1913.6
Alexandrova-24-FT	A0A0E4B366|A0A0E4B366_MOUSE	MAb 44B1 heavy chain	HC	9	99	682.08	15537.6
Alexandrova-24-FT	A0A0F7QZE4|A0A0F7QZE4_MOUSE	MAb 110 heavy chain	HC	25	99	353.37	2924.78
Alexandrova-0-FT	B1AUX2|B1AUX2_MOUSE	Host cell factor 1	Hcfc1	9	91.98	147.15	1468.95
Alexandrova-3-FT	Q6P3E7|HDA10_MOUSE	Histone deacetylase 10	Hdac10	4	85.53	169.225	1178.57
Alexandrova-3-FT	Q3TNU8|Q3TNU8_MOUSE	Putative uncharacterized protein	Hdac4	1	93.62	63.95	802.371
Alexandrova-24-FT	P51859|HDGF_MOUSE	Hepatoma-derived growth factor	Hdgf	2	96.83	1752.32	9544.62
Alexandrova-0-FT	Q3UMU9|HDGR2_MOUSE	Hepatoma-derived growth factor-related protein 2	Hdgfrp2	7	99	186.65	643.75
Alexandrova-3-FT	Q3UGR5|HDHD2_MOUSE	Haloacid dehalogenase-like hydrolase domain-containing protein 2	Hdhd2	2	95.88	168.07	2321.1
Alexandrova-0-FT	Q3U4Z7|Q3U4Z7_MOUSE; Q8VDJ3|VIGLN_MOUSE	High density lipoprotein (HDL) binding protein, isoform CRA_d	Hdlbp	9	99	278.14	2070.93
Alexandrova-24-FT	Q3V1M8|Q3V1M8_MOUSE	Putative uncharacterized protein	Hdlbp	5	99	265.3	6465.9
Alexandrova-3-FT	Q3V1M8|Q3V1M8_MOUSE	Putative uncharacterized protein	Hdlbp	14	99	311.64	9734.26
Alexandrova-0-FT	Q69ZR2|HECD1_MOUSE	E3 ubiquitin-protein ligase HECTD1	Hectd1	14	98.48	154.54	1946.09
Alexandrova-3-FT	A2AS03|A2AS03_MOUSE	Helicase with zinc finger domain 2	Helz2	7	85.35	256.87	903.789
Alexandrova-3-FT	Q8CAE2|HENMT_MOUSE	Small RNA 2'-O-methyltransferase	Henmt1	2	96.44	219.615	8485.64
Alexandrova-3-FT	E9PZP8|E9PZP8_MOUSE	Protein Herc1	Herc1	15	73.38	225.77	2033.42
Alexandrova-0-FT	Q4U2R1|HERC2_MOUSE	E3 ubiquitin-protein ligase HERC2	Herc2	5	94.69	169.97	6892.41
Alexandrova-24-FT	Q4U2R1|HERC2_MOUSE	E3 ubiquitin-protein ligase HERC2	Herc2	6	82.53	198.735	1903.2
Alexandrova-3-FT	Q4U2R1|HERC2_MOUSE	E3 ubiquitin-protein ligase HERC2	Herc2	4	55.67	109.02	1417.31
Alexandrova-0-FT	Q3TXR9|Q3TXR9_MOUSE; P20060|HEXB_MOUSE	Beta-hexosaminidase	Hexb	3	99	205.79	6964.55
Alexandrova-3-FT	Q3TXR9|Q3TXR9_MOUSE; P20060|HEXB_MOUSE	Beta-hexosaminidase	Hexb	1	93.93	738.62	10049.5
Alexandrova-24-FT	Q545J3|Q545J3_MOUSE; Q9R098|HGFA_MOUSE	Hepatocyte growth factor activator	Hgfac	1	95.32	189.75	5666.07
Alexandrova-3-FT	Q14DK5|HIPL1_MOUSE	HHIP-like protein 1	Hhipl1	11	61.51	211.48	681.966
Alexandrova-0-FT	A0ZNJ2|A0ZNJ2_MOUSE	3-hydroxyisobutyrate dehydrogenase	Hibadh	3	99	418.3	5909.85
Alexandrova-3-FT	A0ZNJ2|A0ZNJ2_MOUSE	3-hydroxyisobutyrate dehydrogenase	Hibadh	3	99	1265.78	16497.3
Alexandrova-24-FT	Q8R1F6|HID1_MOUSE	Protein HID1	Hid1	3	99	243.56	4397.49
Alexandrova-24-FT	P70349|HINT1_MOUSE	Histidine triad nucleotide-binding protein 1	Hint1	13	99	221.56	4126.51
Alexandrova-0-FT	Q6ZQ77|Q6ZQ77_MOUSE	MKIAA0655 protein (Fragment)	Hip1r	6	88.75	493.895	3695.7
Alexandrova-0-FT	P43275|H11_MOUSE	Histone H1.1	Hist1h1a	16	99	383.21	5932.06
Alexandrova-3-FT	P43275|H11_MOUSE	Histone H1.1	Hist1h1a	7	96.28	157.23	3462.33
Alexandrova-0-FT	P43276|H15_MOUSE	Histone H1.5	Hist1h1b	29	99	417.03	1923.32
Alexandrova-24-FT	P43276|H15_MOUSE	Histone H1.5	Hist1h1b	25	99	145.7	855.461
Alexandrova-3-FT	P43276|H15_MOUSE	Histone H1.5	Hist1h1b	18	99	156.88	836.681
Alexandrova-0-FT	Q5SZA3|Q5SZA3_MOUSE; P15864|H12_MOUSE	Histone H1.2	Hist1h1c	112	99	488.28	6322.14
Alexandrova-3-FT	Q5SZA3|Q5SZA3_MOUSE; P15864|H12_MOUSE	Histone H1.2	Hist1h1c	72	99	348.165	8514.92
Alexandrova-0-FT	Q149Z9|Q149Z9_MOUSE; P43277|H13_MOUSE	Histone H1.3	Hist1h1d	130	99	444.475	2983.98
Alexandrova-24-FT	Q149Z9|Q149Z9_MOUSE; P43277|H13_MOUSE	Histone H1.3	Hist1h1d	88	99	399.35	7740.18
Alexandrova-0-FT	P43274|H14_MOUSE	Histone H1.4	Hist1h1e	174	99	463.67	2452.51
Alexandrova-24-FT	P43274|H14_MOUSE	Histone H1.4	Hist1h1e	88	99	408.75	7677.61
Alexandrova-3-FT	P43274|H14_MOUSE	Histone H1.4	Hist1h1e	62	99	270.34	7031.36
Alexandrova-3-FT	Q8CGP2|H2B1P_MOUSE	Histone H2B type 1-P	Hist1h2bp	199	99	233.11	2674.89
Alexandrova-0-FT	Q8CBB6|Q8CBB6_MOUSE	Histone H2B	Hist1h2br	285	99	281.5	4088.77
Alexandrova-0-FT	P68433|H31_MOUSE	Histone H3.1	Hist1h3a	1179	99	435.79	961.843
Alexandrova-24-FT	P68433|H31_MOUSE	Histone H3.1	Hist1h3a	422	99	234	685.775
Alexandrova-3-FT	P68433|H31_MOUSE	Histone H3.1	Hist1h3a	647	99	366.55	781.991
Alexandrova-0-FT	B2RWH3|B2RWH3_MOUSE; Q6GSS7|H2A2A_MOUSE	Histone H2A	Hist2h2aa1	237	99	441.05	8340.39
Alexandrova-3-FT	Q64522|H2A2B_MOUSE	Histone H2A type 2-B	Hist2h2ab	224	99	510.35	16202.9
Alexandrova-24-FT	Q64525|H2B2B_MOUSE	Histone H2B type 2-B	Hist2h2bb	180	99	398.84	2535.94
Alexandrova-0-FT	B9EI85|B9EI85_MOUSE; P84228|H32_MOUSE	Histone H3	Hist2h3b	1200	99	457.955	979.048
Alexandrova-24-FT	B9EI85|B9EI85_MOUSE; P84228|H32_MOUSE	Histone H3	Hist2h3b	455	99	265.74	717.134
Alexandrova-3-FT	B9EI85|B9EI85_MOUSE; P84228|H32_MOUSE	Histone H3	Hist2h3b	670	99	376.605	822.477
Alexandrova-0-FT	B2RTM0|B2RTM0_MOUSE; P62806|H4_MOUSE	Histone H4	Hist2h4	479	99	420.09	3884.34
Alexandrova-24-FT	B2RTM0|B2RTM0_MOUSE; P62806|H4_MOUSE	Histone H4	Hist2h4	267	99	563.24	3599.07
Alexandrova-3-FT	B2RTM0|B2RTM0_MOUSE; P62806|H4_MOUSE	Histone H4	Hist2h4	290	99	500.04	5091.53
Alexandrova-3-FT	A2AB79|A2AB79_MOUSE; Q8BFU2|H2A3_MOUSE	Histone H2A	Hist3h2a	282	99	510.35	9253.22
Alexandrova-0-FT	Q6GQU1|Q6GQU1_MOUSE	Hexokinase 1, isoform CRA_d	Hk1	72	99	299.815	7984.14
Alexandrova-24-FT	P17710|HXK1_MOUSE	Hexokinase-1	Hk1	55	99	263.38	7736.58
Alexandrova-3-FT	P17710|HXK1_MOUSE	Hexokinase-1	Hk1	37	99	357.49	7539.19
Alexandrova-0-FT	Q99L41|Q99L41_MOUSE	Hydroxymethylbilane synthase	Hmbs	5	99	194.85	6112.64
Alexandrova-3-FT	P22907|HEM3_MOUSE	Porphobilinogen deaminase	Hmbs	4	99	136.675	2673.96
Alexandrova-0-FT	A2AJ76|HMCN2_MOUSE	Hemicentin-2	Hmcn2	16	87.66	169.645	1498.33
Alexandrova-24-FT	A2AJ76|HMCN2_MOUSE	Hemicentin-2	Hmcn2	11	72.48	227.39	1936.49
Alexandrova-3-FT	A2AJ76|HMCN2_MOUSE	Hemicentin-2	Hmcn2	12	64.63	139.12	2341.16
Alexandrova-0-FT	A0A0J9YUD8|A0A0J9YUD8_MOUSE	High mobility group protein B1	Hmgb1	90	99	516.355	2831.65
Alexandrova-3-FT	A0A0J9YUZ4|A0A0J9YUZ4_MOUSE	High mobility group protein B1 (Fragment)	Hmgb1	11	99	458.22	1642.2
Alexandrova-0-FT	Q3UAZ7|Q3UAZ7_MOUSE	Putative uncharacterized protein (Fragment)	Hmgb2	10	99	225.88	2672.14
Alexandrova-3-FT	Q9CT19|Q9CT19_MOUSE	Putative uncharacterized protein (Fragment)	Hmgb2	2	99	221.305	6404
Alexandrova-0-FT	P18608|HMGN1_MOUSE	Non-histone chromosomal protein HMG-14	Hmgn1	54	94.57	261.93	3287.09
Alexandrova-0-FT	A3KGL9|A3KGL9_MOUSE	Non-histone chromosomal protein HMG-17	Hmgn2	410	99	413.355	1561.22
Alexandrova-24-FT	B7ZCQ3|B7ZCQ3_MOUSE	MCG12939, isoform CRA_c	Hmgn2	17	99	340.87	1355.86
Alexandrova-0-FT	A0A087WSB8|A0A087WSB8_MOUSE	High mobility group nucleosome-binding domain-containing protein 3	Hmgn3	71	99	306.18	1052.23
Alexandrova-24-FT	A0A087WSB8|A0A087WSB8_MOUSE	High mobility group nucleosome-binding domain-containing protein 3	Hmgn3	12	99	258.14	671.802
Alexandrova-3-FT	A0A087WSB8|A0A087WSB8_MOUSE	High mobility group nucleosome-binding domain-containing protein 3	Hmgn3	46	99	343.78	1032.63
Alexandrova-3-FT	P97825|HN1_MOUSE	Hematological and neurological expressed 1 protein	Hn1	1	93.77	187.33	11501.3
Alexandrova-3-FT	Q9CX86|ROA0_MOUSE	Heterogeneous nuclear ribonucleoprotein A0	Hnrnpa0	1	91.95	128.56	3865.69
Alexandrova-0-FT	Q3TIK8|Q3TIK8_MOUSE	Putative uncharacterized protein	Hnrnpa1	145	99	490.91	3219.09
Alexandrova-24-FT	Q5EBP8|Q5EBP8_MOUSE	Heterogeneous nuclear ribonucleoprotein A1	Hnrnpa1	45	99	265.98	1136.26
Alexandrova-3-FT	Q3TIK8|Q3TIK8_MOUSE	Putative uncharacterized protein	Hnrnpa1	84	99	424.205	2128.37
Alexandrova-0-FT	O88569|ROA2_MOUSE	Heterogeneous nuclear ribonucleoproteins A2/B1	Hnrnpa2b1	169	99	479.08	2911.07
Alexandrova-24-FT	O88569|ROA2_MOUSE	Heterogeneous nuclear ribonucleoproteins A2/B1	Hnrnpa2b1	57	99	370	1562.38
Alexandrova-3-FT	O88569|ROA2_MOUSE	Heterogeneous nuclear ribonucleoproteins A2/B1	Hnrnpa2b1	94	99	421.325	2080.58
Alexandrova-0-FT	Q3UZG3|Q3UZG3_MOUSE	Putative uncharacterized protein	Hnrnpa3	128	99	571.91	4541.35
Alexandrova-24-FT	Q3UZG3|Q3UZG3_MOUSE	Putative uncharacterized protein	Hnrnpa3	20	99	680.47	8038.21
Alexandrova-3-FT	Q3UZG3|Q3UZG3_MOUSE	Putative uncharacterized protein	Hnrnpa3	81	99	497.48	4300.21
Alexandrova-0-FT	Q544Z3|Q544Z3_MOUSE; Q99020|ROAA_MOUSE	Heterogeneous nuclear ribonucleoprotein A/B	Hnrnpab	1340	99	625.33	1230.39
Alexandrova-24-FT	Q544Z3|Q544Z3_MOUSE; Q99020|ROAA_MOUSE	Heterogeneous nuclear ribonucleoprotein A/B	Hnrnpab	57	99	214.41	528.666
Alexandrova-3-FT	Q544Z3|Q544Z3_MOUSE; Q99020|ROAA_MOUSE	Heterogeneous nuclear ribonucleoprotein A/B	Hnrnpab	225	99	379.15	829.179
Alexandrova-0-FT	Q3U6P5|Q3U6P5_MOUSE	Putative uncharacterized protein	Hnrnpc	23	99	304.93	4637.4
Alexandrova-24-FT	Q3U6P5|Q3U6P5_MOUSE	Putative uncharacterized protein	Hnrnpc	14	99	1198.12	11571.2
Alexandrova-3-FT	Q3U6P5|Q3U6P5_MOUSE	Putative uncharacterized protein	Hnrnpc	36	99	604.365	10993.7
Alexandrova-0-FT	Q60668|HNRPD_MOUSE	Heterogeneous nuclear ribonucleoprotein D0	Hnrnpd	25	99	359.52	1041.77
Alexandrova-3-FT	Q60668|HNRPD_MOUSE	Heterogeneous nuclear ribonucleoprotein D0	Hnrnpd	30	99	271.06	1201.48
Alexandrova-0-FT	Q9Z2X1|HNRPF_MOUSE	Heterogeneous nuclear ribonucleoprotein F	Hnrnpf	112	99	1514.57	7620.76
Alexandrova-24-FT	Q9Z2X1|HNRPF_MOUSE	Heterogeneous nuclear ribonucleoprotein F	Hnrnpf	10	99	811.77	6660.23
Alexandrova-3-FT	Q9Z2X1|HNRPF_MOUSE	Heterogeneous nuclear ribonucleoprotein F	Hnrnpf	61	99	1233.77	7523.91
Alexandrova-0-FT	Q8C2Q7|Q8C2Q7_MOUSE	Heterogeneous nuclear ribonucleoprotein H	Hnrnph1	8	99	309.055	2605.99
Alexandrova-0-FT	Q3U9Q3|Q3U9Q3_MOUSE	Putative uncharacterized protein	Hnrnpk	356	99	388.375	5189.95
Alexandrova-24-FT	Q3U6X2|Q3U6X2_MOUSE	Putative uncharacterized protein	Hnrnpk	136	99	224.385	5766.43
Alexandrova-3-FT	Q3U6X2|Q3U6X2_MOUSE	Putative uncharacterized protein	Hnrnpk	123	99	204.6	3240.97
Alexandrova-0-FT	G5E924|G5E924_MOUSE	Heterogeneous nuclear ribonucleoprotein L (Fragment)	Hnrnpl	40	99	293.13	1016.75
Alexandrova-24-FT	G5E924|G5E924_MOUSE	Heterogeneous nuclear ribonucleoprotein L (Fragment)	Hnrnpl	5	99	230.02	1830.2
Alexandrova-3-FT	Q8R081|HNRPL_MOUSE	Heterogeneous nuclear ribonucleoprotein L	Hnrnpl	8	99	278.945	6007.51
Alexandrova-0-FT	Q9CSH0|Q9CSH0_MOUSE	Putative uncharacterized protein (Fragment)	Hnrnpll	10	99	179.93	4352.78
Alexandrova-3-FT	Q921F4|HNRLL_MOUSE	Heterogeneous nuclear ribonucleoprotein L-like	Hnrnpll	6	99	222.83	2442.51
Alexandrova-0-FT	Q570Z0|Q570Z0_MOUSE	MKIAA4193 protein (Fragment)	Hnrnpm	24	99	348.905	8920.74
Alexandrova-24-FT	Q570Z0|Q570Z0_MOUSE	MKIAA4193 protein (Fragment)	Hnrnpm	12	99	342.4	7091.46
Alexandrova-3-FT	Q570Z0|Q570Z0_MOUSE	MKIAA4193 protein (Fragment)	Hnrnpm	21	99	300.27	2780.93
Alexandrova-0-FT	Q3UKV5|Q3UKV5_MOUSE	Putative uncharacterized protein (Fragment)	Hnrnpr	41	99	197.28	996.528
Alexandrova-0-FT	Q3TXW2|Q3TXW2_MOUSE	Putative uncharacterized protein	Hnrnpu	37	99	347.02	3281.08
Alexandrova-24-FT	Q3ULH5|Q3ULH5_MOUSE; Q3TVV6|Q3TVV6_MOUSE; G3XA10|G3XA10_MOUSE; Q8VEK3|HNRPU_MOUSE	Putative uncharacterized protein	Hnrnpu	56	99	381.25	2786.61
Alexandrova-3-FT	Q3ULH5|Q3ULH5_MOUSE; G3XA10|G3XA10_MOUSE; Q8VEK3|HNRPU_MOUSE	Putative uncharacterized protein	Hnrnpu	28	99	292.025	7548.88
Alexandrova-0-FT	Q8VDM6|HNRL1_MOUSE	Heterogeneous nuclear ribonucleoprotein U-like protein 1	Hnrnpul1	26	99	199.505	1426.54
Alexandrova-3-FT	Q00PI9|HNRL2_MOUSE	Heterogeneous nuclear ribonucleoprotein U-like protein 2	Hnrnpul2	2	99	637.295	20557.3
Alexandrova-0-FT	Z4YKB8|Z4YKB8_MOUSE	Heterochromatin protein 1-binding protein 3	Hp1bp3	9	99	251.09	7431.39
Alexandrova-3-FT	Q3TEA8|HP1B3_MOUSE	Heterochromatin protein 1-binding protein 3	Hp1bp3	8	99	105.67	7840.7
Alexandrova-0-FT	Q91X72|HEMO_MOUSE	Hemopexin	Hpx	6	70.47	186.115	4440.51
Alexandrova-24-FT	Q91X72|HEMO_MOUSE	Hemopexin	Hpx	24	98.53	527.825	1545.73
Alexandrova-24-FT	Q61411|RASH_MOUSE	GTPase HRas	Hras	2	98.62	995.43	11857
Alexandrova-3-FT	Q61411|RASH_MOUSE	GTPase HRas	Hras	1	94.97	1583.29	15770.9
Alexandrova-0-FT	A0A0R4J039|A0A0R4J039_MOUSE; Q9ESB3|HRG_MOUSE	Histidine-rich glycoprotein	Hrg	9	99	305.29	6012.56
Alexandrova-24-FT	A0A0R4J039|A0A0R4J039_MOUSE; Q9ESB3|HRG_MOUSE	Histidine-rich glycoprotein	Hrg	5	98.66	273.12	3933.07
Alexandrova-3-FT	A0A0R4J039|A0A0R4J039_MOUSE	Histidine-rich glycoprotein	Hrg	2	99	72.9583	1630.34
Alexandrova-24-FT	Q3TC93|H1BP3_MOUSE	HCLS1-binding protein 3	Hs1bp3	4	99	142.26	578.406
Alexandrova-0-FT	Q673U1|HS3S2_MOUSE	Heparan sulfate glucosamine 3-O-sulfotransferase 2	Hs3st2	7	84.6	107.18	1302.11
Alexandrova-0-FT	Q9CYT3|Q9CYT3_MOUSE	Putative uncharacterized protein	Hsd17b10	6	99	356.185	10261.4
Alexandrova-24-FT	Q9CYT3|Q9CYT3_MOUSE; Q99N15|Q99N15_MOUSE	Putative uncharacterized protein	Hsd17b10	6	99	159.06	12000.5
Alexandrova-3-FT	Q99N15|Q99N15_MOUSE	17beta-hydroxysteroid dehydrogenase type 10/short chain L-3-hydroxyacyl-CoA dehydrogenase	Hsd17b10	4	99	361.01	7507.08
Alexandrova-24-FT	Q9EQ06|DHB11_MOUSE	Estradiol 17-beta-dehydrogenase 11	Hsd17b11	8	98.78	360.875	7562.44
Alexandrova-0-FT	Q0VGQ1|Q0VGQ1_MOUSE; O70503|DHB12_MOUSE	Hydroxysteroid (17-beta) dehydrogenase 12	Hsd17b12	4	99	192.48	2502.97
Alexandrova-0-FT	Q3UHW2|Q3UHW2_MOUSE; Q3TT11|Q3TT11_MOUSE; P51660|DHB4_MOUSE	Putative uncharacterized protein	Hsd17b4	18	99	258.365	6259.66
Alexandrova-24-FT	Q3UHW2|Q3UHW2_MOUSE; Q3TT11|Q3TT11_MOUSE; P51660|DHB4_MOUSE	Putative uncharacterized protein	Hsd17b4	7	99	266.52	6072.19
Alexandrova-3-FT	Q3TT11|Q3TT11_MOUSE; P51660|DHB4_MOUSE	Putative uncharacterized protein	Hsd17b4	6	99	357.965	4980.05
Alexandrova-0-FT	Q3UIF3|Q3UIF3_MOUSE	Putative uncharacterized protein	Hsp90aa1	82	99	334.31	3464.88
Alexandrova-24-FT	Q3UIF3|Q3UIF3_MOUSE	Putative uncharacterized protein	Hsp90aa1	95	99	415.99	1643.51
Alexandrova-3-FT	Q3UIF3|Q3UIF3_MOUSE	Putative uncharacterized protein	Hsp90aa1	112	99	437.895	2446.68
Alexandrova-0-FT	Q71LX8|Q71LX8_MOUSE; P11499|HS90B_MOUSE	Heat shock protein 84b	Hsp90ab1	202	99	570.38	5853.48
Alexandrova-24-FT	Q71LX8|Q71LX8_MOUSE; P11499|HS90B_MOUSE	Heat shock protein 84b	Hsp90ab1	102	99	435.81	1617.94
Alexandrova-3-FT	Q71LX8|Q71LX8_MOUSE; P11499|HS90B_MOUSE	Heat shock protein 84b	Hsp90ab1	174	99	430.21	2938.9
Alexandrova-0-FT	Q91V38|Q91V38_MOUSE; Q3UAD6|Q3UAD6_MOUSE; P08113|ENPL_MOUSE	Heat shock protein 90, beta (Grp94), member 1	Hsp90b1	84	99	443.85	8355.16
Alexandrova-24-FT	Q91V38|Q91V38_MOUSE; Q3UAD6|Q3UAD6_MOUSE; P08113|ENPL_MOUSE	Heat shock protein 90, beta (Grp94), member 1	Hsp90b1	192	99	252.91	4730.94
Alexandrova-3-FT	Q91V38|Q91V38_MOUSE; Q3UAD6|Q3UAD6_MOUSE; P08113|ENPL_MOUSE	Heat shock protein 90, beta (Grp94), member 1	Hsp90b1	203	99	341.49	6321.34
Alexandrova-3-FT	Q9CZJ2|HS12B_MOUSE	Heat shock 70 kDa protein 12B	Hspa12b	16	94.06	582.285	1589.26
Alexandrova-3-FT	Q99M31|HSP7E_MOUSE	Heat shock 70 kDa protein 14	Hspa14	2	98.19	418.4	1582.76
Alexandrova-0-FT	Q571M2|Q571M2_MOUSE	MKIAA4025 protein (Fragment)	Hspa4	6	99	240.085	4691.6
Alexandrova-24-FT	Q571M2|Q571M2_MOUSE	MKIAA4025 protein (Fragment)	Hspa4	8	99	379.325	5917.65
Alexandrova-3-FT	Q571M2|Q571M2_MOUSE	MKIAA4025 protein (Fragment)	Hspa4	6	99	205.59	3244.92
Alexandrova-0-FT	Q3TI47|Q3TI47_MOUSE	Putative uncharacterized protein	Hspa5	160	99	627.74	5415
Alexandrova-24-FT	Q3TI47|Q3TI47_MOUSE	Putative uncharacterized protein	Hspa5	223	99	335	5401.48
Alexandrova-3-FT	P20029|GRP78_MOUSE	78 kDa glucose-regulated protein	Hspa5	235	99	282.76	5110.91
Alexandrova-0-FT	Q3UBA6|Q3UBA6_MOUSE	Putative uncharacterized protein	Hspa8	240	99	380.945	6892.27
Alexandrova-24-FT	Q3UBA6|Q3UBA6_MOUSE	Putative uncharacterized protein	Hspa8	80	99	637.38	8563.9
Alexandrova-3-FT	Q3TF16|Q3TF16_MOUSE	Putative uncharacterized protein	Hspa8	138	99	500.59	6570.44
Alexandrova-0-FT	P38647|GRP75_MOUSE	Stress-70 protein, mitochondrial	Hspa9	15	99	414.68	5693.08
Alexandrova-24-FT	P38647|GRP75_MOUSE	Stress-70 protein, mitochondrial	Hspa9	7	93.43	135.65	5613.75
Alexandrova-3-FT	P38647|GRP75_MOUSE	Stress-70 protein, mitochondrial	Hspa9	22	99	248.555	9557.44
Alexandrova-24-FT	Q545F4|Q545F4_MOUSE; P14602|HSPB1_MOUSE	Hspb1 protein	Hspb1	14	99	617.63	4195.78
Alexandrova-3-FT	Q545F4|Q545F4_MOUSE; P14602|HSPB1_MOUSE	Hspb1 protein	Hspb1	7	99	383.29	8263.57
Alexandrova-0-FT	P63038|CH60_MOUSE	60 kDa heat shock protein, mitochondrial	Hspd1	40	99	565.185	3690.52
Alexandrova-24-FT	P63038|CH60_MOUSE	60 kDa heat shock protein, mitochondrial	Hspd1	64	99	264.91	8459.26
Alexandrova-3-FT	P63038|CH60_MOUSE	60 kDa heat shock protein, mitochondrial	Hspd1	52	99	411.21	9045.52
Alexandrova-3-FT	Q4KL76|Q4KL76_MOUSE; Q64433|CH10_MOUSE	10 kDa heat shock protein, mitochondrial	Hspe1	16	99	243.26	4692.56
Alexandrova-0-FT	E9PZ16|E9PZ16_MOUSE	Basement membrane-specific heparan sulfate proteoglycan core protein	Hspg2	40	99	215.485	2293.18
Alexandrova-24-FT	E9PZ16|E9PZ16_MOUSE	Basement membrane-specific heparan sulfate proteoglycan core protein	Hspg2	18	99	176.045	3357.8
Alexandrova-3-FT	B1B0C7|B1B0C7_MOUSE	Basement membrane-specific heparan sulfate proteoglycan core protein	Hspg2	57	99	244.53	3896.46
Alexandrova-0-FT	Q80V84|Q80V84_MOUSE	HtrA serine peptidase 2	Htra2	11	99	282.73	3523.32
Alexandrova-3-FT	Q9JIY5|HTRA2_MOUSE	Serine protease HTRA2, mitochondrial	Htra2	7	99	385.86	6718.28
Alexandrova-24-FT	G3X9H5|G3X9H5_MOUSE	Huntingtin	Htt	9	97.2	87.57	3945.06
Alexandrova-0-FT	Q80W93|HYDIN_MOUSE	Hydrocephalus-inducing protein	Hydin	12	88.57	215.605	1333.9
Alexandrova-0-FT	Q8R1F5|HYI_MOUSE	Putative hydroxypyruvate isomerase	Hyi	7	93.46	405.26	977.006
Alexandrova-0-FT	Q9JKR6|HYOU1_MOUSE	Hypoxia up-regulated protein 1	Hyou1	30	99	241.78	2164.18
Alexandrova-24-FT	Q9JKR6|HYOU1_MOUSE	Hypoxia up-regulated protein 1	Hyou1	12	99	322.07	10110.2
Alexandrova-3-FT	Q9JKR6|HYOU1_MOUSE	Hypoxia up-regulated protein 1	Hyou1	16	99	410.805	9219.79
Alexandrova-3-FT	Q8BU30|SYIC_MOUSE	Isoleucine--tRNA ligase, cytoplasmic	Iars	6	99	454.01	13866.8
Alexandrova-0-FT	Q8BIJ6|SYIM_MOUSE	Isoleucine--tRNA ligase, mitochondrial	Iars2	25	99	468.41	8564.5
Alexandrova-3-FT	Q8BIJ6|SYIM_MOUSE	Isoleucine--tRNA ligase, mitochondrial	Iars2	22	98.39	1026.13	8195.7
Alexandrova-24-FT	Q9DBD0|ICA_MOUSE	Inhibitor of carbonic anhydrase	Ica	10	90.06	499.66	5280.38
Alexandrova-3-FT	Q9DBD0|ICA_MOUSE	Inhibitor of carbonic anhydrase	Ica	1	89.09	221.45	7109.63
Alexandrova-0-FT	Q8CGB9|Q8CGB9_MOUSE	Insulin degrading enzyme	Ide	27	98.79	227.28	6560.07
Alexandrova-24-FT	Q8CGB9|Q8CGB9_MOUSE	Insulin degrading enzyme	Ide	27	99	645.95	8284.12
Alexandrova-3-FT	Q9JHR7|IDE_MOUSE	Insulin-degrading enzyme	Ide	15	99	340.89	7883.69
Alexandrova-0-FT	O88844|IDHC_MOUSE	Isocitrate dehydrogenase [NADP] cytoplasmic	Idh1	15	99	299.41	5231.45
Alexandrova-24-FT	O88844|IDHC_MOUSE	Isocitrate dehydrogenase [NADP] cytoplasmic	Idh1	5	99	610.82	10039.3
Alexandrova-3-FT	O88844|IDHC_MOUSE	Isocitrate dehydrogenase [NADP] cytoplasmic	Idh1	7	99	214.81	11551.5
Alexandrova-0-FT	P54071|IDHP_MOUSE	Isocitrate dehydrogenase [NADP], mitochondrial	Idh2	32	99	308.03	10159.7
Alexandrova-24-FT	P54071|IDHP_MOUSE	Isocitrate dehydrogenase [NADP], mitochondrial	Idh2	8	99	531.635	11181.6
Alexandrova-3-FT	P54071|IDHP_MOUSE	Isocitrate dehydrogenase [NADP], mitochondrial	Idh2	17	99	370.51	6415.7
Alexandrova-0-FT	Q9D6R2|IDH3A_MOUSE	Isocitrate dehydrogenase [NAD] subunit alpha, mitochondrial	Idh3a	35	99	699.62	8737.47
Alexandrova-24-FT	Q9D6R2|IDH3A_MOUSE	Isocitrate dehydrogenase [NAD] subunit alpha, mitochondrial	Idh3a	21	99	278.37	3632.9
Alexandrova-3-FT	Q9D6R2|IDH3A_MOUSE	Isocitrate dehydrogenase [NAD] subunit alpha, mitochondrial	Idh3a	29	99	443.23	7178.11
Alexandrova-0-FT	P70404|IDHG1_MOUSE	Isocitrate dehydrogenase [NAD] subunit gamma 1, mitochondrial	Idh3g	24	99	360.1	5319.59
Alexandrova-24-FT	P70404|IDHG1_MOUSE	Isocitrate dehydrogenase [NAD] subunit gamma 1, mitochondrial	Idh3g	8	99	254.26	469.28
Alexandrova-3-FT	P70404|IDHG1_MOUSE	Isocitrate dehydrogenase [NAD] subunit gamma 1, mitochondrial	Idh3g	13	99	415.13	2142.24
Alexandrova-3-FT	P28776|I23O1_MOUSE	Indoleamine 2,3-dioxygenase 1	Ido1	2	96.46	147.065	1818.65
Alexandrova-3-FT	Q6PEP9|Q6PEP9_MOUSE	Idua protein	Idua	1	96.55	12593.4	14644.2
Alexandrova-3-FT	Q9ESY9|GILT_MOUSE	Gamma-interferon-inducible lysosomal thiol reductase	Ifi30	6	99	198.53	2417.17
Alexandrova-24-FT	Q9D8C4|IN35_MOUSE	Interferon-induced 35 kDa protein homolog	Ifi35	1	99	194.11	14406.3
Alexandrova-3-FT	Q99M59|Q99M59_MOUSE	Interferon gamma inducible protein 47	Ifi47	1	94.64	266.43	6640.34
Alexandrova-3-FT	Q3UAB1|Q3UAB1_MOUSE	Putative uncharacterized protein	Ifit3b	5	98.24	168.56	3990.67
Alexandrova-3-FT	O35664|INAR2_MOUSE	Interferon alpha/beta receptor 2	Ifnar2	1	91.64	33.73	1753.34
Alexandrova-3-FT	Q6VH22|IF172_MOUSE	Intraflagellar transport protein 172 homolog	Ift172	18	95.29	315.11	3556.06
Alexandrova-3-FT	E9QAQ0|E9QAQ0_MOUSE	Immunoglobulin superfamily DCC subclass member 4	Igdcc4	2	97.75	240.885	1231.97
Alexandrova-3-FT	B7ZWC4|B7ZWC4_MOUSE; Q07113|MPRI_MOUSE	Insulin-like growth factor 2 receptor	Igf2r	8	84.37	393.79	6615.11
Alexandrova-0-FT	Q3UQV0|Q3UQV0_MOUSE; Q07079|IBP5_MOUSE	Insulin-like growth factor binding protein 5, isoform CRA_a	Igfbp5	29	99	840.93	4369
Alexandrova-24-FT	Q3UQV0|Q3UQV0_MOUSE; Q07079|IBP5_MOUSE	Insulin-like growth factor binding protein 5, isoform CRA_a	Igfbp5	8	99	786.88	5699.43
Alexandrova-3-FT	Q3UQV0|Q3UQV0_MOUSE; Q07079|IBP5_MOUSE	Insulin-like growth factor binding protein 5, isoform CRA_a	Igfbp5	26	99	407.22	2160.68
Alexandrova-0-FT	Q80W15|IBPL1_MOUSE	Insulin-like growth factor-binding protein-like 1	Igfbpl1	8	97.62	191.51	5383
Alexandrova-0-FT	Q3KNY0|IGFN1_MOUSE	Immunoglobulin-like and fibronectin type III domain-containing protein 1	Igfn1	13	86.22	261.96	1499.86
Alexandrova-0-FT	I6L985|I6L985_MOUSE	Igh protein	Igh	4	99	608.655	7466.36
Alexandrova-0-FT	Q6PIP8|Q6PIP8_MOUSE	Igh protein	Igh	8	96.85	318.43	2802.7
Alexandrova-24-FT	Q6PIP8|Q6PIP8_MOUSE	Igh protein	Igh	50	99	276.065	1834.67
Alexandrova-3-FT	I6L985|I6L985_MOUSE	Igh protein	Igh	2	99	1239.39	4622.06
Alexandrova-3-FT	Q66K04|Q66K04_MOUSE	Igh protein	Igh	6	88.29	406.525	1417.26
Alexandrova-0-FT	A0A075B6A0|A0A075B6A0_MOUSE; A0A075B5P6|A0A075B5P6_MOUSE	Ig mu chain C region (Fragment)	Ighm	82	99	357.66	14288.8
Alexandrova-24-FT	A0A075B6A0|A0A075B6A0_MOUSE	Ig mu chain C region (Fragment)	Ighm	73	99	372.36	8391.37
Alexandrova-24-FT	P01872|IGHM_MOUSE	Ig mu chain C region	Ighm	65	99	394.74	7871.5
Alexandrova-3-FT	P01872|IGHM_MOUSE	Ig mu chain C region	Ighm	19	99	433.59	8481.17
Alexandrova-0-FT	Q58EU8|Q58EU8_MOUSE	Igk protein	Igk	6	99	555.905	3671.34
Alexandrova-24-FT	A0A0F7W6M8|A0A0F7W6M8_MOUSE	Ig Kappa Light chain (Fragment)	IgK	3	88.8	5749.95	8294.94
Alexandrova-24-FT	Q66JS7|Q66JS7_MOUSE	Igk protein	Igk	21	99	197.37	537.163
Alexandrova-3-FT	Q8K2V4|Q8K2V4_MOUSE	LOC435565 protein	Iigp1b	1	92.76	831.58	12902.7
Alexandrova-3-FT	O88351|IKKB_MOUSE	Inhibitor of nuclear factor kappa-B kinase subunit beta	Ikbkb	1	98.96	2272.56	8109.39
Alexandrova-0-FT	Q9CXY6|ILF2_MOUSE	Interleukin enhancer-binding factor 2	Ilf2	2	99	436.88	4911.56
Alexandrova-24-FT	Q3UXI9|Q3UXI9_MOUSE	Putative uncharacterized protein	Ilf2	8	99	98.235	9970.5
Alexandrova-3-FT	Q3UXI9|Q3UXI9_MOUSE	Putative uncharacterized protein	Ilf2	2	99	225.855	8961.97
Alexandrova-0-FT	Q9Z1X4|ILF3_MOUSE	Interleukin enhancer-binding factor 3	Ilf3	7	95.31	409.28	6773.69
Alexandrova-0-FT	O55222|ILK_MOUSE	Integrin-linked protein kinase	Ilk	24	99	380.01	11118.8
Alexandrova-24-FT	O55222|ILK_MOUSE	Integrin-linked protein kinase	Ilk	2	99	407.26	7420.1
Alexandrova-3-FT	O55222|ILK_MOUSE	Integrin-linked protein kinase	Ilk	32	99	399.395	6474.95
Alexandrova-0-FT	Q3TVZ5|Q3TVZ5_MOUSE	MICOS complex subunit MIC60	Immt	3	99	465.43	4651.68
Alexandrova-24-FT	Q3TVZ5|Q3TVZ5_MOUSE	MICOS complex subunit MIC60	Immt	9	99	274.75	6198.33
Alexandrova-0-FT	Q3TME6|Q3TME6_MOUSE	Putative uncharacterized protein	Impa1	6	86.95	430.76	854.23
Alexandrova-24-FT	Q9D066|Q9D066_MOUSE	Putative uncharacterized protein	Impa1	5	99	601.24	9103.07
Alexandrova-3-FT	Q9D066|Q9D066_MOUSE; Q924B0|Q924B0_MOUSE; Q3U5R8|Q3U5R8_MOUSE; O55023|IMPA1_MOUSE	Putative uncharacterized protein	Impa1	8	98.18	571.1	12315
Alexandrova-0-FT	Q3TC14|Q3TC14_MOUSE	Putative uncharacterized protein (Fragment)	Impa2	1	99	427.51	12180.8
Alexandrova-0-FT	Q80XH2|IMPG2_MOUSE	Interphotoreceptor matrix proteoglycan 2	Impg2	3	94.48	296.33	7580.7
Alexandrova-0-FT	P46660|AINX_MOUSE	Alpha-internexin	Ina	6	95.13	114.97	2140.39
Alexandrova-0-FT	A2ADL9|A2ADL9_MOUSE; Q63ZW7|INADL_MOUSE	InaD-like (Drosophila)	Inadl	8	99	239.48	4242.67
Alexandrova-3-FT	A2ADL9|A2ADL9_MOUSE; Q63ZW7|INADL_MOUSE	InaD-like (Drosophila)	Inadl	6	97.18	186.895	2290.03
Alexandrova-24-FT	Q9WU62|INCE_MOUSE	Inner centromere protein	Incenp	5	88.26	171.47	1432.34
Alexandrova-24-FT	Q9JII1|INP5E_MOUSE	72 kDa inositol polyphosphate 5-phosphatase	Inpp5e	46	98.97	207.805	1288.46
Alexandrova-3-FT	Q3TZ34|Q3TZ34_MOUSE; Q9JII1|INP5E_MOUSE	Putative uncharacterized protein	Inpp5e	13	94.24	175.16	3793.57
Alexandrova-24-FT	Q6P549|SHIP2_MOUSE	Phosphatidylinositol 3,4,5-trisphosphate 5-phosphatase 2	Inppl1	17	99	258.71	980.11
Alexandrova-3-FT	Q6P549|SHIP2_MOUSE	Phosphatidylinositol 3,4,5-trisphosphate 5-phosphatase 2	Inppl1	6	99	377.71	4118.42
Alexandrova-0-FT	A0A0G2JH17|A0A0G2JH17_MOUSE	Integrator complex subunit 1	Ints1	13	79.46	239.23	1499.56
Alexandrova-3-FT	A0A0G2JFJ6|A0A0G2JFJ6_MOUSE	Integrator complex subunit 3	Ints3	3	99	117.51	5839.43
Alexandrova-0-FT	Q8CHT3|INT5_MOUSE	Integrator complex subunit 5	Ints5	2	99	183.11	4751.3
Alexandrova-3-FT	Q8CHT3|INT5_MOUSE	Integrator complex subunit 5	Ints5	3	99	144.65	3597.57
Alexandrova-0-FT	A0A0R4J0J5|A0A0R4J0J5_MOUSE	Integrator complex subunit 9	Ints9	18	99	197.74	1146.63
Alexandrova-3-FT	A0A0R4J0J5|A0A0R4J0J5_MOUSE	Integrator complex subunit 9	Ints9	12	99	183.93	885.8
Alexandrova-0-FT	Q8VI75|IPO4_MOUSE	Importin-4	Ipo4	5	99	198.87	3757.32
Alexandrova-24-FT	Q8VI75|IPO4_MOUSE	Importin-4	Ipo4	4	99	129.495	2149.36
Alexandrova-3-FT	Q8VI75|IPO4_MOUSE	Importin-4	Ipo4	8	99	286.045	3647.79
Alexandrova-24-FT	Q8BKC5|IPO5_MOUSE	Importin-5	Ipo5	1	99	210.32	8318.44
Alexandrova-3-FT	Q8BKC5|IPO5_MOUSE	Importin-5	Ipo5	5	99	218.31	3739.31
Alexandrova-3-FT	Q9EPL8|IPO7_MOUSE	Importin-7	Ipo7	1	99	209.44	4903.75
Alexandrova-0-FT	Q80UW7|Q80UW7_MOUSE	IQ motif containing GTPase activating protein 1	Iqgap1	35	99	343.42	15348.6
Alexandrova-24-FT	Q6ZQK2|Q6ZQK2_MOUSE	MKIAA0051 protein (Fragment)	Iqgap1	11	99	422.64	9657.38
Alexandrova-3-FT	Q6ZQK2|Q6ZQK2_MOUSE	MKIAA0051 protein (Fragment)	Iqgap1	27	99	469.4	15231.5
Alexandrova-0-FT	Q3UQ44|IQGA2_MOUSE	Ras GTPase-activating-like protein IQGAP2	Iqgap2	5	82.64	409.46	4400.72
Alexandrova-24-FT	Q3UQ44|IQGA2_MOUSE	Ras GTPase-activating-like protein IQGAP2	Iqgap2	11	99	225.81	7473.69
Alexandrova-0-FT	Q8K3X4|I2BPL_MOUSE	Interferon regulatory factor 2-binding protein-like	Irf2bpl	9	99	181.67	5950.65
Alexandrova-24-FT	Q8K3X4|I2BPL_MOUSE	Interferon regulatory factor 2-binding protein-like	Irf2bpl	3	99	1630.6	6663.36
Alexandrova-3-FT	Q8K3X4|I2BPL_MOUSE	Interferon regulatory factor 2-binding protein-like	Irf2bpl	6	99	722.6	7828.61
Alexandrova-0-FT	J7NUP1|J7NUP1_MOUSE; Q60766|IRGM1_MOUSE	Immunity-related GTPase family, M, isoform CRA_a	Irgm1	4	99	239.16	6191.5
Alexandrova-24-FT	J7NUP1|J7NUP1_MOUSE; Q60766|IRGM1_MOUSE	Immunity-related GTPase family, M, isoform CRA_a	Irgm1	1	94.24	236.75	3977.38
Alexandrova-0-FT	Q543V3|Q543V3_MOUSE; P35569|IRS1_MOUSE	Insulin receptor substrate 1	Irs1	24	99	313.015	1622.17
Alexandrova-24-FT	Q91V64|ISOC1_MOUSE	Isochorismatase domain-containing protein 1	Isoc1	4	99	151.745	6271.07
Alexandrova-3-FT	Q91V64|ISOC1_MOUSE	Isochorismatase domain-containing protein 1	Isoc1	2	93.18	1738.29	12881.9
Alexandrova-0-FT	Q9JHU9|INO1_MOUSE	Inositol-3-phosphate synthase 1	Isyna1	2	99	216.425	3239.55
Alexandrova-0-FT	Q80ZI8|Q80ZI8_MOUSE	Itga6 protein (Fragment)	Itga6	6	99	113.385	7238.85
Alexandrova-24-FT	Q3U1U4|Q3U1U4_MOUSE	Integrin alpha-M	Itgam	4	89.74	144.595	1476.67
Alexandrova-24-FT	P09055|ITB1_MOUSE	Integrin beta-1	Itgb1	12	99	171.025	5913.89
Alexandrova-3-FT	P09055|ITB1_MOUSE	Integrin beta-1	Itgb1	3	99	187.75	5509.72
Alexandrova-3-FT	Q8BY44|Q8BY44_MOUSE	Putative uncharacterized protein (Fragment)	Itgb1	12	94.71	229.78	5085.51
Alexandrova-0-FT	A2A863|ITB4_MOUSE	Integrin beta-4	Itgb4	7	99	113.12	1946.23
Alexandrova-3-FT	Q91WU7|Q91WU7_MOUSE	Inter-alpha trypsin inhibitor, heavy chain 1 (Fragment)	Itih1	5	98.81	266.67	1188.13
Alexandrova-0-FT	G3X977|G3X977_MOUSE	Inter-alpha trypsin inhibitor, heavy chain 2	Itih2	12	99	249.37	10068.4
Alexandrova-24-FT	G3X977|G3X977_MOUSE	Inter-alpha trypsin inhibitor, heavy chain 2	Itih2	4	99	293.43	1624.8
Alexandrova-3-FT	G3X977|G3X977_MOUSE; Q61703|ITIH2_MOUSE	Inter-alpha trypsin inhibitor, heavy chain 2	Itih2	2	90.97	364.915	4962.12
Alexandrova-24-FT	Q61704|ITIH3_MOUSE	Inter-alpha-trypsin inhibitor heavy chain H3	Itih3	7	88.82	111.49	7276.77
Alexandrova-0-FT	E9PVD2|E9PVD2_MOUSE; A6X935|ITIH4_MOUSE	Inter alpha-trypsin inhibitor, heavy chain 4	Itih4	6	98.88	321.3	5585.5
Alexandrova-24-FT	A0A0R4J1N1|A0A0R4J1N1_MOUSE	Inter alpha-trypsin inhibitor, heavy chain 4	Itih4	102	99	381.77	2287.29
Alexandrova-3-FT	E9PVD2|E9PVD2_MOUSE; A6X935|ITIH4_MOUSE	Inter alpha-trypsin inhibitor, heavy chain 4	Itih4	28	99	371.84	4523.18
Alexandrova-24-FT	P11881|ITPR1_MOUSE	Inositol 1,4,5-trisphosphate receptor type 1	Itpr1	5	96.15	215.78	8393.67
Alexandrova-0-FT	Q9Z329|ITPR2_MOUSE	Inositol 1,4,5-trisphosphate receptor type 2	Itpr2	12	94.52	267.12	1932.38
Alexandrova-3-FT	Q9Z329|ITPR2_MOUSE	Inositol 1,4,5-trisphosphate receptor type 2	Itpr2	13	99	100.95	1191.26
Alexandrova-0-FT	P70227|ITPR3_MOUSE	Inositol 1,4,5-trisphosphate receptor type 3	Itpr3	5	97.48	286.29	3129.62
Alexandrova-3-FT	P70227|ITPR3_MOUSE	Inositol 1,4,5-trisphosphate receptor type 3	Itpr3	9	96.05	292.88	3902.96
Alexandrova-0-FT	E9QNG1|E9QNG1_MOUSE; B2RR82|B2RR82_MOUSE	Intersectin-2	Itsn2	4	87.58	190.745	731.244
Alexandrova-24-FT	Q9JHI5|IVD_MOUSE	Isovaleryl-CoA dehydrogenase, mitochondrial	Ivd	10	99	248.705	7649.88
Alexandrova-3-FT	Q9JHI5|IVD_MOUSE	Isovaleryl-CoA dehydrogenase, mitochondrial	Ivd	2	99	223.21	7191
Alexandrova-3-FT	A0A140T8R5|A0A140T8R5_MOUSE; Q6IE82|JADE3_MOUSE	Protein Jade-3	Jade3	7	98.93	128.75	1706.82
Alexandrova-3-FT	Q3TU60|Q3TU60_MOUSE	Putative uncharacterized protein (Fragment)	Jmjd1c	16	82.91	257.545	3430.33
Alexandrova-0-FT	Q02257|PLAK_MOUSE	Junction plakoglobin	Jup	4	99	236.1	6587.06
Alexandrova-24-FT	Q02257|PLAK_MOUSE	Junction plakoglobin	Jup	4	99	350.045	9242.71
Alexandrova-3-FT	Q02257|PLAK_MOUSE	Junction plakoglobin	Jup	6	99	349.01	8250.13
Alexandrova-3-FT	A2CG49|KALRN_MOUSE	Kalirin	Kalrn	7	88.67	118.22	3265.61
Alexandrova-3-FT	Q8CFK5|Q8CFK5_MOUSE	Lysine--tRNA ligase	Kars	3	99	445.45	15997.4
Alexandrova-3-FT	Q9D3R6|KATL2_MOUSE	Katanin p60 ATPase-containing subunit A-like 2	Katnal2	13	90.97	153.12	2554.36
Alexandrova-3-FT	Q9D5E9|Q9D5E9_MOUSE	Putative uncharacterized protein	Kcnab1	3	87.77	228	1491.09
Alexandrova-0-FT	Q53Z09|Q53Z09_MOUSE	Potassium channel erg1a	Kcnh2	9	96.76	110.09	570.329
Alexandrova-24-FT	O89109|KCNN4_MOUSE	Intermediate conductance calcium-activated potassium channel protein 4	Kcnn4	6	87.96	142.45	4543.9
Alexandrova-24-FT	Q6WVG3|KCD12_MOUSE	BTB/POZ domain-containing protein KCTD12	Kctd12	8	99	211.07	1009.21
Alexandrova-3-FT	A0A0R4J2B2|A0A0R4J2B2_MOUSE	BTB/POZ domain-containing protein KCTD12	Kctd12	13	99	521.86	2139.89
Alexandrova-0-FT	A0A0U1RNG7|A0A0U1RNG7_MOUSE	Protein Kctd14	Kctd14	6	99	166.305	8332.44
Alexandrova-3-FT	A0A0U1RPG8|A0A0U1RPG8_MOUSE; A0A0U1RNG7|A0A0U1RNG7_MOUSE	Protein Kctd14	Kctd14	12	99	168.58	7292.03
Alexandrova-0-FT	Q922Q0|Q922Q0_MOUSE	Uncharacterized protein	Kdf1	1	97.6	308.38	4782.26
Alexandrova-0-FT	P59997|KDM2A_MOUSE	Lysine-specific demethylase 2A	Kdm2a	2	99	253.995	2752.08
Alexandrova-0-FT	D3YVU4|D3YVU4_MOUSE	Lysine-specific demethylase 2B	Kdm2b	37	90.46	349.4	738.139
Alexandrova-3-FT	E9QL25|E9QL25_MOUSE	Lysine-specific demethylase 2B	Kdm2b	5	82.16	226.76	732.526
Alexandrova-24-FT	P41230|KDM5C_MOUSE	Lysine-specific demethylase 5C	Kdm5c	15	89.25	171.27	6684.06
Alexandrova-3-FT	P41230|KDM5C_MOUSE	Lysine-specific demethylase 5C	Kdm5c	4	97.12	179.65	9106.7
Alexandrova-3-FT	Q8C3D9|Q8C3D9_MOUSE	Putative uncharacterized protein	Kera	1	93.58	211.85	1214.58
Alexandrova-0-FT	Q60749|KHDR1_MOUSE	KH domain-containing, RNA-binding, signal transduction-associated protein 1	Khdrbs1	10	85.63	229.94	990.665
Alexandrova-0-FT	Q80U38|KHNYN_MOUSE	Protein KHNYN	Khnyn	4	85.24	340.415	755.846
Alexandrova-0-FT	Q3U0V1|FUBP2_MOUSE	Far upstream element-binding protein 2	Khsrp	65	99	429.4	5093.7
Alexandrova-3-FT	Q3U0V1|FUBP2_MOUSE	Far upstream element-binding protein 2	Khsrp	81	99	387.81	3412.02
Alexandrova-3-FT	Q8C2E7|STRUM_MOUSE	WASH complex subunit strumpellin	Kiaa0196	2	97.35	133.66	1971
Alexandrova-3-FT	Q8C753|K0556_MOUSE	Protein KIAA0556	Kiaa0556	7	83.69	176.16	526.423
Alexandrova-0-FT	A2AAE1|K1109_MOUSE	Uncharacterized protein KIAA1109	Kiaa1109	13	76.99	214.9	1431.88
Alexandrova-0-FT	A2A7S8|K1522_MOUSE	Uncharacterized protein KIAA1522	Kiaa1522	38	99	262	654.178
Alexandrova-0-FT	B7ZWN1|B7ZWN1_MOUSE; Q80WE4|KI20B_MOUSE	Kif20b protein	Kif20b	6	92.86	297.94	1924.74
Alexandrova-3-FT	B7ZWN1|B7ZWN1_MOUSE; Q80WE4|KI20B_MOUSE	Kif20b protein	Kif20b	5	93.02	176.85	3122.05
Alexandrova-24-FT	E9Q0A4|E9Q0A4_MOUSE	Kinesin-like protein KIF21B	Kif21b	4	85.23	224.46	4537.64
Alexandrova-0-FT	Q52KG5|KI26A_MOUSE	Kinesin-like protein KIF26A	Kif26a	9	65.91	85.71	1124.64
Alexandrova-24-FT	Q52KG5|KI26A_MOUSE	Kinesin-like protein KIF26A	Kif26a	7	89	149.68	4066.11
Alexandrova-0-FT	P33174|KIF4_MOUSE	Chromosome-associated kinesin KIF4	Kif4	4	95.02	290.675	8237.94
Alexandrova-24-FT	Q61768|KINH_MOUSE	Kinesin-1 heavy chain	Kif5b	11	99	215.08	1336.53
Alexandrova-3-FT	Q61768|KINH_MOUSE	Kinesin-1 heavy chain	Kif5b	4	99	172.02	5266.36
Alexandrova-0-FT	Q91W40|KLC3_MOUSE	Kinesin light chain 3	Klc3	13	99	370.01	12708.2
Alexandrova-3-FT	D3Z710|D3Z710_MOUSE	Kinesin light chain 3	Klc3	7	99	270.05	10862.4
Alexandrova-24-FT	Q6PE06|Q6PE06_MOUSE	Klhdc4 protein	Klhdc4	7	89.05	278.41	2203.97
Alexandrova-0-FT	Q9CZ49|KLH35_MOUSE	Kelch-like protein 35	Klhl35	4	96.16	246.465	920.013
Alexandrova-24-FT	Q9CZ49|KLH35_MOUSE	Kelch-like protein 35	Klhl35	7	89.36	379.11	752.045
Alexandrova-0-FT	P55200|KMT2A_MOUSE	Histone-lysine N-methyltransferase 2A	Kmt2a	30	89.29	285.84	621.807
Alexandrova-24-FT	P55200|KMT2A_MOUSE	Histone-lysine N-methyltransferase 2A	Kmt2a	6	92.82	124.125	652.893
Alexandrova-3-FT	P55200|KMT2A_MOUSE	Histone-lysine N-methyltransferase 2A	Kmt2a	15	60.55	178.14	648.101
Alexandrova-24-FT	A0A0A0MQ73|A0A0A0MQ73_MOUSE	Histone-lysine N-methyltransferase 2D	Kmt2d	10	86.8	259.27	1144.88
Alexandrova-0-FT	A0A0R4J038|A0A0R4J038_MOUSE	Kininogen-1	Kng1	37	99	799.43	3571.51
Alexandrova-24-FT	A0A0R4J038|A0A0R4J038_MOUSE	Kininogen-1	Kng1	58	99	265.09	729.113
Alexandrova-3-FT	A0A0R4J038|A0A0R4J038_MOUSE	Kininogen-1	Kng1	5	99	461.18	2686.73
Alexandrova-0-FT	Q9CT07|Q9CT07_MOUSE	Putative uncharacterized protein (Fragment)	Kpna3	2	93.01	3003.9	10063.5
Alexandrova-24-FT	Q9CT07|Q9CT07_MOUSE	Putative uncharacterized protein (Fragment)	Kpna3	2	98.06	337.115	7100.69
Alexandrova-0-FT	A0A0B4J1E7|A0A0B4J1E7_MOUSE	Importin subunit alpha-3	Kpna4	4	99	210.215	1142.18
Alexandrova-24-FT	Q3UGH8|Q3UGH8_MOUSE	Putative uncharacterized protein (Fragment)	Kpna4	3	99	206.75	2876.35
Alexandrova-3-FT	Q3UGH8|Q3UGH8_MOUSE	Putative uncharacterized protein (Fragment)	Kpna4	6	99	125.55	1920.49
Alexandrova-0-FT	Q3TFE8|Q3TFE8_MOUSE; P70168|IMB1_MOUSE	Putative uncharacterized protein	Kpnb1	10	99	211.74	4992.99
Alexandrova-24-FT	Q3UHW8|Q3UHW8_MOUSE	Putative uncharacterized protein	Kpnb1	6	99	225.06	4963.04
Alexandrova-3-FT	Q3UHW8|Q3UHW8_MOUSE	Putative uncharacterized protein	Kpnb1	14	99	374.81	10691.7
Alexandrova-24-FT	A0A140T8R3|A0A140T8R3_MOUSE	Protein KRBA1	Krba1	3	89.44	183.01	4086.32
Alexandrova-0-FT	P05784|K1C18_MOUSE	Keratin, type I cytoskeletal 18	Krt18	145	99	398.83	9148.19
Alexandrova-24-FT	P05784|K1C18_MOUSE	Keratin, type I cytoskeletal 18	Krt18	106	99	410.36	8227.37
Alexandrova-3-FT	P05784|K1C18_MOUSE	Keratin, type I cytoskeletal 18	Krt18	49	99	381.25	6857.23
Alexandrova-0-FT	Q9DCV7|K2C7_MOUSE	Keratin, type II cytoskeletal 7	Krt7	29	99	245.35	3995.39
Alexandrova-3-FT	Q9DCV7|K2C7_MOUSE	Keratin, type II cytoskeletal 7	Krt7	16	99	322.415	4708.4
Alexandrova-0-FT	P11679|K2C8_MOUSE	Keratin, type II cytoskeletal 8	Krt8	292	99	419.99	6505.13
Alexandrova-24-FT	P11679|K2C8_MOUSE	Keratin, type II cytoskeletal 8	Krt8	293	99	325.53	5704.19
Alexandrova-3-FT	P11679|K2C8_MOUSE	Keratin, type II cytoskeletal 8	Krt8	158	99	397.57	8079.68
Alexandrova-0-FT	E9QNP0|E9QNP0_MOUSE	KxDL motif-containing protein 1	Kxd1	13	99	239.5	6581.94
Alexandrova-24-FT	E9QNP0|E9QNP0_MOUSE	KxDL motif-containing protein 1	Kxd1	10	99	486.975	8926.54
Alexandrova-24-FT	P97927|LAMA4_MOUSE	Laminin subunit alpha-4	Lama4	3	99	164.25	3691.14
Alexandrova-3-FT	P97927|LAMA4_MOUSE	Laminin subunit alpha-4	Lama4	3	82.22	218.51	1062.27
Alexandrova-0-FT	Q61001|LAMA5_MOUSE	Laminin subunit alpha-5	Lama5	12	99	242.3	3836.74
Alexandrova-0-FT	Q61292|LAMB2_MOUSE	Laminin subunit beta-2	Lamb2	21	99	355.52	2445.11
Alexandrova-3-FT	Q61292|LAMB2_MOUSE	Laminin subunit beta-2	Lamb2	10	92.62	222.785	4855.79
Alexandrova-24-FT	F8VQJ3|F8VQJ3_MOUSE	Laminin subunit gamma-1	Lamc1	1	99	146.8	1970.2
Alexandrova-0-FT	Q3TX84|Q3TX84_MOUSE	Putative uncharacterized protein	Lamp1	5	98.3	294.43	449.357
Alexandrova-0-FT	Q9CPY7|AMPL_MOUSE	Cytosol aminopeptidase	Lap3	11	99	239.54	6816.71
Alexandrova-24-FT	Q9CPY7|AMPL_MOUSE	Cytosol aminopeptidase	Lap3	18	99	329.67	460.1
Alexandrova-3-FT	Q9CPY7|AMPL_MOUSE	Cytosol aminopeptidase	Lap3	15	99	208.68	1848.51
Alexandrova-0-FT	Q6ZQ58|LARP1_MOUSE	La-related protein 1	Larp1	40	99	308.345	1570.31
Alexandrova-0-FT	Q543N3|Q543N3_MOUSE; Q61792|LASP1_MOUSE	LIM and SH3 domain protein 1	Lasp1	4	99	384.335	10647.6
Alexandrova-24-FT	Q61805|LBP_MOUSE	Lipopolysaccharide-binding protein	Lbp	1	99	308.74	8757.82
Alexandrova-0-FT	A0A0A6YW77|A0A0A6YW77_MOUSE	Neutrophil gelatinase-associated lipocalin (Fragment)	Lcn2	28	99	472.76	9547.66
Alexandrova-24-FT	A0A0A6YW77|A0A0A6YW77_MOUSE	Neutrophil gelatinase-associated lipocalin (Fragment)	Lcn2	8	99	645.82	7290.31
Alexandrova-3-FT	A0A0A6YW77|A0A0A6YW77_MOUSE	Neutrophil gelatinase-associated lipocalin (Fragment)	Lcn2	5	98.28	264.61	15480.2
Alexandrova-0-FT	Q3U9M7|Q3U9M7_MOUSE	Putative uncharacterized protein	Lcp1	27	99	249.12	7412.36
Alexandrova-24-FT	Q3TJX0|Q3TJX0_MOUSE	Putative uncharacterized protein	Lcp1	36	99	389.775	13484
Alexandrova-3-FT	Q3U9M7|Q3U9M7_MOUSE	Putative uncharacterized protein	Lcp1	31	99	251.19	8074.86
Alexandrova-3-FT	A0A0F6AIX5|A0A0F6AIX5_MOUSE	Lipid droplet-associated hydrolase	Ldah	2	99	203.39	7150.01
Alexandrova-0-FT	Q3TI99|Q3TI99_MOUSE	L-lactate dehydrogenase	Ldha	278	99	300.045	4848.06
Alexandrova-24-FT	Q564E2|Q564E2_MOUSE; P06151|LDHA_MOUSE	L-lactate dehydrogenase	Ldha	362	99	314	4795.61
Alexandrova-3-FT	Q564E2|Q564E2_MOUSE; Q3TI99|Q3TI99_MOUSE; P06151|LDHA_MOUSE	L-lactate dehydrogenase	Ldha	239	99	302.25	4511.74
Alexandrova-0-FT	P16125|LDHB_MOUSE	L-lactate dehydrogenase B chain	Ldhb	53	99	318.57	8839.48
Alexandrova-24-FT	P16125|LDHB_MOUSE	L-lactate dehydrogenase B chain	Ldhb	66	99	211.275	3558.79
Alexandrova-3-FT	P16125|LDHB_MOUSE	L-lactate dehydrogenase B chain	Ldhb	59	99	212.42	6049.15
Alexandrova-24-FT	Q7TNG8|LDHD_MOUSE	Probable D-lactate dehydrogenase, mitochondrial	Ldhd	1	99	53.3	2192.76
Alexandrova-3-FT	Q7TNG8|LDHD_MOUSE	Probable D-lactate dehydrogenase, mitochondrial	Ldhd	1	99	100.11	8826.14
Alexandrova-0-FT	Q9WU40|MAN1_MOUSE	Inner nuclear membrane protein Man1	Lemd3	46	99	548.48	2067.03
Alexandrova-0-FT	Q9Z2I0|LETM1_MOUSE	LETM1 and EF-hand domain-containing protein 1, mitochondrial	Letm1	2	99	340.395	3461.18
Alexandrova-0-FT	P16045|LEG1_MOUSE	Galectin-1	Lgals1	4	97.98	600.09	17825
Alexandrova-3-FT	P16045|LEG1_MOUSE	Galectin-1	Lgals1	7	99	680.34	15213.7
Alexandrova-0-FT	Q3V471|Q3V471_MOUSE	Galectin (Fragment)	Lgals3	8	96.44	599.24	8140.66
Alexandrova-3-FT	Q8C253|Q8C253_MOUSE; Q3V471|Q3V471_MOUSE; P16110|LEG3_MOUSE	Galectin	Lgals3	3	95	339.13	1232.83
Alexandrova-24-FT	Q07797|LG3BP_MOUSE	Galectin-3-binding protein	Lgals3bp	3	98.53	938.72	7633.35
Alexandrova-3-FT	Q07797|LG3BP_MOUSE	Galectin-3-binding protein	Lgals3bp	2	98.85	250.91	12557.2
Alexandrova-0-FT	Q8VED9|LEGL_MOUSE	Galectin-related protein	Lgalsl	2	94.29	337.07	12481.8
Alexandrova-24-FT	Q8VED9|LEGL_MOUSE	Galectin-related protein	Lgalsl	1	98.99	108.96	2217.11
Alexandrova-0-FT	A2RTI3|A2RTI3_MOUSE; O89017|LGMN_MOUSE	Legumain	Lgmn	1	98.59	244.77	1623.86
Alexandrova-3-FT	A2RTI3|A2RTI3_MOUSE; O89017|LGMN_MOUSE	Legumain	Lgmn	6	99	185.11	994.407
Alexandrova-0-FT	Q9D7I5|LHPP_MOUSE	Phospholysine phosphohistidine inorganic pyrophosphate phosphatase	Lhpp	12	99	619.63	13809.4
Alexandrova-24-FT	Q9D7I5|LHPP_MOUSE	Phospholysine phosphohistidine inorganic pyrophosphate phosphatase	Lhpp	2	99	172.205	6054.27
Alexandrova-3-FT	Q9D7I5|LHPP_MOUSE	Phospholysine phosphohistidine inorganic pyrophosphate phosphatase	Lhpp	4	99	278.42	9269.81
Alexandrova-24-FT	Q8CCZ4|Q8CCZ4_MOUSE	Lipoyl synthase, mitochondrial	Lias	8	91.69	131.995	685.46
Alexandrova-24-FT	Q3U234|Q3U234_MOUSE	Putative uncharacterized protein	Lifr	3	85.13	24.38	1667.8
Alexandrova-0-FT	Q3U4X8|Q3U4X8_MOUSE	DNA ligase	Lig1	9	99	238.62	5657.46
Alexandrova-3-FT	Q3U4X8|Q3U4X8_MOUSE	DNA ligase	Lig1	6	99	328	3995.59
Alexandrova-0-FT	Q3U1F0|Q3U1F0_MOUSE	DNA ligase	Lig3	7	97.61	111.92	5527.43
Alexandrova-3-FT	Q3U1F0|Q3U1F0_MOUSE	DNA ligase	Lig3	3	90.52	254.41	11473.5
Alexandrova-0-FT	P97484|LIRB3_MOUSE	Leukocyte immunoglobulin-like receptor subfamily B member 3	Lilrb3	3	73.06	128.28	2035.76
Alexandrova-0-FT	Q8C7S2|Q8C7S2_MOUSE	Putative uncharacterized protein	Lima1	46	99	447.94	2052.22
Alexandrova-24-FT	Q8C7S2|Q8C7S2_MOUSE	Putative uncharacterized protein	Lima1	3	90.49	248.66	6785.9
Alexandrova-0-FT	D3Z589|D3Z589_MOUSE	LIM and calponin homology domains-containing protein 1	Limch1	5	99	355.29	1722.33
Alexandrova-0-FT	Q9QXD8|LIMD1_MOUSE	LIM domain-containing protein 1	Limd1	2	99	118.3	2302.56
Alexandrova-0-FT	Q9D7B2|Q9D7B2_MOUSE	LIM and senescent cell antigen-like domains 1, isoform CRA_c	Lims1	9	99	236.22	641.412
Alexandrova-3-FT	A8CVP1|A8CVP1_MOUSE	LIM and senescent cell antigen-like domains 1 isoform D	Lims1	7	99	161.33	391.627
Alexandrova-0-FT	Q8JZS0|LIN7A_MOUSE	Protein lin-7 homolog A	Lin7a	5	99	164.1	366.227
Alexandrova-24-FT	Q9D0F3|LMAN1_MOUSE	Protein ERGIC-53	Lman1	2	99	5.28876	3625.27
Alexandrova-0-FT	Q8C3X8|LMF2_MOUSE	Lipase maturation factor 2	Lmf2	5	99	507.45	14471.6
Alexandrova-24-FT	Q8C3X8|LMF2_MOUSE	Lipase maturation factor 2	Lmf2	6	99	231.02	1453.44
Alexandrova-3-FT	Q8C3X8|LMF2_MOUSE	Lipase maturation factor 2	Lmf2	10	99	344.975	8330.04
Alexandrova-0-FT	P48678|LMNA_MOUSE	Prelamin-A/C	Lmna	23	99	644.18	8907.66
Alexandrova-24-FT	P48678|LMNA_MOUSE	Prelamin-A/C	Lmna	30	99	826.345	9319.16
Alexandrova-3-FT	P48678|LMNA_MOUSE	Prelamin-A/C	Lmna	30	99	761.495	13283.3
Alexandrova-0-FT	P14733|LMNB1_MOUSE	Lamin-B1	Lmnb1	6	99	654.32	15111.3
Alexandrova-24-FT	P14733|LMNB1_MOUSE	Lamin-B1	Lmnb1	11	99	278.93	6756.19
Alexandrova-3-FT	P14733|LMNB1_MOUSE	Lamin-B1	Lmnb1	14	99	309.72	8058.7
Alexandrova-0-FT	E9PYF4|E9PYF4_MOUSE	Protein Lmo7	Lmo7	3	93.5	232.9	5902.94
Alexandrova-0-FT	Q148W7|Q148W7_MOUSE	Lnx2 protein	Lnx2	3	93	264.25	2645.86
Alexandrova-0-FT	Q3V2D0|Q3V2D0_MOUSE	Lon protease homolog, mitochondrial	Lonp1	7	97.63	123.33	1258.99
Alexandrova-3-FT	Q3V2D0|Q3V2D0_MOUSE	Lon protease homolog, mitochondrial	Lonp1	11	98.9	197.11	1285.94
Alexandrova-0-FT	Q3TFD2|PCAT1_MOUSE	Lysophosphatidylcholine acyltransferase 1	Lpcat1	1	99	83.47	5506.61
Alexandrova-0-FT	Q8BYI6|PCAT2_MOUSE	Lysophosphatidylcholine acyltransferase 2	Lpcat2	8	99	140.76	14784
Alexandrova-24-FT	A0A0R4J0I9|A0A0R4J0I9_MOUSE; Q91ZX7|LRP1_MOUSE	Low density lipoprotein receptor-related protein 1	Lrp1	5	71.03	230.87	2698.15
Alexandrova-0-FT	A2API5|A2API5_MOUSE	Low-density lipoprotein receptor-related protein 1B	Lrp1b	7	78.6	226.29	1491.06
Alexandrova-0-FT	Q8K295|Q8K295_MOUSE	Lrpap1 protein (Fragment)	Lrpap1	2	96.56	956.75	10544.7
Alexandrova-0-FT	Q6PB66|LPPRC_MOUSE	Leucine-rich PPR motif-containing protein, mitochondrial	Lrpprc	6	99	203.235	5242.02
Alexandrova-24-FT	Q6PB66|LPPRC_MOUSE	Leucine-rich PPR motif-containing protein, mitochondrial	Lrpprc	6	91.5	185.795	1144.62
Alexandrova-3-FT	Q6PB66|LPPRC_MOUSE	Leucine-rich PPR motif-containing protein, mitochondrial	Lrpprc	9	99	289.35	4275.16
Alexandrova-3-FT	Q6EDY6|CARL1_MOUSE	F-actin-uncapping protein LRRC16A	Lrrc16a	2	89.19	133.895	859.782
Alexandrova-24-FT	E9PV22|E9PV22_MOUSE	Leucine-rich repeat-containing protein 47	Lrrc47	1	88.19	224.87	1736.87
Alexandrova-0-FT	Q922Q8|LRC59_MOUSE	Leucine-rich repeat-containing protein 59	Lrrc59	5	81.1	314.34	1020.83
Alexandrova-24-FT	Q922Q8|LRC59_MOUSE	Leucine-rich repeat-containing protein 59	Lrrc59	6	97.55	177.94	3463.66
Alexandrova-3-FT	Q922Q8|LRC59_MOUSE	Leucine-rich repeat-containing protein 59	Lrrc59	7	96.57	287.3	5392.49
Alexandrova-24-FT	Q5S006|LRRK2_MOUSE	Leucine-rich repeat serine/threonine-protein kinase 2	Lrrk2	4	89.91	441.93	2324.95
Alexandrova-0-FT	P59383|LRRN4_MOUSE	Leucine-rich repeat neuronal protein 4	Lrrn4	43	99	318.27	380.674
Alexandrova-24-FT	Q6EI14|Q6EI14_MOUSE	Neuronal leucine rich repeat-4	Lrrn4	58	99	206.635	235.794
Alexandrova-3-FT	Q6EI14|Q6EI14_MOUSE	Neuronal leucine rich repeat-4	Lrrn4	29	99	435.15	306.527
Alexandrova-24-FT	Q3UM18|LSG1_MOUSE	Large subunit GTPase 1 homolog	Lsg1	2	99	191.935	3319.53
Alexandrova-3-FT	Q3UM18|LSG1_MOUSE	Large subunit GTPase 1 homolog	Lsg1	4	92.07	16.2432	1440.26
Alexandrova-3-FT	Q8K2F8|LS14A_MOUSE	Protein LSM14 homolog A	Lsm14a	3	89.45	180.46	1504.36
Alexandrova-0-FT	P24527|LKHA4_MOUSE	Leukotriene A-4 hydrolase	Lta4h	19	99	186.23	5902.63
Alexandrova-24-FT	P24527|LKHA4_MOUSE	Leukotriene A-4 hydrolase	Lta4h	5	99	159.26	8119.83
Alexandrova-3-FT	P24527|LKHA4_MOUSE	Leukotriene A-4 hydrolase	Lta4h	23	99	228.5	4425.41
Alexandrova-0-FT	Q8CG19|LTBP1_MOUSE	Latent-transforming growth factor beta-binding protein 1	Ltbp1	10	99	246.3	1815.22
Alexandrova-3-FT	Q8CG19|LTBP1_MOUSE	Latent-transforming growth factor beta-binding protein 1	Ltbp1	2	90.14	280.03	5887.44
Alexandrova-0-FT	Q0VD84|Q0VD84_MOUSE	Latent-transforming growth factor beta-binding protein 2	Ltbp2	30	99	307.03	3099.33
Alexandrova-24-FT	Q0VD84|Q0VD84_MOUSE	Latent-transforming growth factor beta-binding protein 2	Ltbp2	4	99	163.835	5890.89
Alexandrova-3-FT	Q0VD84|Q0VD84_MOUSE	Latent-transforming growth factor beta-binding protein 2	Ltbp2	67	99	366.85	2819.26
Alexandrova-0-FT	Q4FJR3|Q4FJR3_MOUSE; P08071|TRFL_MOUSE	Lactotransferrin	Ltf	3	99	158.94	1267.8
Alexandrova-3-FT	P51885|LUM_MOUSE	Lumican	Lum	3	99	400.97	7732.44
Alexandrova-0-FT	B7ZW89|B7ZW89_MOUSE	Uncharacterized protein	Luzp1	7	90.77	540.39	1611.39
Alexandrova-24-FT	Q9CQB7|LYRM1_MOUSE	LYR motif-containing protein 1	Lyrm1	1	94.23	80.19	2415.73
Alexandrova-3-FT	Q9D7V2|LYSM2_MOUSE	LysM and putative peptidoglycan-binding domain-containing protein 2	Lysmd2	4	99	137.215	711.389
Alexandrova-0-FT	E9PUQ1|E9PUQ1_MOUSE; Q9CQ33|LZTR1_MOUSE	Leucine-zipper-like transcriptional regulator 1	Lztr1	11	93.04	148.67	347.714
Alexandrova-0-FT	Q9QXZ0|MACF1_MOUSE	Microtubule-actin cross-linking factor 1	Macf1	31	88.51	347.04	2378.36
Alexandrova-24-FT	Q9QXZ0|MACF1_MOUSE	Microtubule-actin cross-linking factor 1	Macf1	17	50.36	99.08	1615.43
Alexandrova-3-FT	Q9QXZ0|MACF1_MOUSE	Microtubule-actin cross-linking factor 1	Macf1	27	67.37	249.5	4273.47
Alexandrova-3-FT	A0A0G2JE00|A0A0G2JE00_MOUSE	Membrane-associated guanylate kinase, WW and PDZ domain-containing protein 2	Magi2	6	87.88	153.445	1072.59
Alexandrova-0-FT	P61327|MGN_MOUSE	Protein mago nashi homolog	Magoh	1	99	182.13	6721.79
Alexandrova-3-FT	P61327|MGN_MOUSE	Protein mago nashi homolog	Magoh	2	99	186.18	1817.05
Alexandrova-0-FT	P27046|MA2A1_MOUSE	Alpha-mannosidase 2	Man2a1	3	98.23	218.09	1729.93
[truncated: 1,973 more rows]

## Sheet: Protein-Split
Accessions	Names	Gene	D24	D3	0-FT	3-FT	24-FT
Q544Z3|Q544Z3_MOUSE; Q99020|ROAA_MOUSE	Heterogeneous nuclear ribonucleoprotein A/B	Hnrnpab	1283	1115	1340	225	57
Q3TU64|Q3TU64_MOUSE	Putative uncharacterized protein	Col1a2	879	879	879
P68433|H31_MOUSE	Histone H3.1	Hist1h3a	757	532	1179	647	422
B9EI85|B9EI85_MOUSE; P84228|H32_MOUSE	Histone H3	Hist2h3b	745	530	1200	670	455
E9Q035|E9Q035_MOUSE	Protein Gm20425	Gm20425	610	222	610	388
Q7TMM9|TBB2A_MOUSE	Tubulin beta-2A chain	Tubb2a	592	592	592
Q5FWB7|Q5FWB7_MOUSE; P05064|ALDOA_MOUSE	Fructose-bisphosphate aldolase	Aldoa	517	517	517
P99024|TBB5_MOUSE	Tubulin beta-5 chain	Tubb5	475	290	661	371	186
Q8CFQ9|Q8CFQ9_MOUSE; Q564D0|Q564D0_MOUSE; Q3USY4|Q3USY4_MOUSE; P56959|FUS_MOUSE	Fusion, derived from t(1216) malignant liposarcoma (Human)	Fus	473	300	487	187	14
P68372|TBB4B_MOUSE	Tubulin beta-4B chain	Tubb4b	463	285	644	359	181
Q3U5R4|Q3U5R4_MOUSE	Putative uncharacterized protein	Actb	458	126	458	332
P11087|CO1A1_MOUSE	Collagen alpha-1(I) chain	Col1a1	443	-521	2089	2610	1646
G3UZ07|G3UZ07_MOUSE	Actin, cytoplasmic 2 (Fragment)	Actg1	431	431	431
Q5FW97|Q5FW97_MOUSE; P17182|ENOA_MOUSE	Alpha-enolase	EG433182	424	135	796	661	372
Q3UH72|Q3UH72_MOUSE	Putative uncharacterized protein	Col3a1	411	411	411
A3KGL9|A3KGL9_MOUSE	Non-histone chromosomal protein HMG-17	Hmgn2	410	410	410
M0QWG9|M0QWG9_MOUSE; P62810|WFD18_MOUSE	WAP four-disulfide core domain protein 18 (Fragment)	Wfdc18	406	406	406
A8DUK2|A8DUK2_MOUSE	Beta-globin	Hbbt1	360	360	360
Q3U9Q3|Q3U9Q3_MOUSE	Putative uncharacterized protein	Hnrnpk	356	356	356
Q8CBB6|Q8CBB6_MOUSE	Histone H2B	Hist1h2br	285	285	285
Q3TI99|Q3TI99_MOUSE	L-lactate dehydrogenase	Ldha	278	278	278
A8DUM2|A8DUM2_MOUSE	Beta-globin	Hbbt1	270	270	270
A8DV59|A8DV59_MOUSE	Beta-globin	Hbbt2	249	249	249
P02301|H3C_MOUSE	Histone H3.3C	H3f3c	241	141	241	100
B2RWH3|B2RWH3_MOUSE; Q6GSS7|H2A2A_MOUSE	Histone H2A	Hist2h2aa1	237	237	237
P27661|H2AX_MOUSE	Histone H2AX	H2afx	227	227	227
B2RTM0|B2RTM0_MOUSE; P62806|H4_MOUSE	Histone H4	Hist2h4	212	189	479	290	267
O08583|THOC4_MOUSE	THO complex subunit 4	Alyref	185	193	193		8
Q61275|Q61275_MOUSE	Alpha-actin (AA 27-375) (Fragment)	Actc1	184	386	386		202
D2KHZ9|D2KHZ9_MOUSE; P16858|G3P_MOUSE	Glyceraldehyde-3-phosphate dehydrogenase	GAPDH	179	339	490	151	311
Q91VB8|Q91VB8_MOUSE	Alpha globin 1	Hba-a1	171	-236	797	1033	626
Q6PGC9|Q6PGC9_MOUSE	Protein Zfp341	Zfp341	170	41	170	129
Q3UBA6|Q3UBA6_MOUSE	Putative uncharacterized protein	Hspa8	160	240	240		80
B2RPU8|B2RPU8_MOUSE	MCG130675	Zbed5	159	125	159	34
Q3ULT2|Q3ULT2_MOUSE; P57780|ACTN4_MOUSE	Actinin alpha 4	Actn4	159	78	425	347	266
E9QAZ2|E9QAZ2_MOUSE	Ribosomal protein L15	Gm10020	155	86	155	69
Q4FK36|Q4FK36_MOUSE; Q9R0P5|DEST_MOUSE	Destrin	Dstn	155	45	210	165	55
Q3TIK8|Q3TIK8_MOUSE	Putative uncharacterized protein	Hnrnpa1	145	61	145	84
Q3TE63|Q3TE63_MOUSE	Peptidyl-prolyl cis-trans isomerase	Ppia	143	77	143	66
Q3TH57|Q3TH57_MOUSE; Q8CGF7|TCRG1_MOUSE	MCG127945, isoform CRA_a	Tcerg1	139	64	139	75
Q8VDD5|MYH9_MOUSE	Myosin-9	Myh9	125	92	255	163	130
P35505|FAAA_MOUSE	Fumarylacetoacetase	Fah	123	86	182	96	59
Q564E8|Q564E8_MOUSE; Q9D8E6|RL4_MOUSE	60S ribosomal protein L4	Rpl4	121	108	136	28	15
A0A140T8L1|A0A140T8L1_MOUSE	Protein Rpl7a-ps3	Rpl7a-ps3	115	115	115
Q80X90|FLNB_MOUSE	Filamin-B	Flnb	114	-50	168	218	54
O88569|ROA2_MOUSE	Heterogeneous nuclear ribonucleoproteins A2/B1	Hnrnpa2b1	112	75	169	94	57
Q5SZA3|Q5SZA3_MOUSE; P15864|H12_MOUSE	Histone H1.2	Hist1h1c	112	40	112	72
Q52L87|Q52L87_MOUSE; Q3TIZ0|Q3TIZ0_MOUSE; P68373|TBA1C_MOUSE	Tubulin alpha-1C chain	Tuba1c	111	111	111
Q03265|ATPA_MOUSE	ATP synthase subunit alpha, mitochondrial	Atp5a1	110	10	210	200	100
Q3UZG3|Q3UZG3_MOUSE	Putative uncharacterized protein	Hnrnpa3	108	47	128	81	20
Q3UDC8|Q3UDC8_MOUSE	Putative uncharacterized protein	Eef2	105	204	204		99
Q93092|TALDO_MOUSE	Transaldolase	Taldo1	103	77	155	78	52
Q9Z1A1|Q9Z1A1_MOUSE; Q9D828|Q9D828_MOUSE	Protein Tfg	Tfg	103	77	115	38	12
Q9Z2X1|HNRPF_MOUSE	Heterogeneous nuclear ribonucleoprotein F	Hnrnpf	102	51	112	61	10
Q71LX8|Q71LX8_MOUSE; P11499|HS90B_MOUSE	Heat shock protein 84b	Hsp90ab1	100	28	202	174	102
Q5SXR6|Q5SXR6_MOUSE	Clathrin heavy chain	Cltc	98	30	98	68
Q5EBP9|Q5EBP9_MOUSE; Q62318|TIF1B_MOUSE	Tripartite motif-containing 28	Trim28	97	78	97	19
P62918|RL8_MOUSE	60S ribosomal protein L8	Rpl8	96	131	131		35
Q8CE30|Q8CE30_MOUSE	Putative uncharacterized protein	Ncl	93	38	93	55
O35598|ADA10_MOUSE	Disintegrin and metalloproteinase domain-containing protein 10	Adam10	92	56	101	45	9
A0A0J9YUD8|A0A0J9YUD8_MOUSE	High mobility group protein B1	Hmgb1	90	90	90
P35700|PRDX1_MOUSE	Peroxiredoxin-1	Prdx1	89	48	129	81	40
Q4VAE6|Q4VAE6_MOUSE; Q9QUI0|RHOA_MOUSE	Ras family member A	Rhoa	88	88	88
P43274|H14_MOUSE	Histone H1.4	Hist1h1e	86	112	174	62	88
P43024|CX6A1_MOUSE	Cytochrome c oxidase subunit 6A1, mitochondrial	Cox6a1	85	8	85	77
A0A075B6A0|A0A075B6A0_MOUSE; A0A075B5P6|A0A075B5P6_MOUSE	Ig mu chain C region (Fragment)	Ighm	82	82	82
Q5M9K7|Q5M9K7_MOUSE; P63325|RS10_MOUSE	40S ribosomal protein S10	Rps10	81	93	93		12
P11276|FINC_MOUSE	Fibronectin	Fn1	81	81	81
Q8R1M2|H2AJ_MOUSE	Histone H2A.J	H2afj	79	306	306		227
Q9QUJ7|ACSL4_MOUSE	Long-chain-fatty-acid--CoA ligase 4	Acsl4	79	67	89	22	10
Q545F0|Q545F0_MOUSE; P34884|MIF_MOUSE	MCG3124, isoform CRA_b	Mif	78	74	96	22	18
Q9CQA3|SDHB_MOUSE	Succinate dehydrogenase [ubiquinone] iron-sulfur subunit, mitochondrial	Sdhb	77	25	77	52
Q3UBI6|Q3UBI6_MOUSE	Putative uncharacterized protein	Rpl7	76	91	91		15
P70424|ERBB2_MOUSE	Receptor tyrosine-protein kinase erbB-2	Erbb2	74	56	74	18
Q3UK70|Q3UK70_MOUSE	Putative uncharacterized protein	Rps15	73	36	81	45	8
Q6GQU1|Q6GQU1_MOUSE	Hexokinase 1, isoform CRA_d	Hk1	72	72	72
Q91ZE6|Q91ZE6_MOUSE	Beta-spectrin 4	Sptbn4	72	72	72
Q3THB0|Q3THB0_MOUSE	Putative uncharacterized protein	Eif4b	71	47	71	24
A8DUV1|A8DUV1_MOUSE	Alpha-globin	Hbat1	71	-225	656	881	585
Q8BFZ3|ACTBL_MOUSE	Beta-actin-like protein 2	Actbl2	70	98	98		28
Q8VIJ6|SFPQ_MOUSE	Splicing factor, proline- and glutamine-rich	Sfpq	68	7	90	83	22
Q3U4H0|Q3U4H0_MOUSE; Q61166|MARE1_MOUSE	Microtubule-associated protein RP/EB family member 1	Mapre1	67	54	67	13
Q3U0V1|FUBP2_MOUSE	Far upstream element-binding protein 2	Khsrp	65	-16	65	81
Q3TMD2|Q3TMD2_MOUSE	Putative uncharacterized protein	Serpinh1	64	-29	64	93
Q3UER8|Q3UER8_MOUSE	Fibrinogen gamma chain	Fgg	63	52	63	11
G3X8Q5|G3X8Q5_MOUSE	Ceruloplasmin	Cp	62	62	62
Q91WT8|RBM47_MOUSE	RNA-binding protein 47	Rbm47	62	34	62	28
Q9D7N9|APMAP_MOUSE	Adipocyte plasma membrane-associated protein	Apmap	61	39	61	22
E9QA15|E9QA15_MOUSE	Protein Cald1	Cald1	61	14	64	50	3
A0A0F7R1P3|A0A0F7R1P3_MOUSE	MAb 106 heavy chain	HC	60	60	60
Q3UJK5|Q3UJK5_MOUSE	Putative uncharacterized protein	Oat	59	59	59
A0A087WSB8|A0A087WSB8_MOUSE	High mobility group nucleosome-binding domain-containing protein 3	Hmgn3	59	25	71	46	12
B2RRE2|B2RRE2_MOUSE	Myo18a protein	Myo18a	58	58	58
Q3U2W2|Q3U2W2_MOUSE; Q7TPV4|MBB1A_MOUSE	MYB binding protein (P160) 1a, isoform CRA_b	Mybbp1a	58	19	64	45	6
G3X8T2|G3X8T2_MOUSE	RIKEN cDNA 5830416A07, isoform CRA_c	Zc3h18	58	9	62	53	4
A0A0R4J0B4|A0A0R4J0B4_MOUSE	Cytidine monophospho-N-acetylneuraminic acid synthetase	Cmas	57	31	57	26
B7FAU9|B7FAU9_MOUSE; Q8BTM8|FLNA_MOUSE	Filamin, alpha	Flna	55	55	55
Q5F2A7|Q5F2A7_MOUSE; P60843|IF4A1_MOUSE	Eukaryotic initiation factor 4A-I	Eif4a1	55	55	55
P18608|HMGN1_MOUSE	Non-histone chromosomal protein HMG-14	Hmgn1	54	54	54
Q3UXR4|Q3UXR4_MOUSE	Putative uncharacterized protein	Ezr	54	20	73	53	19
Q5SUR0|PUR4_MOUSE	Phosphoribosylformylglycinamidine synthase	Pfas	54	17	61	44	7
A2RS68|A2RS68_MOUSE; Q62376|RU17_MOUSE	Small nuclear ribonucleoprotein 70 (U1)	Snrnp70	52	59	59		7
Q8K144|Q8K144_MOUSE	Polypyrimidine tract binding protein 1	Ptbp1	51	51	51
Q544Y7|Q544Y7_MOUSE; P18760|COF1_MOUSE	Cofilin 1, non-muscle	Cfl1	50	159	159		109
Q544B1|Q544B1_MOUSE; Q3U9J7|Q3U9J7_MOUSE; Q3U6I3|Q3U6I3_MOUSE; Q3TVM2|Q3TVM2_MOUSE; P47738|ALDH2_MOUSE	Aldehyde dehydrogenase 2, mitochondrial, isoform CRA_b	Aldh2	50	50	50
Q99P72|RTN4_MOUSE	Reticulon-4	Rtn4	50	37	52	15	2
P35550|FBRL_MOUSE	rRNA 2'-O-methyltransferase fibrillarin	Fbl	50	31	63	32	13
Q3UPA3|Q3UPA3_MOUSE	Putative uncharacterized protein (Fragment)	Gdi2	49	39	55	16	6
P06745|G6PI_MOUSE	Glucose-6-phosphate isomerase	Gpi	49	18	77	59	28
E9PVC5|E9PVC5_MOUSE	Eukaryotic translation initiation factor 4 gamma 1	Eif4g1	48	59	59		11
F2Z3U3|F2Z3U3_MOUSE	Protein Raph1	Raph1	48	33	48	15
Q4FZK2|Q4FZK2_MOUSE; Q9D8N0|EF1G_MOUSE	Elongation factor 1-gamma	Eef1g	47	-3	96	99	49
Q545X8|Q545X8_MOUSE; P62702|RS4X_MOUSE	40S ribosomal protein S4	Rps4x	46	74	74		28
Q8BVY8|Q8BVY8_MOUSE	Putative uncharacterized protein	Cct8	46	46	46
Q9WU40|MAN1_MOUSE	Inner nuclear membrane protein Man1	Lemd3	46	46	46
Q3TLP8|Q3TLP8_MOUSE	RAS-related C3 botulinum substrate 1, isoform CRA_a	Rac1	45	45	45
P06801|MAOX_MOUSE	NADP-dependent malic enzyme	Me1	44	44	44
Q564E6|Q564E6_MOUSE; P32067|LA_MOUSE	Lupus La protein homolog	Ssb	44	44	44
Q8C7S2|Q8C7S2_MOUSE	Putative uncharacterized protein	Lima1	43	46	46		3
P59383|LRRN4_MOUSE	Leucine-rich repeat neuronal protein 4	Lrrn4	43	43	43
Q3UFF9|Q3UFF9_MOUSE	ELAV-like protein	Elavl1	43	43	43
P51655|GPC4_MOUSE	Glypican-4	Gpc4	43	41	44	3	1
P23116|EIF3A_MOUSE	Eukaryotic translation initiation factor 3 subunit A	Eif3a	43	21	49	28	6
Q6URW6|MYH14_MOUSE	Myosin-14	Myh14	43	4	43	39
P19096|FAS_MOUSE	Fatty acid synthase	Fasn	43	-46	43	89
Q149Z9|Q149Z9_MOUSE; P43277|H13_MOUSE	Histone H1.3	Hist1h1d	42	130	130		88
E9PY90|E9PY90_MOUSE	cTAGE family member 5	Ctage5	42	42	42
Q3TA31|Q3TA31_MOUSE	Putative uncharacterized protein	Fig4	42	42	42
Q3TW97|Q3TW97_MOUSE	Putative uncharacterized protein	Cct6a	42	42	42
Q99P25|TXIP1_MOUSE	Translin-associated factor X-interacting protein 1	Tsnaxip1	42	42	42
Q8CIE6|COPA_MOUSE	Coatomer subunit alpha	Copa	42	24	42	18
Q3UKV5|Q3UKV5_MOUSE	Putative uncharacterized protein (Fragment)	Hnrnpr	41	41	41
P50516|VATA_MOUSE	V-type proton ATPase catalytic subunit A	Atp6v1a	41	15	47	32	6
A2AM97|A2AM97_MOUSE; Q6ZWV3|RL10_MOUSE	Ribosomal protein 10	RP23-436K3.4-001	40	40	40
Q3TW51|Q3TW51_MOUSE	Putative uncharacterized protein	Snd1	40	40	40
Q6ZQ58|LARP1_MOUSE	La-related protein 1	Larp1	40	40	40
P05784|K1C18_MOUSE	Keratin, type I cytoskeletal 18	Krt18	39	96	145	49	106
Q9EQ32|BCAP_MOUSE	Phosphoinositide 3-kinase adapter protein 1	Pik3ap1	39	39	39
S4R2A9|S4R2A9_MOUSE	Protein transport protein Sec31A (Fragment)	Sec31a	39	39	39
Q00896|A1AT3_MOUSE	Alpha-1-antitrypsin 1-3	Serpina1c	39	8	39	31
A2A7S8|K1522_MOUSE	Uncharacterized protein KIAA1522	Kiaa1522	38	38	38
E9QAU4|E9QAU4_MOUSE	Sickle tail protein	Etl4	38	38	38
B2MWM9|B2MWM9_MOUSE; P14211|CALR_MOUSE	Calreticulin	Calr	38	17	50	33	12
Q9QXS1|PLEC_MOUSE	Plectin	Plec	37	83	83		46
D3YVU4|D3YVU4_MOUSE	Lysine-specific demethylase 2B	Kdm2b	37	37	37
Q3TXW2|Q3TXW2_MOUSE	Putative uncharacterized protein	Hnrnpu	37	37	37
Q6A0E3|Q6A0E3_MOUSE; Q543F1|Q543F1_MOUSE; A2AH85|A2AH85_MOUSE; O08810|U5S1_MOUSE	MKIAA0031 protein (Fragment)	Eftud2	37	37	37
Q3TJD0|Q3TJD0_MOUSE	Putative uncharacterized protein	Sec61a1	36	36	36
P26041|MOES_MOUSE	Moesin	Msn	36	2	36	34
G5E924|G5E924_MOUSE	Heterogeneous nuclear ribonucleoprotein L (Fragment)	Hnrnpl	35	40	40		5
Q80UW7|Q80UW7_MOUSE	IQ motif containing GTPase activating protein 1	Iqgap1	35	35	35
Q8BTW9|PAK4_MOUSE	Serine/threonine-protein kinase PAK 4	Pak4	35	35	35
Q8K1Z0|COQ9_MOUSE	Ubiquinone biosynthesis protein COQ9, mitochondrial	Coq9	35	18	35	17
Q5SQB7|Q5SQB7_MOUSE; Q61937|NPM_MOUSE	MCG68069	Npm1	35	14	35	21
Q642K1|Q642K1_MOUSE	Ribosomal protein L18	Rpl18	35	12	66	54	31
Q6A0D0|Q6A0D0_MOUSE	MKIAA0106 protein (Fragment)	Prdx6	34	53	53		19
Q3UVN5|Q3UVN5_MOUSE	Putative uncharacterized protein	Nsfl1c	34	26	34	8
Q8K4Z3|NNRE_MOUSE	NAD(P)H-hydrate epimerase	Apoa1bp	34	23	34	11
Q8BHT7|RGP1_MOUSE	RAB6A-GEF complex partner protein 2	Rgp1	34	22	34	12
Q01853|TERA_MOUSE	Transitional endoplasmic reticulum ATPase	Vcp	34	-49	85	134	51
Q545A2|Q545A2_MOUSE; P51881|ADT2_MOUSE	ADP/ATP translocase 2	Slc25a5	33	42	162	120	129
Q00897|A1AT4_MOUSE	Alpha-1-antitrypsin 1-4	Serpina1d	33	33	33
Q9JIF7|COPB_MOUSE	Coatomer subunit beta	Copb1	33	25	43	18	10
Q05CE2|Q05CE2_MOUSE	Synm protein	Synm	33	15	33	18
Q3U7Z6|Q3U7Z6_MOUSE; Q9DBJ1|PGAM1_MOUSE	MCG113582	Pgam1	33	15	47	32	14
Q7TSC1|PRC2A_MOUSE	Protein PRRC2A	Prrc2a	33	5	33	28
P39447|ZO1_MOUSE	Tight junction protein ZO-1	Tjp1	33	3	33	30
Q3UJK0|Q3UJK0_MOUSE	Putative uncharacterized protein		32	32	32
Q8BVQ5|PPME1_MOUSE	Protein phosphatase methylesterase 1	Ppme1	32	32	32
A3KGU9|A3KGU9_MOUSE	Spectrin alpha chain, non-erythrocytic 1	Sptan1	32	9	67	58	35
Q8C483|Q8C483_MOUSE	Serine--tRNA ligase, cytoplasmic	Sars	32	9	43	34	11
Q60932|VDAC1_MOUSE	Voltage-dependent anion-selective channel protein 1	Vdac1	31	31	31
E9Q3M9|E9Q3M9_MOUSE	Protein 2010300C02Rik		31	25	31	6
Q3UMP4|Q3UMP4_MOUSE	Plasminogen activator inhibitor 1 RNA-binding protein	Serbp1	31	22	31	9
Q8K4P0|WDR33_MOUSE	pre-mRNA 3' end processing protein WDR33	Wdr33	31	19	31	12
P19157|GSTP1_MOUSE	Glutathione S-transferase P 1	Gstp1	31	4	35	31	4
B2RS30|B2RS30_MOUSE; Q9Z1Y4|TRIP6_MOUSE	Thyroid hormone receptor interactor 6	Trip6	30	37	37		7
Q61245|COBA1_MOUSE	Collagen alpha-1(XI) chain	Col11a1	30	-99	61	160	31
Q3UGZ4|Q3UGZ4_MOUSE	Putative uncharacterized protein	Sptbn2	29	32	32		3
Q548W7|Q548W7_MOUSE; P31786|ACBP_MOUSE	Acyl-CoA-binding protein	Dbi	29	23	32	9	3
Q8CGB2|Q8CGB2_MOUSE	Thrombospondin 1	Thbs1	29	17	29	12
Q9DCV7|K2C7_MOUSE	Keratin, type II cytoskeletal 7	Krt7	29	13	29	16
Q8R0W0|EPIPL_MOUSE	Epiplakin	Eppk1	28	36	45	9	17
A2A9X5|A2A9X5_MOUSE	5'(3')-deoxyribonucleotidase, cytosolic type	Nt5c	28	32	32		4
Q5SVF7|Q5SVF7_MOUSE; O55125|NIPS1_MOUSE	4-nitrophenylphosphatase domain and non-neuronal SNAP25-like protein homolog 1 (C. elegans), isoform CRA_f	Nipsnap1	28	28	28
P48962|ADT1_MOUSE	ADP/ATP translocase 1	Slc25a4	28	25	54	29	26
P17751|TPIS_MOUSE	Triosephosphate isomerase	Tpi1	27	49	96	47	69
Q9WUM5|SUCA_MOUSE	Succinyl-CoA ligase [ADP/GDP-forming] subunit alpha, mitochondrial	Suclg1	27	29	32	3	5
G3X995|G3X995_MOUSE	Collagen alpha-1(IX) chain	Col9a1	27	27	27
B2RRH9|B2RRH9_MOUSE; Q3THK7|GUAA_MOUSE	GMP synthase [glutamine-hydrolyzing]	Gmps	27	19	29	10	2
Q9DAE2|Q9DAE2_MOUSE	Protein Rbmxl2	Rbmxl2	27	16	27	11
Q5HZK3|Q5HZK3_MOUSE; P97371|PSME1_MOUSE	Proteasome (Prosome, macropain) 28 subunit, alpha	Psme1	27	8	37	29	10
Q99LX0|PARK7_MOUSE	Protein deglycase DJ-1	Park7	27	2	33	31	6
Q3U9M7|Q3U9M7_MOUSE	Putative uncharacterized protein	Lcp1	27	-4	27	31
B1AWB9|B1AWB9_MOUSE; O88207|CO5A1_MOUSE	Collagen alpha-1(V) chain	Col5a1	27	-10	27	37
P05202|AATM_MOUSE	Aspartate aminotransferase, mitochondrial	Got2	27	-14	41	55	14
Q5SUC3|Q5SUC3_MOUSE; P35564|CALX_MOUSE	Calnexin	Canx	27	-39	27	66
A0A0A0MQ79|A0A0A0MQ79_MOUSE	Protein PRRC2C	Prrc2c	26	26	26
Q3UEK9|Q3UEK9_MOUSE; Q3UEK5|Q3UEK5_MOUSE; P29699|FETUA_MOUSE	Alpha-2-HS-glycoprotein	Ahsg	26	26	26
Q8VDM6|HNRL1_MOUSE	Heterogeneous nuclear ribonucleoprotein U-like protein 1	Hnrnpul1	26	26	26
P10922|H10_MOUSE	Histone H1.0	H1f0	26	6	26	20
Q8BVE1|Q8BVE1_MOUSE	Putative uncharacterized protein (Fragment)		26	4	26	22
Q61206|PA1B2_MOUSE	Platelet-activating factor acetylhydrolase IB subunit beta	Pafah1b2	26	1	33	32	7
Q0VD84|Q0VD84_MOUSE	Latent-transforming growth factor beta-binding protein 2	Ltbp2	26	-37	30	67	4
Q3UIG0|Q3UIG0_MOUSE; P60229|EIF3E_MOUSE	Eukaryotic translation initiation factor 3 subunit E	Eif3e	25	28	28		3
Q3UBH2|Q3UBH2_MOUSE	Putative uncharacterized protein	Sf3b2	25	25	25
Q545N7|Q545N7_MOUSE; P30275|KCRU_MOUSE	Creatine kinase U-type, mitochondrial	Ckmt1	25	25	29	4	4
Q8BFR5|EFTU_MOUSE	Elongation factor Tu, mitochondrial	Tufm	25	17	29	12	4
Q9JIX8|ACINU_MOUSE	Apoptotic chromatin condensation inducer in the nucleus	Acin1	25	13	25	12
Q8BIJ6|SYIM_MOUSE	Isoleucine--tRNA ligase, mitochondrial	Iars2	25	3	25	22
Q60668|HNRPD_MOUSE	Heterogeneous nuclear ribonucleoprotein D0	Hnrnpd	25	-5	25	30
B2RRE0|B2RRE0_MOUSE; Q9WTQ5|AKA12_MOUSE	A kinase (PRKA) anchor protein (Gravin) 12	Akap12	24	24	24
G3V018|G3V018_MOUSE	Heterogeneous nuclear ribonucleoprotein Q	Syncrip	24	24	24
Q543V3|Q543V3_MOUSE; P35569|IRS1_MOUSE	Insulin receptor substrate 1	Irs1	24	24	24
Q8CBH3|Q8CBH3_MOUSE	Putative uncharacterized protein (Fragment)	Rab5a	24	24	24
Q99LC5|ETFA_MOUSE	Electron transfer flavoprotein subunit alpha, mitochondrial	Etfa	24	21	36	15	12
Q05D44|IF2P_MOUSE	Eukaryotic translation initiation factor 5B	Eif5b	24	19	24	5
Q790I0|Q790I0_MOUSE; Q9Z1Q9|SYVC_MOUSE	Valine--tRNA ligase	Vars	24	19	37	18	13
Q8BJW6|EIF2A_MOUSE	Eukaryotic translation initiation factor 2A	Eif2a	24	18	24	6
Q8K327|CHAP1_MOUSE	Chromosome alignment-maintaining phosphoprotein 1	Champ1	24	18	24	6
P54071|IDHP_MOUSE	Isocitrate dehydrogenase [NADP], mitochondrial	Idh2	24	15	32	17	8
P55200|KMT2A_MOUSE	Histone-lysine N-methyltransferase 2A	Kmt2a	24	15	30	15	6
Q3TWJ4|Q3TWJ4_MOUSE	Putative uncharacterized protein	Actr3	24	8	24	16
A1L3B8|A1L3B8_MOUSE; P26516|PSMD7_MOUSE	26S proteasome non-ATPase regulatory subunit 7	Psmd7	24	5	26	21	2
P62827|RAN_MOUSE	GTP-binding nuclear protein Ran	Ran	24	3	24	21
Q9CQJ8|NDUB9_MOUSE	NADH dehydrogenase [ubiquinone] 1 beta subcomplex subunit 9	Ndufb9	24	3	26	23	2
Q4FZE6|Q4FZE6_MOUSE; P62082|RS7_MOUSE	40S ribosomal protein S7	Rps7	23	35	40	5	17
J3QPN0|J3QPN0_MOUSE	MCG141317	Zfp518b	23	23	23
Q8CEH8|Q8CEH8_MOUSE	Profilin	Pfn1	23	23	23
Q5SUS9|Q5SUS9_MOUSE; Q61545|EWS_MOUSE	RNA-binding protein EWS	Ewsr1	23	-141	23	164
E9PZ16|E9PZ16_MOUSE	Basement membrane-specific heparan sulfate proteoglycan core protein	Hspg2	22	40	40		18
P67778|PHB_MOUSE	Prohibitin	Phb	22	22	37	15	15
Q8BGY2|IF5A2_MOUSE	Eukaryotic translation initiation factor 5A-2	Eif5a2	22	22	22
Q8VI54|Q8VI54_MOUSE	Cartilage oligomeric matrix protein		22	22	22
Q60951|Q60951_MOUSE	MYB-1b	Ybx1	22	17	22	5
Q9CQ60|6PGL_MOUSE	6-phosphogluconolactonase	Pgls	22	16	27	11	5
B2CY77|B2CY77_MOUSE	Laminin receptor (Fragment)	Rpsa	22	4	22	18
Q8K4G2|CONA1_MOUSE	Collagen alpha-1(XXIII) chain	Col23a1	22	4	22	18
O55222|ILK_MOUSE	Integrin-linked protein kinase	Ilk	22	-8	24	32	2
Q99PL5|RRBP1_MOUSE	Ribosome-binding protein 1	Rrbp1	21	40	40		19
E9QKX5|E9QKX5_MOUSE	Vacuolar protein sorting-associated protein 13B	Vps13b	21	21	21
Q05CX1|Q05CX1_MOUSE	Mgea5 protein (Fragment)	Mgea5	21	21	21
Q3TQX5|Q3TQX5_MOUSE; Q62167|DDX3X_MOUSE	ATP-dependent RNA helicase DDX3X	Ddx3x	21	21	21
Q3U8U8|Q3U8U8_MOUSE	Polyadenylate-binding protein	Pabpc1	21	21	21
Q3UAC4|Q3UAC4_MOUSE	Putative uncharacterized protein	Ddx41	21	21	21
Q9Z0U1|ZO2_MOUSE	Tight junction protein ZO-2	Tjp2	21	21	21
Q542I9|Q542I9_MOUSE; P62192|PRS4_MOUSE	26S protease regulatory subunit 4	Psmc1	21	20	24	4	3
Q9D0I9|SYRC_MOUSE	Arginine--tRNA ligase, cytoplasmic	Rars	21	16	27	11	6
G3UYD0|G3UYD0_MOUSE	General transcription factor II-I	Gtf2i	21	11	21	10
Q61292|LAMB2_MOUSE	Laminin subunit beta-2	Lamb2	21	11	21	10
Q5U222|Q5U222_MOUSE	Ddx5 protein (Fragment)	Ddx5	21	7	28	21	7
Q9D023|MPC2_MOUSE	Mitochondrial pyruvate carrier 2	Mpc2	21	7	21	14
Q3UQV0|Q3UQV0_MOUSE; Q07079|IBP5_MOUSE	Insulin-like growth factor binding protein 5, isoform CRA_a	Igfbp5	21	3	29	26	8
Q99KI0|ACON_MOUSE	Aconitate hydratase, mitochondrial	Aco2	20	25	31	6	11
A0A0A6YW77|A0A0A6YW77_MOUSE	Neutrophil gelatinase-associated lipocalin (Fragment)	Lcn2	20	23	28	5	8
D3Z667|D3Z667_MOUSE	Dynein heavy chain 2, axonemal	Dnah2	20	20	20
E9PVG7|E9PVG7_MOUSE	Mitogen-activated protein kinase kinase kinase kinase 4	Map4k4	20	20	20
E9Q557|DESP_MOUSE	Desmoplakin	Dsp	20	20	20
Q3UYC8|Q3UYC8_MOUSE	Putative uncharacterized protein	Adnp	20	20	20
Q8BMR3|Q8BMR3_MOUSE; Q5RKP4|Q5RKP4_MOUSE; Q91YQ5|RPN1_MOUSE	Dolichyl-diphosphooligosaccharide--protein glycosyltransferase subunit 1	Rpn1	20	20	20
F6ZDS4|TPR_MOUSE	Nucleoprotein TPR	Tpr	20	13	26	13	6
Q91YT0|NDUV1_MOUSE	NADH dehydrogenase [ubiquinone] flavoprotein 1, mitochondrial	Ndufv1	20	2	20	18
Q5M8R8|Q5M8R8_MOUSE; P14869|RLA0_MOUSE	60S acidic ribosomal protein P0	Rplp0	19	37	37		18
A2AIX1|A2AIX1_MOUSE	Protein Sec16a	Sec16a	19	21	24	3	5
B2RX08|B2RX08_MOUSE	Spectrin beta 1	Sptb	19	19	19
J3QP41|J3QP41_MOUSE	Protein CREG1	Creg1	19	19	19
Q02248|CTNB1_MOUSE	Catenin beta-1	Ctnnb1	19	19	19
Q5NC80|Q5NC80_MOUSE	Nucleoside diphosphate kinase (Fragment)	Nme1	19	19	19
Q60692|PSB6_MOUSE	Proteasome subunit beta type-6	Psmb6	19	19	21	2	2
Q99LT0|DPY30_MOUSE	Protein dpy-30 homolog	Dpy30	19	19	23	4	4
U5LHT8|U5LHT8_MOUSE	Calmodulin-regulated spectrin-associated protein 3	Camsap3	19	19	19
A0A0G2JFH2|A0A0G2JFH2_MOUSE	Microtubule-associated protein (Fragment)	Map4	19	17	19	2
Q9Z1N5|DX39B_MOUSE	Spliceosome RNA helicase Ddx39b	Ddx39b	19	13	29	16	10
Q78J03|MSRB2_MOUSE	Methionine-R-sulfoxide reductase B2, mitochondrial	Msrb2	19	10	19	9
Q3U331|Q3U331_MOUSE	Putative uncharacterized protein	Vat1	19	-27	19	46
P97449|AMPN_MOUSE	Aminopeptidase N	Anpep	18	25	32	7	14
Q3TFE5|Q3TFE5_MOUSE	Putative uncharacterized protein	Dhx15	18	25	25		7
B7ZN01|B7ZN01_MOUSE	Fbf1 protein	Fbf1	18	18	18
Q3UVJ2|Q3UVJ2_MOUSE	Adenylyl cyclase-associated protein	Cap1	18	18	18
Q52KI8|SRRM1_MOUSE	Serine/arginine repetitive matrix protein 1	Srrm1	18	18	18
Q66JR8|Q66JR8_MOUSE	Ptms protein	Ptms	18	18	18
Q80U35|ARHGH_MOUSE	Rho guanine nucleotide exchange factor 17	Arhgef17	18	18	18
Q9Z1P6|NDUA7_MOUSE	NADH dehydrogenase [ubiquinone] 1 alpha subcomplex subunit 7	Ndufa7	18	18	18
Q9JKR6|HYOU1_MOUSE	Hypoxia up-regulated protein 1	Hyou1	18	14	30	16	12
Q6PDM2|SRSF1_MOUSE	Serine/arginine-rich splicing factor 1	Srsf1	18	9	33	24	15
Q8C7C3|Q8C7C3_MOUSE	Putative uncharacterized protein	Tpm3	18	9	28	19	10
A0A0R4J0J5|A0A0R4J0J5_MOUSE	Integrator complex subunit 9	Ints9	18	6	18	12
Q5I0W0|Q5I0W0_MOUSE; Q9CQQ7|AT5F1_MOUSE	ATP synthase F(0) complex subunit B1, mitochondrial	Atp5f1	18	5	18	13
Q6ZQ38|CAND1_MOUSE	Cullin-associated NEDD8-dissociated protein 1	Cand1	18	4	21	17	3
Q60710|SAMH1_MOUSE	Deoxynucleoside triphosphate triphosphohydrolase SAMHD1	Samhd1	18	-29	18	47
Q3UF64|RNFT2_MOUSE	RING finger and transmembrane domain-containing protein 2	Rnft2	17	19	19		2
A0A0G2JEK2|A0A0G2JEK2_MOUSE	Cysteine-rich protein 1	Crip1	17	17	17
G3UWR8|G3UWR8_MOUSE	Ubiquitin carboxyl-terminal hydrolase 7 (Fragment)	Usp7	17	17	17
Q3SYK5|Q3SYK5_MOUSE	Tyrosine-protein kinase	Abl1	17	17	17
Q3TII0|Q3TII0_MOUSE	T-complex protein 1 subunit delta	Cct4	17	17	17
Q3TMX5|Q3TMX5_MOUSE	Arginine-rich, mutated in early stage tumors, isoform CRA_b	Manf	17	17	17
Q3V0X1|SMIM9_MOUSE	Small integral membrane protein 9	Smim9	17	17	17
Q63844|MK03_MOUSE	Mitogen-activated protein kinase 3	Mapk3=Erk1	17	17	17
Q9QZZ4|MYO15_MOUSE	Unconventional myosin-XV	Myo15a	17	17	17
Q9R1X4|TIM_MOUSE	Protein timeless homolog	Timeless	17	8	17	9
S4R1P5|S4R1P5_MOUSE	Dystonin	Dst	17	7	17	10
Q9JHU4|DYHC1_MOUSE	Cytoplasmic dynein 1 heavy chain 1	Dync1h1	17	5	63	58	46
Q3V2G1|Q3V2G1_MOUSE	Putative uncharacterized protein	Apoa1	17	4	17	13
Q9CQW2|ARL8B_MOUSE	ADP-ribosylation factor-like protein 8B	Arl8b	17	-20	17	37
P0C0S6|H2AZ_MOUSE	Histone H2A.Z	H2afz	16	116	116		100
D3Z4A4|D3Z4A4_MOUSE	Peroxiredoxin-2 (Fragment)	Prdx2	16	16	16
Q3TXX8|Q3TXX8_MOUSE; Q91YD9|WASL_MOUSE	Neural Wiskott-Aldrich syndrome protein	Wasl	16	16	16
Q3UB15|Q3UB15_MOUSE	Putative uncharacterized protein	Rpl3	16	16	16
Q3UVN0|Q3UVN0_MOUSE	Putative uncharacterized protein	Ddx39	16	16	16
Q4FJX9|Q4FJX9_MOUSE; P09671|SODM_MOUSE	Superoxide dismutase	Sod2	16	16	16
Q62426|CYTB_MOUSE	Cystatin-B	Cstb	16	16	16
Q6ZWM8|Q6ZWM8_MOUSE; Q3U7K1|Q3U7K1_MOUSE; P63087|PP1G_MOUSE	Serine/threonine-protein phosphatase	mCG_126872	16	16	16
Q80Y35|Q80Y35_MOUSE	Nuclear mitotic apparatus protein 1	Numa1	16	16	16
Q8C2T3|Q8C2T3_MOUSE; Q3UA54|Q3UA54_MOUSE	Putative uncharacterized protein (Fragment)	Ptma	16	16	16
Q8CAG4|Q8CAG4_MOUSE	MCG147194	A230065N10Rik	16	16	16
Q8VDF2|UHRF1_MOUSE	E3 ubiquitin-protein ligase UHRF1	Uhrf1	16	16	16
Q5XJF6|Q5XJF6_MOUSE	Ribosomal protein	Rpl10a	16	14	16	2
Q561N5|Q561N5_MOUSE; P62270|RS18_MOUSE	40S ribosomal protein S18	Rps18	16	13	26	13	10
O88532|ZFR_MOUSE	Zinc finger RNA-binding protein	Zfr	16	12	16	4
P70404|IDHG1_MOUSE	Isocitrate dehydrogenase [NAD] subunit gamma 1, mitochondrial	Idh3g	16	11	24	13	8
Q9QXY6|EHD3_MOUSE	EH domain-containing protein 3	Ehd3	16	10	19	9	3
P43275|H11_MOUSE	Histone H1.1	Hist1h1a	16	9	16	7
A0A0E4B366|A0A0E4B366_MOUSE	MAb 44B1 heavy chain	HC	15	24	24		9
Q8BU21|Q8BU21_MOUSE	Glutaminyl-tRNA synthetase, isoform CRA_a	Qars	15	23	23		8
B2ZRS3|B2ZRS3_MOUSE; Q570Y9|DPTOR_MOUSE	Depdc6-001	Deptor	15	15	15
B9EKF4|B9EKF4_MOUSE	Protein Zfp777	Zfp777	15	15	15
C5NSA7|C5NSA7_MOUSE	Tryptophan 2,3-dioxygenase	Tdo2	15	15	15
E9PWT1|E9PWT1_MOUSE	Transformation/transcription domain-associated protein	Trrap	15	15	15
G5E8R2|G5E8R2_MOUSE	Tropomyosin 1, alpha, isoform CRA_k	Tpm1	15	15	15
H3BL37|H3BL37_MOUSE	Treacle protein	Tcof1	15	15	15
O70146|TESK1_MOUSE	Dual specificity testis-specific protein kinase 1	Tesk1	15	15	15
Q3U6Q1|Q3U6Q1_MOUSE	Putative uncharacterized protein	Wbp11	15	15	15
Q62417|SRBS1_MOUSE	Sorbin and SH3 domain-containing protein 1	Sorbs1	15	15	15
Q9CWI9|Q9CWI9_MOUSE	Putative uncharacterized protein	Rps23	15	15	15
Q6X893|CTL1_MOUSE	Choline transporter-like protein 1	Slc44a1	15	13	15	2
Q3V235|Q3V235_MOUSE; O35129|PHB2_MOUSE	Prohibitin 2	Phb2	15	12	34	22	19
B2RT97|B2RT97_MOUSE; Q9WVJ2|PSD13_MOUSE	26S proteasome non-ATPase regulatory subunit 13	Psmd13	15	9	22	13	7
Q9DB79|Q9DB79_MOUSE	Putative uncharacterized protein	Rps11	15	9	24	15	9
E9PVA8|GCN1_MOUSE	eIF-2-alpha kinase activator GCN1	Gcn1	15	8	15	7
Q6KCD5|NIPBL_MOUSE	Nipped-B-like protein	Nipbl	15	5	15	10
Q3TRJ1|Q3TRJ1_MOUSE; Q9EQH3|VPS35_MOUSE	Vacuolar protein sorting 35, isoform CRA_a	Vps35	15	2	15	13
G3UX26|G3UX26_MOUSE	Voltage-dependent anion-selective channel protein 2 (Fragment)	Vdac2	15	0	15	15
B9EHN0|B9EHN0_MOUSE; Q02053|UBA1_MOUSE	Ubiquitin-activating enzyme E1, Chr X	Uba1	15	-9	27	36	12
P26443|DHE3_MOUSE	Glutamate dehydrogenase 1, mitochondrial	Glud1	15	-11	15	26
A8Y5P4|A8Y5P4_MOUSE	MAP7 domain-containing protein 1	Map7d1	14	14	14
E9Q701|E9Q701_MOUSE	Nuclear receptor corepressor 2	Ncor2	14	14	14
E9QPI5|E9QPI5_MOUSE	Sister chromatid cohesion protein PDS5 homolog A	Pds5a	14	14	14
F8WJD4|F8WJD4_MOUSE; Q80X82|SYMPK_MOUSE	Symplekin	Sympk	14	14	14
G3UW82|G3UW82_MOUSE	MCG140437, isoform CRA_d	Myh2	14	14	14
O35615|FOG1_MOUSE	Zinc finger protein ZFPM1	Zfpm1	14	14	14
Q3TKR5|Q3TKR5_MOUSE	Ribosomal protein L5	Rpl5	14	14	14
Q3U4S9|Q3U4S9_MOUSE	Putative uncharacterized protein	Arcn1	14	14	14
Q3U706|Q3U706_MOUSE; Q91XC8|DAP1_MOUSE	Death-associated protein	Dap	14	14	15	1	1
Q5RIM6|Q5RIM6_MOUSE	Nuclear receptor co-repressor 1, isoform CRA_a	Ncor1	14	14	14
Q62407|SPEG_MOUSE; E9QQ25|E9QQ25_MOUSE	Striated muscle-specific serine/threonine-protein kinase	Speg	14	14	14
Q69ZR2|HECD1_MOUSE	E3 ubiquitin-protein ligase HECTD1	Hectd1	14	14	14
Q6ZQ61|Q6ZQ61_MOUSE	MCG121979, isoform CRA_c (Fragment)	Matr3	14	14	14
Q8BK46|Q8BK46_MOUSE	Putative uncharacterized protein	Psmd3	14	14	14
Q8BV79|TRNK1_MOUSE	TPR and ankyrin repeat-containing protein 1	Trank1	14	14	14
Q8C8R3|ANK2_MOUSE	Ankyrin-2	Ank2	14	14	14
Q8QZY9|SF3B4_MOUSE	Splicing factor 3B subunit 4	Sf3b4	14	14	14
Q9CY27|TECR_MOUSE	Very-long-chain enoyl-CoA reductase	Tecr	14	14	14
Q9CZ30|OLA1_MOUSE	Obg-like ATPase 1	Ola1	14	14	14
Q9JII5|DAZP1_MOUSE	DAZ-associated protein 1	Dazap1	14	14	14
Q6ZQ68|Q6ZQ68_MOUSE	MKIAA0687 protein (Fragment)	mKIAA0687	14	9	14	5
Q0VBA4|Q0VBA4_MOUSE; Q9D7S7|RL22L_MOUSE	MCG16976, isoform CRA_c	Rpl22l1	14	8	14	6
Q8C2Q8|Q8C2Q8_MOUSE	ATP synthase subunit gamma	Atp5c1	14	8	14	6
Q9D172|ES1_MOUSE	ES1 protein homolog, mitochondrial	D10Jhu81e	14	6	14	8
Q9D6R2|IDH3A_MOUSE	Isocitrate dehydrogenase [NAD] subunit alpha, mitochondrial	Idh3a	14	6	35	29	21
Q3UAC2|Q3UAC2_MOUSE	40S ribosomal protein S3a	Rps3a1	14	4	14	10
Q9QXZ0|MACF1_MOUSE	Microtubule-actin cross-linking factor 1	Macf1	14	4	31	27	17
P24527|LKHA4_MOUSE	Leukotriene A-4 hydrolase	Lta4h	14	-4	19	23	5
Q80ZM5|Q80ZM5_MOUSE	H1 histone family, member X	H1fx	14	-4	26	30	12
Q6P5H2|NEST_MOUSE	Nestin	Nes	14	-6	14	20
Q3UHU5|MTCL1_MOUSE	Microtubule cross-linking factor 1	Mtcl1	14	-11	14	25
A0A0A0MQF2|A0A0A0MQF2_MOUSE	Anoctamin	Ano1	13	13	13
A0A0G2JH17|A0A0G2JH17_MOUSE	Integrator complex subunit 1	Ints1	13	13	13
A2AAE1|K1109_MOUSE	Uncharacterized protein KIAA1109	Kiaa1109	13	13	13
A2AFI9|A2AFI9_MOUSE	Histone-binding protein RBBP7	Rbbp7	13	13	13
F8VPK5|F8VPK5_MOUSE	Rho-associated protein kinase	Rock2	13	13	13
K3W4Q5|K3W4Q5_MOUSE	Protein Fam186a	Fam186a	13	13	13
P31324|KAP3_MOUSE	cAMP-dependent protein kinase type II-beta regulatory subunit	Prkar2b	13	13	13
P47856|GFPT1_MOUSE	Glutamine--fructose-6-phosphate aminotransferase [isomerizing] 1	Gfpt1	13	13	13
Q01755|TCP11_MOUSE	T-complex protein 11	Tcp11	13	13	13
Q3KNY0|IGFN1_MOUSE	Immunoglobulin-like and fibronectin type III domain-containing protein 1	Igfn1	13	13	13
Q3THG0|Q3THG0_MOUSE	Putative uncharacterized protein	Atp5o	13	13	13
Q3U0D7|Q3U0D7_MOUSE; P62331|ARF6_MOUSE	ADP-ribosylation factor 6	Arf6	13	13	21	8	8
Q5QJQ9|Q5QJQ9_MOUSE; Q3ULK8|Q3ULK8_MOUSE; P53996|CNBP_MOUSE	Cellular nucleic acid binding protein	Cnbp	13	13	13
Q91W40|KLC3_MOUSE	Kinesin light chain 3	Klc3	13	13	13
Q91X95|Q91X95_MOUSE	Guanine nucleotide binding protein, alpha 11	Gna11	13	13	13
Q91YT2|RN185_MOUSE	E3 ubiquitin-protein ligase RNF185	Rnf185	13	13	13
Q9D281|NXP20_MOUSE	Protein Noxp20	Fam114a1	13	13	13
Q9DBP5|KCY_MOUSE	UMP-CMP kinase	Cmpk1	13	13	13
Q9JHS4|CLPX_MOUSE	ATP-dependent Clp protease ATP-binding subunit clpX-like, mitochondrial	Clpx	13	13	13
Q545R0|Q545R0_MOUSE; P26231|CTNA1_MOUSE	Catenin (Cadherin associated protein), alpha 1	Ctnna1	13	10	13	3
E9QB02|E9QB02_MOUSE	Methionine--tRNA ligase, cytoplasmic	Mars	13	9	13	4
G3X8P9|G3X8P9_MOUSE	Aldehyde oxidase 1	Aox1	13	2	13	11
Q3TN31|Q3TN31_MOUSE	Proteasome subunit alpha type	Psma7	13	-4	13	17
A0A0R4J0I1|A0A0R4J0I1_MOUSE	MCG1051009	Serpina3k	13	-6	13	19
Q58EU7|Q58EU7_MOUSE; Q00915|RET1_MOUSE	Rbp1 protein	Rbp1	13	-10	20	30	7
P09103|PDIA1_MOUSE	Protein disulfide-isomerase	P4hb	13	-11	70	81	57
Q00519|XDH_MOUSE	Xanthine dehydrogenase/oxidase	Xdh	12	16	16		4
B1AZ14|B1AZ14_MOUSE	Cordon-bleu protein-like 1	Cobll1	12	12	12
F8WHD8|F8WHD8_MOUSE	Synaptojanin-2	Synj2	12	12	12
I7CPP0|I7CPP0_MOUSE	PR domain containing 1 with ZNF domain	Prdm1	12	12	12
J3QNU6|J3QNU6_MOUSE	Beta-arrestin-1	Arrb1	12	12	12
P62204|CALM_MOUSE	Calmodulin	Calm1	12	12	12
P70276|P70276_MOUSE	Sodium channel protein	Scn10a	12	12	12
Q3TML0|Q3TML0_MOUSE	Protein disulfide-isomerase A6	Pdia6	12	12	12
Q61001|LAMA5_MOUSE	Laminin subunit alpha-5	Lama5	12	12	12
Q6ZQ45|Q6ZQ45_MOUSE	MKIAA0791 protein (Fragment)	Nup155	12	12	12
Q71UK2|Q71UK2_MOUSE	Stress-inducible intra-cellular carbonic anhydrase isozyme VI	Car6	12	12	12
Q80W93|HYDIN_MOUSE	Hydrocephalus-inducing protein	Hydin	12	12	12
Q8JZU2|TXTP_MOUSE	Tricarboxylate transport protein, mitochondrial	Slc25a1	12	12	12
Q8K0T7|UN13C_MOUSE	Protein unc-13 homolog C	Unc13c	12	12	12
Q8VI59|PCX3_MOUSE	Pecanex-like protein 3	Pcnx3	12	12	12
Q9CYG7|TOM34_MOUSE	Mitochondrial import receptor subunit TOM34	Tomm34	12	12	12
Q9WTX2|PRKRA_MOUSE	Interferon-inducible double-stranded RNA-dependent protein kinase activator A	Prkra	12	12	12
A0A140T8T7|A0A140T8T7_MOUSE	Collagen alpha-5(VI) chain	Col6a5	12	9	12	3
O08852|PKD1_MOUSE	Polycystin-1	Pkd1	12	9	12	3
P28665|MUG1_MOUSE	Murinoglobulin-1	Mug1	12	6	12	6
Q04750|TOP1_MOUSE	DNA topoisomerase 1	Top1	12	6	12	6
Q6DID3|SCAF8_MOUSE	Protein SCAF8	Scaf8	12	6	12	6
Q570Z0|Q570Z0_MOUSE	MKIAA4193 protein (Fragment)	Hnrnpm	12	3	24	21	12
Q5SW83|Q5SW83_MOUSE; P61161|ARP2_MOUSE	ARP2 actin-related protein 2 homolog (Yeast)	Actr2	12	2	12	10
Q6ZPH4|Q6ZPH4_MOUSE	MKIAA1835 protein (Fragment)	Rangap1	12	2	12	10
P27048|RSMB_MOUSE	Small nuclear ribonucleoprotein-associated protein B	Snrpb	12	1	12	11
Q9Z329|ITPR2_MOUSE	Inositol 1,4,5-trisphosphate receptor type 2	Itpr2	12	-1	12	13
Q99JY0|ECHB_MOUSE	Trifunctional enzyme subunit beta, mitochondrial	Hadhb	12	-4	19	23	7
K3W4M4|K3W4M4_MOUSE	ATP-dependent (S)-NAD(P)H-hydrate dehydratase	Carkd	12	-7	13	20	1
A2AN08|UBR4_MOUSE	E3 ubiquitin-protein ligase UBR4	Ubr4	12	-10	12	22
P09411|PGK1_MOUSE	Phosphoglycerate kinase 1	Pgk1	12	-12	76	88	64
P17563|SBP1_MOUSE	Selenium-binding protein 1	Selenbp1	12	-12	23	35	11
Q3V1T9|Q3V1T9_MOUSE	Plasminogen	Plg	11	36	36		25
Q549A5|Q549A5_MOUSE; Q06890|CLUS_MOUSE	Clusterin	Clu	11	20	25	5	14
Q3UHW2|Q3UHW2_MOUSE; Q3TT11|Q3TT11_MOUSE; P51660|DHB4_MOUSE	Putative uncharacterized protein	Hsd17b4	11	18	18		7
A0A0R4J0L6|A0A0R4J0L6_MOUSE	28S ribosomal protein S35, mitochondrial	Mrps35	11	11	11
A0A140LIY9|A0A140LIY9_MOUSE	Protein Qrich2	Qrich2	11	11	11
B4YB44|B4YB44_MOUSE; Q7M732|RTL1_MOUSE	Retrotransposon-like 1	Rtl1	11	11	11
E9PUQ1|E9PUQ1_MOUSE; Q9CQ33|LZTR1_MOUSE	Leucine-zipper-like transcriptional regulator 1	Lztr1	11	11	11
E9PVZ8|E9PVZ8_MOUSE	Protein Golgb1	Golgb1	11	11	11
G5E8R3|G5E8R3_MOUSE; E9QPD7|E9QPD7_MOUSE	Pyruvate carboxylase	Pcx	11	11	11
Q3TVK3|Q3TVK3_MOUSE	Aspartyl aminopeptidase	Dnpep	11	11	11
Q3TZ17|Q3TZ17_MOUSE	Putative uncharacterized protein	Pdlim1	11	11	11
Q3U2Z6|Q3U2Z6_MOUSE	Putative uncharacterized protein	Tpp1	11	11	11
Q3U6S9|Q3U6S9_MOUSE	Signal transducer and activator of transcription	Stat3	11	11	11
Q3UYR3|Q3UYR3_MOUSE	Putative uncharacterized protein (Fragment)	Cbfb	11	11	11
Q5PR09|Q5PR09_MOUSE	Ribosomal protein L32	Rpl32	11	11	11
Q6NZM3|Q6NZM3_MOUSE; E9Q3M3|E9Q3M3_MOUSE	Dctn1 protein	Dctn1	11	11	11
Q80V84|Q80V84_MOUSE	HtrA serine peptidase 2	Htra2	11	11	11
Q8C065|Q8C065_MOUSE; Q5DTT4|RGAG4_MOUSE	Gag-like protein	Rgag4	11	11	11
Q99MQ5|COPA1_MOUSE	Collagen alpha-1(XXV) chain	Col25a1	11	11	11
A2AQL0|A2AQL0_MOUSE; Q9Z1W9|STK39_MOUSE	STE20/SPS1-related proline-alanine-rich protein kinase	Stk39	11	9	16	7	5
A2AE89|A2AE89_MOUSE	Glutathione S-transferase Mu 1	Gstm1	11	8	11	3
Q0PD66|Q0PD66_MOUSE; Q9D1G1|RAB1B_MOUSE	RAB1B, member RAS oncogene family, isoform CRA_c	Rab1b	11	8	11	3
Q790Y8|Q790Y8_MOUSE; Q00612|G6PD1_MOUSE	Glucose-6-phosphate 1-dehydrogenase	G6pdx	11	8	11	3
Q9DCL9|PUR6_MOUSE	Multifunctional protein ADE2	Paics	11	7	11	4
O35114|SCRB2_MOUSE	Lysosome membrane protein 2	Scarb2	11	6	11	5
P56379|68MP_MOUSE	6.8 kDa mitochondrial proteolipid	Mp68	11	6	12	6	1
Q8VDP4|CCAR2_MOUSE	Cell cycle and apoptosis regulator protein 2	Ccar2	11	6	11	5
O55029|COPB2_MOUSE	Coatomer subunit beta'	Copb2	11	3	11	8
Q3TI78|Q3TI78_MOUSE	Putative uncharacterized protein	Rps2	11	3	11	8
Q9CWJ9|PUR9_MOUSE	Bifunctional purine biosynthesis protein PURH	Atic	11	1	20	19	9
Q80TM2|Q80TM2_MOUSE	MKIAA1027 protein (Fragment)	Tln1	11	-3	25	28	14
Q8VDC3|Q8VDC3_MOUSE; P28271|ACOC_MOUSE	Aconitate hydratase	aco1	11	-8	11	19
Q5BLJ7|Q5BLJ7_MOUSE; P62301|RS13_MOUSE	40S ribosomal protein S13	Rps13	10	24	24		14
E9Q2E4|E9Q2E4_MOUSE	Protein Gm15800	Gm15800	10	23	23		13
P81117|NUCB2_MOUSE	Nucleobindin-2	Nucb2	10	22	22		12
O08749|DLDH_MOUSE	Dihydrolipoyl dehydrogenase, mitochondrial	Dld	10	19	19		9
Q8VCT3|AMPB_MOUSE	Aminopeptidase B	Rnpep	10	13	13		3
D3YYQ8|D3YYQ8_MOUSE	Protein Dnah10	Dnah10	10	10	10
O35445|RNF5_MOUSE	E3 ubiquitin-protein ligase RNF5	Rnf5	10	10	10
O88632|SEM3F_MOUSE	Semaphorin-3F	Sema3f	10	10	10
P19246|NFH_MOUSE	Neurofilament heavy polypeptide	Nefh	10	10	10
P97807|FUMH_MOUSE	Fumarate hydratase, mitochondrial	Fh	10	10	12	2	2
Q31173|Q31173_MOUSE	MHC H-2K-k protein		10	10	10
Q3TFE8|Q3TFE8_MOUSE; P70168|IMB1_MOUSE	Putative uncharacterized protein	Kpnb1	10	10	10
Q3UAZ7|Q3UAZ7_MOUSE	Putative uncharacterized protein (Fragment)	Hmgb2	10	10	10
Q3UCQ7|Q3UCQ7_MOUSE	Lysine--tRNA ligase		10	10	10
Q3UIX8|Q3UIX8_MOUSE; Q3UGL5|Q3UGL5_MOUSE; P56546|CTBP2_MOUSE	Putative uncharacterized protein	Ctbp2	10	10	10
Q5SSW2|PSME4_MOUSE	Proteasome activator complex subunit 4	Psme4	10	10	10
Q60605|MYL6_MOUSE	Myosin light polypeptide 6	Myl6	10	10	10
Q60749|KHDR1_MOUSE	KH domain-containing, RNA-binding, signal transduction-associated protein 1	Khdrbs1	10	10	10
Q6DFZ1|Q6DFZ1_MOUSE	Golgi-specific brefeldin A-resistance factor 1	Gbf1	10	10	10
Q99J10|CTU1_MOUSE	Cytoplasmic tRNA 2-thiolation protein 1	Ctu1	10	10	10
Q9CSH0|Q9CSH0_MOUSE	Putative uncharacterized protein (Fragment)	Hnrnpll	10	10	10
Q9CZ22|Q9CZ22_MOUSE	Putative uncharacterized protein	Tpd52l2	10	10	10
Q9DCJ5|NDUA8_MOUSE	NADH dehydrogenase [ubiquinone] 1 alpha subcomplex subunit 8	Ndufa8	10	10	10
Q9QXX4|CMC2_MOUSE	Calcium-binding mitochondrial carrier protein Aralar2	Slc25a13	10	10	10
S4R189|S4R189_MOUSE	Rho guanine nucleotide exchange factor 40	Arhgef40	10	10	10
A2RTT4|A2RTT4_MOUSE; P61089|UBE2N_MOUSE	MCG4297	Ube2n	10	8	10	2
O88844|IDHC_MOUSE	Isocitrate dehydrogenase [NADP] cytoplasmic	Idh1	10	8	15	7	5
Q62418|DBNL_MOUSE	Drebrin-like protein	Dbnl	10	8	10	2
Q8CG19|LTBP1_MOUSE	Latent-transforming growth factor beta-binding protein 1	Ltbp1	10	8	10	2
Q9D7I5|LHPP_MOUSE	Phospholysine phosphohistidine inorganic pyrophosphate phosphatase	Lhpp	10	8	12	4	2
Q9CQM8|Q9CQM8_MOUSE	60S ribosomal protein L21	Rpl21	10	7	10	3
Q45VK7|DYHC2_MOUSE	Cytoplasmic dynein 2 heavy chain 1	Dync2h1	10	5	10	5
B2RUM8|B2RUM8_MOUSE; Q8K363|DDX18_MOUSE	ATP-dependent RNA helicase DDX18	Ddx18	10	4	10	6
Q8BVQ9|Q8BVQ9_MOUSE	26S protease regulatory subunit 7	Psmc2	10	4	10	6
Q9WTI7|MYO1C_MOUSE	Unconventional myosin-Ic	Myo1c	10	2	10	8
Q6A0A9|F120A_MOUSE	Constitutive coactivator of PPAR-gamma-like protein 1	FAM120A	10	-1	10	11
Q8C6X7|Q8C6X7_MOUSE	Putative uncharacterized protein	D830050J10Rik	10	-3	10	13
Q3UFM5|NOM1_MOUSE	Nucleolar MIF4G domain-containing protein 1	Nom1	10	-5	10	15
E9Q616|E9Q616_MOUSE	Protein Ahnak	Ahnak	10	-18	26	44	16
A2AM80|A2AM80_MOUSE	Protein Fam43b	Fam43b	9	19	19		10
A2ADB0|A2ADB0_MOUSE	Msx2-interacting protein	Spen	9	14	14		5
P23492|PNPH_MOUSE	Purine nucleoside phosphorylase	Pnp	9	14	14		5
Q3TXS7|PSMD1_MOUSE	26S proteasome non-ATPase regulatory subunit 1	Psmd1	9	13	13		4
Q8BTI8|SRRM2_MOUSE	Serine/arginine repetitive matrix protein 2	Srrm2	9	10	22	12	13
Q8QZT4|CRUM3_MOUSE	Protein crumbs homolog 3	Crb3	9	10	10		1
A0A0R4J0I6|A0A0R4J0I6_MOUSE; Q80XL6|ACD11_MOUSE	Acyl-CoA dehydrogenase family member 11	Acad11	9	9	9
A2AJ72|A2AJ72_MOUSE	MCG130458	Fubp3	9	9	9
B1AUX2|B1AUX2_MOUSE	Host cell factor 1	Hcfc1	9	9	9
B2RXW7|B2RXW7_MOUSE	Complement component 4B (Childo blood group)	C4b	9	9	9
B7ZNJ0|B7ZNJ0_MOUSE	A disintegrin and metallopeptidase domain 17	Adam17	9	9	9
E9Q827|E9Q827_MOUSE	cAMP-regulated phosphoprotein 19	Arpp19	9	9	9
F6QL70|F6QL70_MOUSE	Protein Gm17669	Gm17669	9	9	9
H9KV00|H9KV00_MOUSE	Protein SON	Son	9	9	9
P30416|FKBP4_MOUSE	Peptidyl-prolyl cis-trans isomerase FKBP4	Fkbp4	9	9	13	4	4
Q3U4Z7|Q3U4Z7_MOUSE; Q8VDJ3|VIGLN_MOUSE	High density lipoprotein (HDL) binding protein, isoform CRA_d	Hdlbp	9	9	9
Q3UBN8|Q3UBN8_MOUSE	Putative uncharacterized protein	Bpnt1	9	9	9
Q3UHB9|Q3UHB9_MOUSE	Putative uncharacterized protein (Fragment)	Gm10524	9	9	9
Q3UJW9|Q3UJW9_MOUSE	Putative uncharacterized protein	Akr1a1	9	9	9
Q3URY9|Q3URY9_MOUSE	Putative uncharacterized protein	Rb1	9	9	9
Q53Z09|Q53Z09_MOUSE	Potassium channel erg1a	Kcnh2	9	9	9
Q6A098|SBP2L_MOUSE	Selenocysteine insertion sequence-binding protein 2-like	Secisbp2l	9	9	9
Q7TNI6|Q7TNI6_MOUSE	Jerry protein	Tom1l1	9	9	9
Q80WJ7|LYRIC_MOUSE	Protein LYRIC	Mtdh	9	9	9
Q99J77|Q99J77_MOUSE	N-acetylneuraminic acid synthase (Sialic acid synthase)	Nans	9	9	9
Q9D7B2|Q9D7B2_MOUSE	LIM and senescent cell antigen-like domains 1, isoform CRA_c	Lims1	9	9	9
Q9ERS2|NDUAD_MOUSE	NADH dehydrogenase [ubiquinone] 1 alpha subcomplex subunit 13	Ndufa13	9	9	9
Z4YKB8|Z4YKB8_MOUSE	Heterochromatin protein 1-binding protein 3	Hp1bp3	9	9	9
Q3TJC2|Q3TJC2_MOUSE; Q61205|PA1B3_MOUSE	Platelet-activating factor acetylhydrolase IB subunit gamma	Pafah1b3	9	8	11	3	2
Q9DCW4|ETFB_MOUSE	Electron transfer flavoprotein subunit beta	Etfb	9	8	12	4	3
A0A0G2JG52|A0A0G2JG52_MOUSE	Aurora kinase B	Aim1	9	6	15	9	6
Q8VCF0|MAVS_MOUSE	Mitochondrial antiviral-signaling protein	Mavs	9	6	10	4	1
Q3T9S3|Q3T9S3_MOUSE; A2BE93|A2BE93_MOUSE; Q9EQU5|SET_MOUSE	SET translocation	Set	9	5	9	4
Q3UDE2|TTL12_MOUSE	Tubulin--tyrosine ligase-like protein 12	Ttll12	9	4	15	11	6
Q3U4X8|Q3U4X8_MOUSE	DNA ligase	Lig1	9	3	9	6
Q4FJX4|Q4FJX4_MOUSE; P97315|CSRP1_MOUSE	Csrp1 protein	Csrp1	9	3	9	6
Q9DAR7|DCPS_MOUSE	m7GpppX diphosphatase	Dcps	9	1	9	8
Q8QZT1|THIL_MOUSE	Acetyl-CoA acetyltransferase, mitochondrial	Acat1	9	-2	35	37	26
E9PZQ0|RYR1_MOUSE	Ryanodine receptor 1	Ryr1	9	-5	9	14
Q8BH59|CMC1_MOUSE	Calcium-binding mitochondrial carrier protein Aralar1	Slc25a12	9	-5	12	17	3
B1AZS9|B1AZS9_MOUSE	Peroxiredoxin-4 (Fragment)	Prdx4	9	-10	9	19
Q3U344|Q3U344_MOUSE; P61205|ARF3_MOUSE	ADP-ribosylation factor 3	Arf3	9	-13	52	65	43
Q3U6P5|Q3U6P5_MOUSE	Putative uncharacterized protein	Hnrnpc	9	-13	23	36	14
G3X977|G3X977_MOUSE	Inter-alpha trypsin inhibitor, heavy chain 2	Itih2	8	12	12		4
Q8CJ40|CROCC_MOUSE	Rootletin	Crocc	8	12	18	6	10
P62830|RL23_MOUSE	60S ribosomal protein L23	Rpl23	8	11	11		3
Q61425|HCDH_MOUSE	Hydroxyacyl-coenzyme A dehydrogenase, mitochondrial	Hadh	8	9	10	1	2
A0A0A0MQN9|A0A0A0MQN9_MOUSE	Tetratricopeptide repeat protein 28	Ttc28	8	8	8
A0A140LIJ4|A0A140LIJ4_MOUSE	Protein Dnah14	Dnah14	8	8	8
B2RQG2|B2RQG2_MOUSE	PHD finger protein 3	Phf3	8	8	8
B2RSI0|B2RSI0_MOUSE; A6X8Z5|RHG31_MOUSE	CDC42 GTPase-activating protein	Arhgap31	8	8	8
C6EQJ5|C6EQJ5_MOUSE; Q4KML4|ABRAL_MOUSE	ASL1/3110003A17Rik fusion protein		8	8	8
D3YXK1|SAMD1_MOUSE	Atherin	Samd1	8	8	8
E9Q634|MYO1E_MOUSE	Unconventional myosin-Ie	Myo1e	8	8	8
F7ANV6|F7ANV6_MOUSE	Annexin (Fragment)	Anxa4	8	8	8
H7BX49|H7BX49_MOUSE	WD repeat-containing protein 90	Wdr90	8	8	8
J3QK46|J3QK46_MOUSE	Protein Tmem200c	Tmem200c	8	8	8
P70255|NFIC_MOUSE	Nuclear factor 1 C-type	Nfic	8	8	8
Q07417|ACADS_MOUSE	Short-chain specific acyl-CoA dehydrogenase, mitochondrial	Acads	8	8	11	3	3
Q0P6B2|Q0P6B2_MOUSE	Far upstream element (FUSE) binding protein 1	Fubp1	8	8	8
Q3TET2|Q3TET2_MOUSE	Putative uncharacterized protein	Gk	8	8	8
Q3TG52|Q3TG52_MOUSE	Putative uncharacterized protein	Aldh9a1	8	8	8
Q3TIP0|Q3TIP0_MOUSE	Putative uncharacterized protein	Psmd2	8	8	8
Q3U3F6|Q3U3F6_MOUSE	HnRNP-associated with lethal yellow, isoform CRA_f	Raly	8	8	8
Q3U9P7|Q3U9P7_MOUSE	Succinyl-CoA:3-ketoacid-coenzyme A transferase	Oxct1	8	8	8
Q3UC51|Q3UC51_MOUSE	Dolichyl-diphosphooligosaccharide--protein glycosyltransferase 48 kDa subunit	Ddost	8	8	8
Q3UY32|Q3UY32_MOUSE	SNARE-associated protein Snapin	Snapin	8	8	8
Q3V471|Q3V471_MOUSE	Galectin (Fragment)	Lgals3	8	8	8
Q5BLJ9|Q5BLJ9_MOUSE; P61358|RL27_MOUSE	60S ribosomal protein L27	Rpl27	8	8	8
Q5DTP7|Q5DTP7_MOUSE	MKIAA4075 protein (Fragment)	Chd4	8	8	8
Q5SS00|ZDBF2_MOUSE	DBF4-type zinc finger-containing protein 2 homolog	Zdbf2	8	8	8
Q5SVP3|Q5SVP3_MOUSE; P97372|PSME2_MOUSE	MCG22048, isoform CRA_c	PSME2b	8	8	8
Q61391|NEP_MOUSE	Neprilysin	Mme	8	8	8
Q7TNB8|SBNO2_MOUSE	Protein strawberry notch homolog 2	Sbno2	8	8	8
Q80U49|C170B_MOUSE	Centrosomal protein of 170 kDa protein B	Cep170b	8	8	8
Q80U79|Q80U79_MOUSE	MKIAA0097 protein (Fragment)	Ckap5	8	8	8
Q80W15|IBPL1_MOUSE	Insulin-like growth factor-binding protein-like 1	Igfbpl1	8	8	8
Q8BYI6|PCAT2_MOUSE	Lysophosphatidylcholine acyltransferase 2	Lpcat2	8	8	8
Q8BYK8|ZC3H6_MOUSE	Zinc finger CCCH domain-containing protein 6	Zc3h6	8	8	8
Q8C2Q7|Q8C2Q7_MOUSE	Heterogeneous nuclear ribonucleoprotein H	Hnrnph1	8	8	8
Q8C6E3|Q8C6E3_MOUSE	Catalase	Cat	8	8	8
Q8R429|AT2A1_MOUSE	Sarcoplasmic/endoplasmic reticulum calcium ATPase 1	Atp2a1	8	8	8
Q91XR9|GPX42_MOUSE	Phospholipid hydroperoxide glutathione peroxidase, nuclear	Gpx4	8	8	8
Q922B8|Q922B8_MOUSE	DEAD (Asp-Glu-Ala-Asp) box polypeptide 1	Ddx1	8	8	8
Q9QZQ1|AFAD_MOUSE	Afadin	Mllt4	8	8	8
Q9Z0T6|PKDRE_MOUSE	Polycystic kidney disease and receptor for egg jelly-related protein	Pkdrej	8	8	8
Q3TYX3|SMYD5_MOUSE	SET and MYND domain-containing protein 5	Smyd5	8	6	8	2
Q76MZ3|2AAA_MOUSE	Serine/threonine-protein phosphatase 2A 65 kDa regulatory subunit A alpha isoform	Ppp2r1a	8	6	17	11	9
Q99KC8|VMA5A_MOUSE	von Willebrand factor A domain-containing protein 5A	Vwa5a	8	6	8	2
Q8BJ05|ZC3HE_MOUSE	Zinc finger CCCH domain-containing protein 14	Zc3h14	8	5	8	3
Q8R038|Q8R038_MOUSE	Melanocyte proliferating gene 1	Myg1	8	4	8	4
A2ADL9|A2ADL9_MOUSE; Q63ZW7|INADL_MOUSE	InaD-like (Drosophila)	Inadl	8	2	8	6
Q91V55|Q91V55_MOUSE	40S ribosomal protein S5	Rps5	8	2	20	18	12
Q56A15|Q56A15_MOUSE; P62897|CYC_MOUSE	Cytochrome c	Cycs	8	1	12	11	4
Q9CS42|PRPS2_MOUSE	Ribose-phosphate pyrophosphokinase 2	Prps2	8	1	8	7
P50518|VATE1_MOUSE	V-type proton ATPase subunit E 1	Atp6v1e1	8	-1	11	12	3
A4FUS1|A4FUS1_MOUSE; P14131|RS16_MOUSE	40S ribosomal protein S16	Rps16	8	-3	13	16	5
Q80UM7|MOGS_MOUSE	Mannosyl-oligosaccharide glucosidase	Mogs	8	-4	19	23	11
Q6P4T2|U520_MOUSE	U5 small nuclear ribonucleoprotein 200 kDa helicase	Snrnp200	8	-6	23	29	15
Q91V28|Q91V28_MOUSE	6-phosphogluconate dehydrogenase, decarboxylating	Pgd	8	-6	12	18	4
P38647|GRP75_MOUSE	Stress-70 protein, mitochondrial	Hspa9	8	-7	15	22	7
A0A087WNZ7|A0A087WNZ7_MOUSE	E3 ubiquitin-protein ligase TRIP12	Trip12	8	-8	13	21	5
Q6IRU2|TPM4_MOUSE	Tropomyosin alpha-4 chain	Tpm4	8	-16	14	30	6
Q3US97|Q3US97_MOUSE	Putative uncharacterized protein	Gm10543	8	-18	8	26
Q3TW74|Q3TW74_MOUSE	Putative uncharacterized protein	Mthfd1	7	17	17		10
Q9WV02|RBMX_MOUSE	RNA-binding motif protein, X chromosome	Rbmx	7	15	15		8
E9Q8I0|E9Q8I0_MOUSE	Complement factor H	Cfh	7	13	13		6
Q3V0T1|Q3V0T1_MOUSE	Putative uncharacterized protein	Gm10459	7	10	10		3
Q3UJQ3|Q3UJQ3_MOUSE	Putative uncharacterized protein	Dars	7	8	17	9	10
A0A140LJ69|A0A140LJ69_MOUSE	Protein unc-13 homolog B	Unc13b	7	7	7
A0A140T8M7|A0A140T8M7_MOUSE	Protein Rpl23a-ps3	Rpl23a-ps3	7	7	7
A2A863|ITB4_MOUSE	Integrin beta-4	Itgb4	7	7	7
A2API5|A2API5_MOUSE	Low-density lipoprotein receptor-related protein 1B	Lrp1b	7	7	7
A6PWR8|A6PWR8_MOUSE; Q8BUM9|UBP43_MOUSE	Ubiquitin carboxyl-terminal hydrolase 43	Usp43	7	7	7
B2CSK2|B2CSK2_MOUSE	Heat shock protein 1-like protein		7	7	7
B2M1R7|B2M1R7_MOUSE; Q61990|PCBP2_MOUSE	Poly(RC) binding protein 2	Pcbp2	7	7	7
B7ZNA0|B7ZNA0_MOUSE	Shroom3 protein	Shroom3	7	7	7
B7ZW89|B7ZW89_MOUSE	Uncharacterized protein	Luzp1	7	7	7
D3Z0M9|D3Z0M9_MOUSE	MCG18410, isoform CRA_a	Ddx23	7	7	7
E9PYI4|E9PYI4_MOUSE	Protein Mroh8	Mroh8	7	7	7
E9QLZ9|E9QLZ9_MOUSE; Q03173|ENAH_MOUSE	Protein enabled homolog	Enah	7	7	7
E9QMU3|E9QMU3_MOUSE; D3YWN7|D3YWN7_MOUSE	Ensconsin	Map7	7	7	7
H9H9R8|H9H9R8_MOUSE	RIKEN cDNA C030048B08, isoform CRA_a	Rbm48	7	7	7
P70194|CLC4F_MOUSE	C-type lectin domain family 4 member F	Clec4f	7	7	7
Q3TF40|Q3TF40_MOUSE	Putative uncharacterized protein (Fragment)	Nono	7	7	19	12	12
Q3TIL5|Q3TIL5_MOUSE	Putative uncharacterized protein	Stx12	7	7	7
Q3TWB8|Q3TWB8_MOUSE	Putative uncharacterized protein	Tm9sf2	7	7	7
Q3U1B1|Q3U1B1_MOUSE	Putative uncharacterized protein	Gnb1	7	7	7
Q3U1J4|DDB1_MOUSE	DNA damage-binding protein 1	Ddb1	7	7	7
Q3U5U5|Q3U5U5_MOUSE	Adenosylhomocysteinase		7	7	7
Q3UCC5|Q3UCC5_MOUSE; Q6P8I4|PCNP_MOUSE	MCG130899	Pcnp	7	7	7
Q3UF82|Q3UF82_MOUSE	Mitogen-activated protein kinase	Mapk1=Erk2	7	7	7
Q3UMU9|HDGR2_MOUSE	Hepatoma-derived growth factor-related protein 2	Hdgfrp2	7	7	7
Q3UPN9|Q3UPN9_MOUSE; P28033|CEBPB_MOUSE	Putative uncharacterized protein	Cebpb	7	7	7
Q3UZ01|RBM40_MOUSE	RNA-binding protein 40	Rnpc3	7	7	7
Q545P0|Q545P0_MOUSE; P14094|AT1B1_MOUSE	Sodium/potassium-transporting ATPase subunit beta	Atp1b1	7	7	7
Q5DU47|Q5DU47_MOUSE	MKIAA0148 protein (Fragment)	Git2	7	7	7
Q5SVG5|Q5SVG5_MOUSE; Q5SVG4|Q5SVG4_MOUSE	AP-1 complex subunit beta-1	Ap1b1	7	7	7
Q5SWU9|ACACA_MOUSE	Acetyl-CoA carboxylase 1	Acaca	7	7	7
Q60610|TIAM1_MOUSE	T-lymphoma invasion and metastasis-inducing protein 1	Tiam1	7	7	7
Q60757|Q60757_MOUSE	Fibroblast growth factor (Fragment)	Fgf8	7	7	7
Q61177|Q61177_MOUSE	Casein kinase II alpha subunit		7	7	7
Q673U1|HS3S2_MOUSE	Heparan sulfate glucosamine 3-O-sulfotransferase 2	Hs3st2	7	7	7
Q6DI68|Q6DI68_MOUSE	Phospholipid-transporting ATPase (Fragment)	Atp9a	7	7	7
Q6LDU8|Q6LDU8_MOUSE	Beta-nerve growth factor	Ngf	7	7	7
Q6NSU0|Q6NSU0_MOUSE	Fam3c protein (Fragment)	Fam3c	7	7	7
Q6NV83|SR140_MOUSE	U2 snRNP-associated SURP motif-containing protein	U2surp	7	7	7
Q792Z7|Q792Z7_MOUSE; P01899|HA11_MOUSE	D(B) glycoprotein	H2-D1	7	7	7
Q8C0D5|EFL1_MOUSE	Elongation factor-like GTPase 1	Efl1	7	7	7
Q8C1L9|Q8C1L9_MOUSE	Putative uncharacterized protein (Fragment)	Setd8	7	7	7
Q8R1F5|HYI_MOUSE	Putative hydroxypyruvate isomerase	Hyi	7	7	7
Q91UZ1|Q91UZ1_MOUSE	Phosphoinositide phospholipase C	Plcb4	7	7	7
Q925T6|GRIP1_MOUSE	Glutamate receptor-interacting protein 1	Grip1	7	7	7
Q9CQ75|NDUA2_MOUSE	NADH dehydrogenase [ubiquinone] 1 alpha subcomplex subunit 2	Ndufa2	7	7	7
Q9CWN7|CNO11_MOUSE	CCR4-NOT transcription complex subunit 11	Cnot11	7	7	7
Q9D6W4|Q9D6W4_MOUSE	Putative uncharacterized protein	Srsf3	7	7	12	5	5
Q9DCD8|Q9DCD8_MOUSE	Proteasome subunit alpha type	Psma3	7	7	7
Q9Z1X4|ILF3_MOUSE	Interleukin enhancer-binding factor 3	Ilf3	7	7	7
W4VSN7|W4VSN7_MOUSE	MCG123916	Gm3550	7	7	7
Q3UMW2|Q3UMW2_MOUSE	Putative uncharacterized protein	Pa2g4	7	6	7	1
Q8BMF4|ODP2_MOUSE	Dihydrolipoyllysine-residue acetyltransferase component of pyruvate dehydrogenase complex, mitochondrial	Dlat	7	6	14	8	7
H3BKH6|H3BKH6_MOUSE	S-formylglutathione hydrolase	Esd	7	5	10	5	3
O09126|SEM4D_MOUSE	Semaphorin-4D	Sema4d	7	5	7	2
A0A158RFV1|A0A158RFV1_MOUSE; Q9CW46|RAVR1_MOUSE	MCG1050220	Raver1	7	4	7	3
A2AQ92|A2AQ92_MOUSE	Protein Duox1	Duox1	7	4	7	3
Q3U1F0|Q3U1F0_MOUSE	DNA ligase	Lig3	7	4	7	3
Q9D094|Q9D094_MOUSE; Q3U890|Q3U890_MOUSE; Q61035|SYHC_MOUSE	Putative uncharacterized protein	Hars	7	4	7	3
Q9ESW4|AGK_MOUSE	Acylglycerol kinase, mitochondrial	Agk	7	4	7	3
Q6NZR5|Q6NZR5_MOUSE	Protein Skiv2l	Skiv2l	7	3	7	4
Q5DTI2|Q5DTI2_MOUSE	ATPase, Ca++ transporting, cardiac muscle, slow twitch 2, isoform CRA_b (Fragment)	Atp2a2	7	2	9	7	2
P11103|PARP1_MOUSE	Poly [ADP-ribose] polymerase 1	Parp1	7	1	7	6
Q91WS8|Q91WS8_MOUSE; P45952|ACADM_MOUSE	Acyl-Coenzyme A dehydrogenase, medium chain	Acadm	7	1	7	6
Q9JJF3|NO66_MOUSE	Bifunctional lysine-specific demethylase and histidyl-hydroxylase NO66	No66	7	1	7	6
P0CG14|CTF8A_MOUSE	Chromosome transmission fidelity protein 8 homolog isoform 2	Chtf8	7	0	7	7
Q60597|ODO1_MOUSE	2-oxoglutarate dehydrogenase, mitochondrial	Ogdh	7	0	7	7
Q8JZN5|ACAD9_MOUSE	Acyl-CoA dehydrogenase family member 9, mitochondrial	Acad9	7	0	7	7
E9PUM4|E9PUM4_MOUSE	Talin-2	Tln2	7	-1	7	8
Q14BR4|Q14BR4_MOUSE; P61750|ARF4_MOUSE	ADP-ribosylation factor 4	Arf4	7	-1	35	36	28
Q61584|FXR1_MOUSE	Fragile X mental retardation syndrome-related protein 1	Fxr1	7	-1	7	8
Q2HIZ9|Q2HIZ9_MOUSE; G3X943|G3X943_MOUSE	Solute carrier family 39 (Zinc transporter), member 2	Slc39a2	7	-3	7	10
Q99JX4|EIF3M_MOUSE	Eukaryotic translation initiation factor 3 subunit M	Eif3m	7	-3	7	10
Q3V2D0|Q3V2D0_MOUSE	Lon protease homolog, mitochondrial	Lonp1	7	-4	7	11
Q8K297|GT251_MOUSE	Procollagen galactosyltransferase 1	Colgalt1	7	-4	7	11
G5E866|G5E866_MOUSE	Splicing factor 3B subunit 1	Sf3b1	7	-5	7	12
Q69ZW4|Q69ZW4_MOUSE	MKIAA0899 protein (Fragment)	Ap2a2	7	-8	11	19	4
Q9EQR4|Q9EQR4_MOUSE	Chloride channel calcium activated 2	Clca3a2	7	-11	7	18
Q571F9|Q571F9_MOUSE	MKIAA4115 protein (Fragment)	G3bp1	6	33	33		27
Q3TVS6|Q3TVS6_MOUSE	Putative uncharacterized protein	Ctsb	6	21	21		15
V9GX06|V9GX06_MOUSE	Protein Gm11214 (Fragment)	Gm11214	6	20	59	39	53
Q3U505|Q3U505_MOUSE	Putative uncharacterized protein (Fragment)	Rpn2	6	18	18		12
A6H6H9|A6H6H9_MOUSE	Rai1 protein	Rai1	6	17	17		11
Q62261|SPTB2_MOUSE	Spectrin beta chain, non-erythrocytic 1	Sptbn1	6	12	30	18	24
P14115|RL27A_MOUSE	60S ribosomal protein L27a	Rpl27a	6	10	11	1	5
Q6ZWV7|RL35_MOUSE	60S ribosomal protein L35	Rpl35	6	10	10		4
Q148V8|FA83H_MOUSE	Protein FAM83H	Fam83h	6	9	12	3	6
B9EK95|B9EK95_MOUSE	Myof protein	Myof	6	8	8		2
A0A0A0MQC3|A0A0A0MQC3_MOUSE	5-hydroxyisourate hydrolase	Urah	6	6	6
A0A0R4J0J0|A0A0R4J0J0_MOUSE	Palmdelphin	Palmd	6	6	6
A0A0U1RNG7|A0A0U1RNG7_MOUSE	Protein Kctd14	Kctd14	6	6	6
A4Q9F4|TTL11_MOUSE	Tubulin polyglutamylase TTLL11	Ttll11	6	6	6
D0EM47|D0EM47_MOUSE	Tescalcin variant 3	Tesc	6	6	6
D3YU39|D3YU39_MOUSE	Cholinephosphotransferase 1	Chpt1	6	6	6
E9PUA7|E9PUA7_MOUSE	Tumor protein D52	Tpd52	6	6	6
E9PWY9|E9PWY9_MOUSE	Phenylalanine--tRNA ligase alpha subunit	Farsa	6	6	6
E9Q024|E9Q024_MOUSE	Glutathione S-transferase Mu 5	Gstm5	6	6	6
F8WGS1|F8WGS1_MOUSE	Ras-related protein Rab-11A (Fragment)	Rab11a	6	6	6
F8WIE1|F8WIE1_MOUSE	Alpha-mannosidase	Man2c1	6	6	6
F8WIG4|F8WIG4_MOUSE	Zinc finger protein ZPR1	Zpr1	6	6	6
P35846|FOLR1_MOUSE	Folate receptor alpha	Folr1	6	6	6
P46660|AINX_MOUSE	Alpha-internexin	Ina	6	6	6
P62264|RS14_MOUSE	40S ribosomal protein S14	Rps14	6	6	6
P62717|RL18A_MOUSE	60S ribosomal protein L18a	Rpl18a	6	6	6
P70410|P70410_MOUSE	Testicular antigen (Fragment)	Gnl2	6	6	6
Q05C68|Q05C68_MOUSE	Mtch2 protein (Fragment)	Mtch2	6	6	6
Q3KNJ2|NHEJ1_MOUSE	Non-homologous end-joining factor 1	Nhej1	6	6	6
Q3TCR9|Q3TCR9_MOUSE	Putative uncharacterized protein	Zyx	6	6	6
Q3TF02|Q3TF02_MOUSE; Q3TDF8|Q3TDF8_MOUSE; Q8BWY3|ERF1_MOUSE	Putative uncharacterized protein	Etf1	6	6	6
Q3TME6|Q3TME6_MOUSE	Putative uncharacterized protein	Impa1	6	6	6
Q3U541|Q3U541_MOUSE; P97379|G3BP2_MOUSE	RIKEN cDNA E430034L04, isoform CRA_b	G3bp2	6	6	6
Q3U6C7|Q3U6C7_MOUSE	Succinyl-CoA ligase subunit beta (Fragment)	Sucla2	6	6	6
Q3UHP6|Q3UHP6_MOUSE	Ankyrin repeat and SAM domain-containing protein 1A	Anks1	6	6	6
Q4VAI2|Q4VAI2_MOUSE; Q9D358|PPAC_MOUSE	Acid phosphatase 1, soluble	Acp1	6	6	6
Q52KP0|Q52KP0_MOUSE; Q9JJI8|RL38_MOUSE	60S ribosomal protein L38	Rpl38	6	6	6
Q541E3|Q541E3_MOUSE; P50637|TSPO_MOUSE	Peripheral-type benzodiazepine receptor (Fragment)	Tspo	6	6	6
Q58EU8|Q58EU8_MOUSE	Igk protein	Igk	6	6	6
Q5CZX6|Q5CZX6_MOUSE	Acbd5 protein (Fragment)	Acbd5	6	6	6
Q5DTZ3|Q5DTZ3_MOUSE	MKIAA1243 protein (Fragment)	Mkl2	6	6	6
Q5SUS0|FBW10_MOUSE	F-box/WD repeat-containing protein 10	Fbxw10	6	6	6
Q5U4C3|SFR19_MOUSE	Splicing factor, arginine/serine-rich 19	Scaf1	6	6	6
Q61169|GATA6_MOUSE	Transcription factor GATA-6	Gata6	6	6	6
Q6PEV3|WIPF2_MOUSE	WAS/WASL-interacting protein family member 2	Wipf2	6	6	6
Q6ZQ77|Q6ZQ77_MOUSE	MKIAA0655 protein (Fragment)	Hip1r	6	6	6
Q7M6X5|Q7M6X5_MOUSE	Protein Rslcan18	Rslcan18	6	6	6
Q80ZI8|Q80ZI8_MOUSE	Itga6 protein (Fragment)	Itga6	6	6	6
Q80ZX0|Q80ZX0_MOUSE	Protein Sec24b	Sec24b	6	6	6
Q8C3C9|Q8C3C9_MOUSE	Aldehyde dehydrogenase	Aldh3a2	6	6	6
Q8C850|SCAR3_MOUSE	Scavenger receptor class A member 3	Scara3	6	6	6
Q8C9B9|DIDO1_MOUSE	Death-inducer obliterator 1	Dido1	6	6	6
Q8CFI7|RPB2_MOUSE	DNA-directed RNA polymerase II subunit RPB2	Polr2b	6	6	6
Q8CHV6|TAD2A_MOUSE	Transcriptional adapter 2-alpha	Tada2a	6	6	6
Q8CIJ3|Q8CIJ3_MOUSE	Eukaryotic translation initiation factor 3 subunit B	Eif3b	6	6	6
Q8VH51|RBM39_MOUSE	RNA-binding protein 39	Rbm39	6	6	6
Q91XC0|AJUBA_MOUSE	LIM domain-containing protein ajuba	Ajuba	6	6	6
Q925I1|ATAD3_MOUSE	ATPase family AAA domain-containing protein 3	Atad3	6	6	6
Q9CXZ9|Q9CXZ9_MOUSE	Putative uncharacterized protein	Galk1	6	6	6
Q9CYT3|Q9CYT3_MOUSE	Putative uncharacterized protein	Hsd17b10	6	6	6
Q9CZU6|CISY_MOUSE	Citrate synthase, mitochondrial	Cs	6	6	6
Q9EQK5|MVP_MOUSE	Major vault protein	Mvp	6	6	6
P50396|GDIA_MOUSE	Rab GDP dissociation inhibitor alpha	Gdi1	6	5	9	4	3
Q5SUH7|Q5SUH7_MOUSE	Clathrin interactor 1	Clint1	6	5	6	1
Q3TLH6|Q3TLH6_MOUSE	Putative uncharacterized protein	Fabp5	6	4	8	4	2
Q6PGF7|EXOC8_MOUSE	Exocyst complex component 8	Exoc8	6	4	6	2
Q9QZE5|COPG1_MOUSE	Coatomer subunit gamma-1	Copg1	6	4	8	4	2
Q3UZN1|Q3UZN1_MOUSE	Putative uncharacterized protein	Acp2	6	3	9	6	3
Q8K3X4|I2BPL_MOUSE	Interferon regulatory factor 2-binding protein-like	Irf2bpl	6	3	9	6	3
Q8R4V3|Q8R4V3_MOUSE	Acetyl CoA transferase-like protein	Acat3	6	2	6	4
B2RY56|RBM25_MOUSE	RNA-binding protein 25	Rbm25	6	1	6	5
B7ZWN1|B7ZWN1_MOUSE; Q80WE4|KI20B_MOUSE	Kif20b protein	Kif20b	6	1	6	5
Q8C6A3|Q8C6A3_MOUSE	Putative uncharacterized protein	Prep	6	1	6	5
Q9CXW4|RL11_MOUSE	60S ribosomal protein L11	Rpl11	6	1	6	5
Q9CZN7|Q9CZN7_MOUSE	Serine hydroxymethyltransferase	Shmt2	6	1	6	5
Q9D2G2|ODO2_MOUSE	Dihydrolipoyllysine-residue succinyltransferase component of 2-oxoglutarate dehydrogenase complex, mitochondrial	Dlst	6	1	6	5
Q99PV0|PRP8_MOUSE	Pre-mRNA-processing-splicing factor 8	Prpf8	6	-1	15	16	9
B2RXR3|B2RXR3_MOUSE	Cnot1 protein	Cnot1	6	-2	6	8
A2A716|A2A716_MOUSE	Oxysterol-binding protein	Osbpl7	6	-4	6	10
D3YZJ1|D3YZJ1_MOUSE	Sequestosome-1	Sqstm1	6	-4	6	10
Q8QZY1|EIF3L_MOUSE	Eukaryotic translation initiation factor 3 subunit L	Eif3l	6	-4	6	10
E9PVD2|E9PVD2_MOUSE; A6X935|ITIH4_MOUSE	Inter alpha-trypsin inhibitor, heavy chain 4	Itih4	6	-22	6	28
B2RY19|B2RY19_MOUSE	Cgnl1 protein	Cgnl1	5	13	13		8
E9Q632|E9Q632_MOUSE; O54916|REPS1_MOUSE	RalBP1-associated Eps domain-containing protein 1	Reps1	5	11	11		6
P29788|VTNC_MOUSE	Vitronectin	Vtn	5	10	11	1	6
G3UYK9|G3UYK9_MOUSE	Dystrobrevin beta (Fragment)	Dtnb	5	9	9		4
Q5M9P3|Q5M9P3_MOUSE	Rps19 protein (Fragment)	Rps19	5	9	12	3	7
Q6LD55|Q6LD55_MOUSE	APOAII	Apoa2	5	8	8		3
Q921L6|Q921L6_MOUSE	Cortactin, isoform CRA_a	Cttn	5	7	7		2
A0A0M3HEQ7|A0A0M3HEQ7_MOUSE; Q9QXK3|COPG2_MOUSE	Coatomer subunit gamma	Copg2	5	5	5
A0A0R4J0J6|A0A0R4J0J6_MOUSE	THO complex subunit 5 homolog	Thoc5	5	5	5
A7LP29|A7LP29_MOUSE	Mitochondrial smARF variant	Cdkn2a	5	5	5
B1ARA5|B1ARA5_MOUSE	60S ribosomal protein L26	Rpl26	5	5	5
B7ZN04|B7ZN04_MOUSE	Gemin5 protein	Gemin5	5	5	5
D3Z0B9|D3Z0B9_MOUSE	Aldehyde dehydrogenase family 16 member A1	Aldh16a1	5	5	5
D3Z2E9|D3Z2E9_MOUSE	Protein 2010107G23Rik (Fragment)		5	5	5
D3Z589|D3Z589_MOUSE	LIM and calponin homology domains-containing protein 1	Limch1	5	5	5
E9Q1S3|E9Q1S3_MOUSE	Protein transport protein Sec23A	Sec23a	5	5	5
E9QK48|E9QK48_MOUSE	Echinoderm microtubule-associated protein-like 2	Eml2	5	5	5
E9QMC1|E9QMC1_MOUSE	Cingulin	Cgn	5	5	5
J3QK40|J3QK40_MOUSE	Protein Gm8674	Gm8674	5	5	5
O09159|MA2B1_MOUSE	Lysosomal alpha-mannosidase	Man2b1	5	5	5
O70570|PIGR_MOUSE	Polymeric immunoglobulin receptor	Pigr	5	5	5
P30999|CTND1_MOUSE	Catenin delta-1	Ctnnd1	5	5	19	14	14
P50544|ACADV_MOUSE	Very long-chain specific acyl-CoA dehydrogenase, mitochondrial	Acadvl	5	5	5
P54822|PUR8_MOUSE	Adenylosuccinate lyase	Adsl	5	5	5
P62814|VATB2_MOUSE	V-type proton ATPase subunit B, brain isoform	Atp6v1b2	5	5	5
P70298|CUX2_MOUSE	Homeobox protein cut-like 2	Cux2	5	5	5
Q11011|PSA_MOUSE	Puromycin-sensitive aminopeptidase	Npepps	5	5	5
Q3T9Y8|Q3T9Y8_MOUSE	Eukaryotic translation initiation factor 3 subunit I	Eif3i	5	5	5
Q3TX84|Q3TX84_MOUSE	Putative uncharacterized protein	Lamp1	5	5	5
Q3U125|Q3U125_MOUSE; Q9CYH2|F213A_MOUSE	Redox-regulatory protein FAM213A	Fam213a	5	5	5
Q3UBK1|Q3UBK1_MOUSE	Putative uncharacterized protein	Morf4l1	5	5	5
Q3UDI8|Q3UDI8_MOUSE; Q3U4T8|Q3U4T8_MOUSE; Q61881|MCM7_MOUSE	DNA helicase	Mcm7	5	5	5
Q3UKA1|Q3UKA1_MOUSE; Q3UFV9|Q3UFV9_MOUSE; Q91YW3|DNJC3_MOUSE	Putative uncharacterized protein	Dnajc3	5	5	5
Q3UQR9|Q3UQR9_MOUSE	Protein Gm6658 (Fragment)	Gm6658	5	5	5
Q505A8|Q505A8_MOUSE; P62892|RL39_MOUSE	60S ribosomal protein L39	Rpl39	5	5	5
Q544K9|Q544K9_MOUSE; Q3TVV7|Q3TVV7_MOUSE; P13439|UMPS_MOUSE	Uridine 5'-monophosphate synthase	Umps	5	5	8	3	3
Q5F293|ZBTB4_MOUSE	Zinc finger and BTB domain-containing protein 4	Zbtb4	5	5	5
Q61687|ATRX_MOUSE	Transcriptional regulator ATRX	Atrx	5	5	5
Q61984|Q61984_MOUSE	N-methyl-D-aspartate receptor subunit NR2C	NMDA2C	5	5	5
Q69Z28|ATS16_MOUSE	A disintegrin and metalloproteinase with thrombospondin motifs 16	Adamts16	5	5	5
Q6NXZ9|Q6NXZ9_MOUSE	Fermt3 protein	Fermt3	5	5	5
Q6PGC1|DHX29_MOUSE	ATP-dependent RNA helicase Dhx29	Dhx29	5	5	5
Q6ZQB7|Q6ZQB7_MOUSE	MKIAA0429 protein (Fragment)	Mtss1	5	5	5
Q80TP8|Q80TP8_MOUSE	MKIAA0885 protein (Fragment)	Csde1	5	5	5
Q80U93|NU214_MOUSE	Nuclear pore complex protein Nup214	Nup214	5	5	5
Q80V08|Q80V08_MOUSE	Rpl17 protein (Fragment)	Rpl17	5	5	5
Q8BHP2|NUTM1_MOUSE	NUT family member 1	Nutm1	5	5	5
Q8BTJ1|Q8BTJ1_MOUSE	Phosphoserine aminotransferase	Psat1	5	5	5
Q8C078|KKCC2_MOUSE	Calcium/calmodulin-dependent protein kinase kinase 2	Camkk2	5	5	5
Q8CCK0|H2AW_MOUSE	Core histone macro-H2A.2	H2afy2	5	5	5
Q8JZS0|LIN7A_MOUSE	Protein lin-7 homolog A	Lin7a	5	5	5
Q8K010|OPLA_MOUSE	5-oxoprolinase	Oplah	5	5	5
Q8K212|PACS1_MOUSE	Phosphofurin acidic cluster sorting protein 1	Pacs1	5	5	5
Q8R1B4|EIF3C_MOUSE	Eukaryotic translation initiation factor 3 subunit C	Eif3c	5	5	8	3	3
Q8R2U2|NEPRO_MOUSE	Protein nepro	Nepro	5	5	5
Q91X52|DCXR_MOUSE	L-xylulose reductase	Dcxr	5	5	5
Q99L41|Q99L41_MOUSE	Hydroxymethylbilane synthase	Hmbs	5	5	5
Q99P21|MUTYH_MOUSE	Adenine DNA glycosylase	Mutyh	5	5	5
Q99PU8|DHX30_MOUSE	Putative ATP-dependent RNA helicase DHX30	Dhx30	5	5	5
Q9CR25|DPH2_MOUSE	Diphthamide biosynthesis protein 2	Dph2	5	5	5
Q9CWS0|DDAH1_MOUSE	N(G),N(G)-dimethylarginine dimethylaminohydrolase 1	Ddah1	5	5	5
Q9D1R9|RL34_MOUSE	60S ribosomal protein L34	Rpl34	5	5	5
Q9D1U8|Q9D1U8_MOUSE	Putative uncharacterized protein	Gm9802	5	5	5
Q9D5L2|Q9D5L2_MOUSE	Putative uncharacterized protein		5	5	5
Q9D7M6|Q9D7M6_MOUSE	Putative uncharacterized protein		5	5	5
Q9EPN1|NBEA_MOUSE	Neurobeachin	Nbea	5	5	5
Q9JI46|NUDT3_MOUSE	Diphosphoinositol polyphosphate phosphohydrolase 1	Nudt3	5	5	5
Q9JIG7|CCD22_MOUSE	Coiled-coil domain-containing protein 22	Ccdc22	5	5	5
Q9QZB7|ARP10_MOUSE	Actin-related protein 10	Actr10	5	5	5
Q9QZD8|DIC_MOUSE	Mitochondrial dicarboxylate carrier	Slc25a10	5	5	5
Q9R1P0|PSA4_MOUSE	Proteasome subunit alpha type-4	Psma4	5	5	5
Q9WUP7|UCHL5_MOUSE	Ubiquitin carboxyl-terminal hydrolase isozyme L5	Uchl5	5	5	5
A2AJ76|HMCN2_MOUSE	Hemicentin-2	Hmcn2	5	4	16	12	11
O08547|SC22B_MOUSE	Vesicle-trafficking protein SEC22b	Sec22b	5	4	7	3	2
Q6P5E4|UGGG1_MOUSE	UDP-glucose:glycoprotein glucosyltransferase 1	Uggt1	5	4	7	3	2
Q8BTW2|Q8BTW2_MOUSE	Eukaryotic translation initiation factor 3 subunit F	Eif3f	5	4	8	4	3
Q58E59|Q58E59_MOUSE; Q9D554|SF3A3_MOUSE	Splicing factor 3A subunit 3	Sf3a3	5	3	5	2
Q6ZWX6|IF2A_MOUSE	Eukaryotic translation initiation factor 2 subunit 1	Eif2s1	5	3	5	2
Q8CBV1|Q8CBV1_MOUSE	Putative uncharacterized protein	Etv6	5	3	5	2
Q8R2Y8|PTH2_MOUSE	Peptidyl-tRNA hydrolase 2, mitochondrial	Ptrh2	5	3	5	2
C4PFH5|C4PFH5_MOUSE; O35047|HOP2_MOUSE	GT198	Psmc3ip	5	2	5	3
Q3U6W2|Q3U6W2_MOUSE	Putative uncharacterized protein	Nolc1	5	2	5	3
Q80VD1|FA98B_MOUSE	Protein FAM98B	Fam98b	5	2	5	3
Q8BFY9|TNPO1_MOUSE	Transportin-1	Tnpo1	5	2	7	5	2
Q99L04|DHRS1_MOUSE	Dehydrogenase/reductase SDR family member 1	Dhrs1	5	2	5	3
Q99PT1|GDIR1_MOUSE	Rho GDP-dissociation inhibitor 1	Arhgdia	5	2	5	3
Q6PFD9|NUP98_MOUSE	Nuclear pore complex protein Nup98-Nup96	Nup98	5	1	5	4
Q6ZPF0|Q6ZPF0_MOUSE	MKIAA3012 protein (Fragment)	Rab1a	5	1	5	4
Q78P93|Q78P93_MOUSE; Q9WV54|ASAH1_MOUSE	Acid ceramidase	Asah1	5	1	5	4
Q9D2R0|AACS_MOUSE	Acetoacetyl-CoA synthetase	Aacs	5	1	5	4
O08997|ATOX1_MOUSE	Copper transport protein ATOX1	Atox1	5	0	10	10	5
Q69Z43|Q69Z43_MOUSE	MKIAA1995 protein (Fragment)	Nek9	5	0	5	5
Q6ZPQ6|PITM2_MOUSE	Membrane-associated phosphatidylinositol transfer protein 2	Pitpnm2	5	0	5	5
Q8CCL0|Q8CCL0_MOUSE	MCG147212	AA388235	5	0	12	12	7
Q9CU62|SMC1A_MOUSE	Structural maintenance of chromosomes protein 1A	Smc1a	5	0	5	5
P20108|PRDX3_MOUSE	Thioredoxin-dependent peroxide reductase, mitochondrial	Prdx3	5	-1	9	10	4
Q3U7C0|Q3U7C0_MOUSE	Putative uncharacterized protein	Afg3l2	5	-1	5	6
Q5M9J5|Q5M9J5_MOUSE	Ribosomal protein L9	Rpl9	5	-2	5	7
Q5RL55|Q5RL55_MOUSE	ATP-binding cassette, sub-family F (GCN20), member 1	Abcf1	5	-2	5	7
Q99J83|ATG5_MOUSE	Autophagy protein 5	Atg5	5	-2	5	7
P70227|ITPR3_MOUSE	Inositol 1,4,5-trisphosphate receptor type 3	Itpr3	5	-4	5	9
Q810V0|MPP10_MOUSE	U3 small nucleolar ribonucleoprotein protein MPP10	Mphosph10	5	-4	5	9
Q9CW64|Q9CW64_MOUSE	Putative uncharacterized protein (Fragment)	Nhlrc2	5	-5	5	10
Q3U3A8|Q3U3A8_MOUSE	Putative uncharacterized protein	Capn2	5	-8	5	13
Q80WC3|TNC18_MOUSE	Trinucleotide repeat-containing gene 18 protein	Tnrc18	5	-28	16	44	11
Q8K202|RPA49_MOUSE	DNA-directed RNA polymerase I subunit RPA49	Polr1e	4	14	14		10
P43276|H15_MOUSE	Histone H1.5	Hist1h1b	4	11	29	18	25
A0A0R4J039|A0A0R4J039_MOUSE; Q9ESB3|HRG_MOUSE	Histidine-rich glycoprotein	Hrg	4	9	9		5
Q3TL44|NLRX1_MOUSE	NLR family member X1	Nlrx1	4	9	9		5
Q6PB44|PTN23_MOUSE	Tyrosine-protein phosphatase non-receptor type 23	Ptpn23	4	9	9		5
P62141|PP1B_MOUSE	Serine/threonine-protein phosphatase PP1-beta catalytic subunit	Ppp1cb	4	8	8		4
Q3U4U6|Q3U4U6_MOUSE; P80318|TCPG_MOUSE	T-complex protein 1 subunit gamma	Cct3	4	8	19	11	15
Q8R050|ERF3A_MOUSE	Eukaryotic peptide chain release factor GTP-binding subunit ERF3A	Gspt1	4	8	8		4
A0A068EW80|A0A068EW80_MOUSE; Q60953|PML_MOUSE	Promyelocytic leukemia	Pml	4	6	8	2	4
D3Z392|D3Z392_MOUSE	RING-box protein 2	Rnf7	4	6	6		2
Q99LF4|RTCB_MOUSE	tRNA-splicing ligase RtcB homolog	Rtcb	4	6	7	1	3
Q9Z2I8|SUCB2_MOUSE	Succinyl-CoA ligase [GDP-forming] subunit beta, mitochondrial	Suclg2	4	6	10	4	6
Q62048|PEA15_MOUSE	Astrocytic phosphoprotein PEA-15	Pea15	4	5	6	1	2
Q9D6U8|F162A_MOUSE	Protein FAM162A	Fam162a	4	5	5		1
A0A0B4J1E7|A0A0B4J1E7_MOUSE	Importin subunit alpha-3	Kpna4	4	4	4
A2ANM0|A2ANM0_MOUSE; Q9WTS4|TEN1_MOUSE	Odd Oz/ten-m homolog 1 (Drosophila)	Tenm1	4	4	4
A6H5Z6|A6H5Z6_MOUSE	Chordin	Chrd	4	4	4
B2RTM2|B2RTM2_MOUSE; P56501|UCP3_MOUSE	Mitochondrial uncoupling protein 3	Ucp3	4	4	4
B2RY51|B2RY51_MOUSE	Thyroid hormone receptor interactor 11	Trip11	4	4	4
D3Z2X2|D3Z2X2_MOUSE	Protein Dnhd1	Dnhd1	4	4	4
D3Z3Z3|D3Z3Z3_MOUSE	Voltage-dependent L-type calcium channel subunit beta-3	Cacnb3	4	4	4
D3Z7Q5|D3Z7Q5_MOUSE	Programmed cell death protein 5	Pdcd5	4	4	4
E9PY58|E9PY58_MOUSE	Caseinolytic peptidase B protein homolog	Clpb	4	4	4
E9PYI8|E9PYI8_MOUSE; Q9JMA1|UBP14_MOUSE	Ubiquitin carboxyl-terminal hydrolase 14	Usp14	4	4	4
E9Q8J5|E9Q8J5_MOUSE	Protein Gm597	Gm597	4	4	4
E9QK04|E9QK04_MOUSE	Neogenin	Neo1	4	4	4
E9QNG1|E9QNG1_MOUSE; B2RR82|B2RR82_MOUSE	Intersectin-2	Itsn2	4	4	4
H7BWY4|H7BWY4_MOUSE; Q811D0|DLG1_MOUSE	Disks large homolog 1	Dlg1	4	4	4
H7BX22|H7BX22_MOUSE; P34022|RANG_MOUSE	Ran-specific GTPase-activating protein	Ranbp1	4	4	4
O88329|MYO1A_MOUSE	Unconventional myosin-Ia	Myo1a	4	4	4
P06728|APOA4_MOUSE	Apolipoprotein A-IV	Apoa4	4	4	4
P29452|CASP1_MOUSE	Caspase-1	Casp1	4	4	4
P33174|KIF4_MOUSE	Chromosome-associated kinesin KIF4	Kif4	4	4	4
P37889|FBLN2_MOUSE	Fibulin-2	Fbln2	4	4	4
P51125|ICAL_MOUSE	Calpastatin	Cast	4	4	4
P52785|GUC2E_MOUSE	Guanylyl cyclase GC-E	Gucy2e	4	4	4
P57080|UBP25_MOUSE	Ubiquitin carboxyl-terminal hydrolase 25	Usp25	4	4	4
P59764|DOCK4_MOUSE	Dedicator of cytokinesis protein 4	Dock4	4	4	4
P97300|NPTN_MOUSE	Neuroplastin	Nptn	4	4	4
Q08642|PADI2_MOUSE	Protein-arginine deiminase type-2	Padi2	4	4	4
Q0VGQ1|Q0VGQ1_MOUSE; O70503|DHB12_MOUSE	Hydroxysteroid (17-beta) dehydrogenase 12	Hsd17b12	4	4	4
Q3TD78|Q3TD78_MOUSE	Putative uncharacterized protein	Gbas	4	4	4
Q3TI98|Q3TI98_MOUSE	Putative uncharacterized protein	Farsb	4	4	4
Q3TM67|Q3TM67_MOUSE	Putative uncharacterized protein	Dkc1	4	4	4
Q3TSQ4|Q3TSQ4_MOUSE	Putative uncharacterized protein	Adcy4	4	4	4
Q3UKG7|Q3UKG7_MOUSE	Transcription factor EB	Tfeb	4	4	4
Q3ULS8|Q3ULS8_MOUSE	Putative uncharacterized protein (Fragment)	Ddb1	4	4	4
Q3UYN1|Q3UYN1_MOUSE	Putative uncharacterized protein	Prosc	4	4	4
Q3UZH2|Q3UZH2_MOUSE; Q3UI57|Q3UI57_MOUSE; P25206|MCM3_MOUSE	DNA helicase	Mcm3	4	4	4
Q53WR6|Q53WR6_MOUSE; F8WHM5|F8WHM5_MOUSE; Q61543|GSLG1_MOUSE	E-selectin ligand 1	Glg1	4	4	4
Q543N3|Q543N3_MOUSE; Q61792|LASP1_MOUSE	LIM and SH3 domain protein 1	Lasp1	4	4	4
Q5DTT2|PSD1_MOUSE	PH and SEC7 domain-containing protein 1	Psd	4	4	4
Q61133|GSTT2_MOUSE	Glutathione S-transferase theta-2	Gstt2	4	4	4
Q61211|EIF2D_MOUSE	Eukaryotic translation initiation factor 2D	Eif2d	4	4	4
Q62084|PP14B_MOUSE	Protein phosphatase 1 regulatory subunit 14B	Ppp1r14b	4	4	4
Q64514|TPP2_MOUSE	Tripeptidyl-peptidase 2	Tpp2	4	4	4
Q6NXZ0|Q6NXZ0_MOUSE	Dipeptidylpeptidase 3	Dpp3	4	4	4
Q78WP6|Q78WP6_MOUSE	Putative uncharacterized protein (Fragment)	Tmpo	4	4	4
Q7TNV0|DEK_MOUSE	Protein DEK	Dek	4	4	4
Q80U38|KHNYN_MOUSE	Protein KHNYN	Khnyn	4	4	4
Q8BIJ1|Q8BIJ1_MOUSE	Putative uncharacterized protein	Cpne7	4	4	4
Q8BUR4|DOCK1_MOUSE	Dedicator of cytokinesis protein 1	Dock1	4	4	4
Q8BUV3|GEPH_MOUSE	Gephyrin	Gphn	4	4	4
Q8C2Q3|RBM14_MOUSE	RNA-binding protein 14	Rbm14	4	4	4
Q8C6H9|Q8C6H9_MOUSE	Putative uncharacterized protein	Bckdk	4	4	4
Q8C8N2|SCAI_MOUSE	Protein SCAI	Scai	4	4	4
Q8CFE4|SCYL2_MOUSE	SCY1-like protein 2	Scyl2	4	4	4
Q8CIN4|PAK2_MOUSE	Serine/threonine-protein kinase PAK 2	Pak2	4	4	4
Q8K221|ARFP2_MOUSE	Arfaptin-2	Arfip2	4	4	4
Q8R307|VPS18_MOUSE	Vacuolar protein sorting-associated protein 18 homolog	Vps18	4	4	4
Q8R554|OTU7A_MOUSE	OTU domain-containing protein 7A	Otud7a	4	4	4
Q8VDK1|NIT1_MOUSE	Nitrilase homolog 1	Nit1	4	4	4
Q91V79|FITM1_MOUSE	Fat storage-inducing transmembrane protein 1	Fitm1	4	4	4
Q91W39|NCOA5_MOUSE	Nuclear receptor coactivator 5	Ncoa5	4	4	4
Q921W7|Q921W7_MOUSE	Putative uncharacterized protein Tes	Tes	4	4	4
Q922Q1|MARC2_MOUSE	Mitochondrial amidoxime reducing component 2	2019-03-02	4	4	4
Q99JZ4|Q99JZ4_MOUSE	GTP-binding protein SAR1a	Sar1a	4	4	4
Q99NC2|Q99NC2_MOUSE	MAGE-necdin/trophinin complex (Magphinin)	Tro	4	4	4
Q9CPV4|GLOD4_MOUSE	Glyoxalase domain-containing protein 4	Glod4	4	4	4
Q9CR67|TMM33_MOUSE	Transmembrane protein 33	Tmem33	4	4	4
Q9D809|Q9D809_MOUSE	MCG22941		4	4	4
Q9DA15|THEGL_MOUSE	Testicular haploid expressed gene protein-like	Thegl	4	4	4
Q9DBM2|ECHP_MOUSE	Peroxisomal bifunctional enzyme	Ehhadh	4	4	4
Q9JIM1|S29A1_MOUSE	Equilibrative nucleoside transporter 1	Slc29a1	4	4	4
Q9Z0X1|AIFM1_MOUSE	Apoptosis-inducing factor 1, mitochondrial	Aifm1	4	4	4
Q99LB6|MAT2B_MOUSE	Methionine adenosyltransferase 2 subunit beta	Mat2b	4	3	4	1
B1AST7|B1AST7_MOUSE	Microtubule-associated serine/threonine-protein kinase 2	Mast2	4	2	10	8	6
I6L985|I6L985_MOUSE	Igh protein	Igh	4	2	4	2
Q8K1M3|Q8K1M3_MOUSE	Protein kinase, cAMP dependent regulatory, type II alpha	Prkar2a	4	2	7	5	3
Q8R4R6|NUP53_MOUSE	Nucleoporin NUP53	Nup35	4	2	4	2
Q9CXW2|RT22_MOUSE	28S ribosomal protein S22, mitochondrial	Mrps22	4	2	4	2
A0A0R4IZY0|A0A0R4IZY0_MOUSE	Thimet oligopeptidase	Thop1	4	1	4	3
J3KMH5|J3KMH5_MOUSE	Melanoma inhibitory activity protein 3	Mia3	4	1	4	3
Q059I1|Q059I1_MOUSE; P62858|RS28_MOUSE	40S ribosomal protein S28	Rps28	4	1	5	4	1
Q3UJF5|Q3UJF5_MOUSE; Q9Z321|TOP3B_MOUSE	DNA topoisomerase	Top3b	4	1	4	3
Q6PDI5|ECM29_MOUSE	Proteasome-associated protein ECM29 homolog	Ecm29	4	1	4	3
Q99LC3|NDUAA_MOUSE	NADH dehydrogenase [ubiquinone] 1 alpha subcomplex subunit 10, mitochondrial	Ndufa10	4	1	4	3
Q9CT10|RANB3_MOUSE	Ran-binding protein 3	Ranbp3	4	1	6	5	2
Q9D8X2|CC124_MOUSE	Coiled-coil domain-containing protein 124	Ccdc124	4	1	4	3
Q3UCH0|Q3UCH0_MOUSE; P47911|RL6_MOUSE	60S ribosomal protein L6	Rpl6	4	0	13	13	9
Q8BP67|RL24_MOUSE	60S ribosomal protein L24	Rpl24	4	0	4	4
Q9DB73|NB5R1_MOUSE	NADH-cytochrome b5 reductase 1	Cyb5r1	4	0	4	4
F8WIV2|F8WIV2_MOUSE	Serpin B6	Serpinb6a	4	-1	4	5
G3UXX3|G3UXX3_MOUSE	Sepiapterin reductase	Spr	4	-1	4	5
Q6DFW4|NOP58_MOUSE	Nucleolar protein 58	Nop58	4	-1	6	7	2
B2RXY7|B2RXY7_MOUSE; P48758|CBR1_MOUSE	Carbonyl reductase 1	Cbr1	4	-2	5	7	1
P16045|LEG1_MOUSE	Galectin-1	Lgals1	4	-3	4	7
Q8R0H9|GGA1_MOUSE	ADP-ribosylation factor-binding protein GGA1	Gga1	4	-4	4	8
Q3UQQ3|Q3UQQ3_MOUSE	Putative uncharacterized protein (Fragment)	Myh6	4	-7	16	23	12
Q91V76|CK054_MOUSE	Ester hydrolase C11orf54 homolog		4	-9	7	16	3
P21981|TGM2_MOUSE	Protein-glutamine gamma-glutamyltransferase 2	Tgm2	4	-13	12	25	8
E9QNP0|E9QNP0_MOUSE	KxDL motif-containing protein 1	Kxd1	3	13	13		10
Q3TGC5|Q3TGC5_MOUSE	Putative uncharacterized protein	Pebp1	3	12	12		9
Q9QXT0|CNPY2_MOUSE	Protein canopy homolog 2	Cnpy2	3	6	6		3
O89020|AFAM_MOUSE	Afamin	Afm	3	5	5		2
Q497E9|Q497E9_MOUSE; P62242|RS8_MOUSE	40S ribosomal protein S8	Rps8	3	5	13	8	10
J7NUP1|J7NUP1_MOUSE; Q60766|IRGM1_MOUSE	Immunity-related GTPase family, M, isoform CRA_a	Irgm1	3	4	4		1
P24472|GSTA4_MOUSE	Glutathione S-transferase A4	Gsta4	3	4	4		1
P61957|SUMO2_MOUSE	Small ubiquitin-related modifier 2	Sumo2	3	4	4		1
Q6P5I3|Q6P5I3_MOUSE; P28474|ADHX_MOUSE	S-(hydroxymethyl)glutathione dehydrogenase	Adh5	3	4	4		1
A0A087WRZ5|A0A087WRZ5_MOUSE	TAR DNA-binding protein 43	Tardbp	3	3	3
A0A0R4J0Q6|A0A0R4J0Q6_MOUSE; Q80VI1|TRI56_MOUSE	E3 ubiquitin-protein ligase TRIM56	Trim56	3	3	3
A0A0R4J1W7|A0A0R4J1W7_MOUSE	CDC23 (Cell division cycle 23, yeast, homolog), isoform CRA_c	Cdc23	3	3	3
D6REG4|D6REG4_MOUSE	Glyoxylate reductase/hydroxypyruvate reductase	Grhpr	3	3	3
E9PUK3|E9PUK3_MOUSE	Formin-binding protein 1-like	Fnbp1l	3	3	3
E9PYF4|E9PYF4_MOUSE	Protein Lmo7	Lmo7	3	3	3
E9Q4Q2|E9Q4Q2_MOUSE	Splicing factor 1	Sf1	3	3	3
E9Q5R7|NAL12_MOUSE	NACHT, LRR and PYD domains-containing protein 12	Nlrp12	3	3	3
E9QKE4|E9QKE4_MOUSE	Rab3 GTPase-activating protein non-catalytic subunit	Rab3gap2	3	3	3
E9QPM7|E9QPM7_MOUSE	Guanine nucleotide exchange factor DBS	Mcf2l	3	3	3
G3X8X6|G3X8X6_MOUSE; Q62230|SN_MOUSE	Sialic acid binding Ig-like lectin 1, sialoadhesin, isoform CRA_b	Siglec1	3	3	3
G3X972|G3X972_MOUSE	Protein Sec24c	Sec24c	3	3	3
G3X9L6|G3X9L6_MOUSE; Q9DCX2|ATP5H_MOUSE	MCG55033	Gm10250	3	3	3
G5E8S7|G5E8S7_MOUSE	NmrA-like family domain containing 1, isoform CRA_a	Nmral1	3	3	3
K3W4S6|K3W4S6_MOUSE	Glycogenin-1	Gyg	3	3	3
O08762|NETR_MOUSE	Neurotrypsin	Prss12	3	3	3
O35658|C1QBP_MOUSE	Complement component 1 Q subcomponent-binding protein, mitochondrial	C1qbp	3	3	3
P08228|SODC_MOUSE	Superoxide dismutase [Cu-Zn]	Sod1	3	3	3
P27046|MA2A1_MOUSE	Alpha-mannosidase 2	Man2a1	3	3	3
P32020|NLTP_MOUSE	Non-specific lipid-transfer protein	Scp2	3	3	3
P42125|ECI1_MOUSE	Enoyl-CoA delta isomerase 1, mitochondrial	Eci1	3	3	3
P46414|CDN1B_MOUSE	Cyclin-dependent kinase inhibitor 1B	Cdkn1b	3	3	3
P70122|SBDS_MOUSE	Ribosome maturation protein SBDS	Sbds	3	3	3
P70232|NCHL1_MOUSE	Neural cell adhesion molecule L1-like protein	Chl1	3	3	3
P80316|TCPE_MOUSE	T-complex protein 1 subunit epsilon	Cct5	3	3	12	9	9
P97484|LIRB3_MOUSE	Leukocyte immunoglobulin-like receptor subfamily B member 3	Lilrb3	3	3	3
Q148W7|Q148W7_MOUSE	Lnx2 protein	Lnx2	3	3	3
Q3TAM6|Q3TAM6_MOUSE	Putative uncharacterized protein		3	3	3
Q3TAW4|Q3TAW4_MOUSE	Putative uncharacterized protein	Sec23b	3	3	3
Q3THA6|Q3THA6_MOUSE	MCG17902, isoform CRA_a	Srsf7	3	3	3
Q3TZZ7|ESYT2_MOUSE	Extended synaptotagmin-2	Esyt2	3	3	3
Q3U047|Q3U047_MOUSE	Putative uncharacterized protein	Pigt	3	3	3
Q3U4W8|Q3U4W8_MOUSE; P56399|UBP5_MOUSE	Ubiquitin carboxyl-terminal hydrolase 5	Usp5	3	3	3
Q3U825|Q3U825_MOUSE	Putative uncharacterized protein	Psap	3	3	3
Q3UAT2|Q3UAT2_MOUSE	Translocating chain-associated membrane protein	Tram1	3	3	3
Q3UGF0|Q3UGF0_MOUSE	Putative uncharacterized protein (Fragment)	Pck2	3	3	3
Q3UJ02|Q3UJ02_MOUSE	Putative uncharacterized protein	Hbs1l	3	3	3
Q3UL54|Q3UL54_MOUSE	Putative uncharacterized protein	Rsl1d1	3	3	3
Q3UM45|PP1R7_MOUSE	Protein phosphatase 1 regulatory subunit 7	Ppp1r7	3	3	3
Q3UN64|Q3UN64_MOUSE	Putative uncharacterized protein	Gm10564	3	3	3
Q3URE7|Q3URE7_MOUSE	Putative uncharacterized protein	Gabra4	3	3	3
Q3UXG7|Q3UXG7_MOUSE	GDP-fucose protein O-fucosyltransferase 1	Pofut1	3	3	3
Q4FJR3|Q4FJR3_MOUSE; P08071|TRFL_MOUSE	Lactotransferrin	Ltf	3	3	3
Q542G9|Q542G9_MOUSE; P07356|ANXA2_MOUSE	Annexin	Anxa2	3	3	3
Q545K5|Q545K5_MOUSE; O89086|RBM3_MOUSE	MCG116386, isoform CRA_a	Rbm3	3	3	3
Q5FW94|Q5FW94_MOUSE; P20664|PRI1_MOUSE	DNA primase	Prim1	3	3	3
Q5FWA0|Q5FWA0_MOUSE; Q9CQ01|RNT2_MOUSE	Protein Rnaset2a	Rnaset2b	3	3	3
Q5M9M0|Q5M9M0_MOUSE; P19253|RL13A_MOUSE	60S ribosomal protein L13a	Rpl13a	3	3	3
Q69Z76|Q69Z76_MOUSE	MKIAA1897 protein (Fragment)	Pus7	3	3	3
Q6P5F9|XPO1_MOUSE	Exportin-1	Xpo1	3	3	3
Q6P5U8|CC148_MOUSE	Coiled-coil domain-containing protein 148	Ccdc148	3	3	3
Q6P9K8|CSKI1_MOUSE	Caskin-1	Caskin1	3	3	3
Q6ZWN5|RS9_MOUSE	40S ribosomal protein S9	Rps9	3	3	9	6	6
Q6ZWZ4|Q6ZWZ4_MOUSE	60S ribosomal protein L36	Rpl36	3	3	3
Q78HU3|MB12A_MOUSE	Multivesicular body subunit 12A	Mvb12a	3	3	3
Q7TPY3|Q7TPY3_MOUSE	NAD(P) dependent steroid dehydrogenase-like	Nsdhl	3	3	3
Q80XH2|IMPG2_MOUSE	Interphotoreceptor matrix proteoglycan 2	Impg2	3	3	3
Q8BK67|RCC2_MOUSE	Protein RCC2	Rcc2	3	3	3
Q8BW49|TTC12_MOUSE	Tetratricopeptide repeat protein 12	Ttc12	3	3	3
Q8BYA0|TBCD_MOUSE	Tubulin-specific chaperone D	Tbcd	3	3	3
Q8C168|Q8C168_MOUSE	Acyl-coenzyme A oxidase		3	3	3
Q8K448|ABCA5_MOUSE	ATP-binding cassette sub-family A member 5	Abca5	3	3	3
Q8VHN8|SDOS_MOUSE	Protein syndesmos	Nudt16l1	3	3	3
Q91WQ3|SYYC_MOUSE	Tyrosine--tRNA ligase, cytoplasmic	Yars	3	3	3
Q91YR7|PRP6_MOUSE	Pre-mRNA-processing factor 6	Prpf6	3	3	3
Q920B9|SP16H_MOUSE	FACT complex subunit SPT16	Supt16h	3	3	3
Q99JW2|ACY1_MOUSE	Aminoacylase-1	Acy1	3	3	3
Q99L88|SNTB1_MOUSE	Beta-1-syntrophin	Sntb1	3	3	3
Q99LJ0|CT2NL_MOUSE	CTTNBP2 N-terminal-like protein	Cttnbp2nl	3	3	3
Q9CQI7|RU2B_MOUSE	U2 small nuclear ribonucleoprotein B''	Snrpb2	3	3	3
Q9CR60|GOT1B_MOUSE	Vesicle transport protein GOT1B	Golt1b	3	3	3
Q9CR68|UCRI_MOUSE	Cytochrome b-c1 complex subunit Rieske, mitochondrial	Uqcrfs1	3	3	3
Q9CUQ2|Q9CUQ2_MOUSE	Putative uncharacterized protein (Fragment)		3	3	3
Q9D037|Q9D037_MOUSE	Putative uncharacterized protein	Atp5l	3	3	3
Q9D7H9|Q9D7H9_MOUSE	Putative uncharacterized protein	Arl1	3	3	3
Q9DBI2|BBS10_MOUSE	Bardet-Biedl syndrome 10 protein homolog	Bbs10	3	3	3
Q9DBL7|COASY_MOUSE	Bifunctional coenzyme A synthase	Coasy	3	3	3
Q9DBY8|NVL_MOUSE	Nuclear valosin-containing protein-like	Nvl	3	3	3
Q9QY11|Q9QY11_MOUSE	Beta-1,4-galactosyltransferase V	B4galt5	3	3	3
Q9QZM0|UBQL2_MOUSE	Ubiquilin-2	Ubqln2	3	3	3
Q9R0Q9|MPU1_MOUSE	Mannose-P-dolichol utilization defect 1 protein	Mpdu1	3	3	3
Q9Z268|RASL1_MOUSE	RasGAP-activating-like protein 1	Rasal1	3	3	3
O09131|GSTO1_MOUSE	Glutathione S-transferase omega-1	Gsto1	3	2	3	1
Q3TXR9|Q3TXR9_MOUSE; P20060|HEXB_MOUSE	Beta-hexosaminidase	Hexb	3	2	3	1
Q8BT90|Q8BT90_MOUSE	Putative uncharacterized protein (Fragment)	Rps17	3	2	7	5	4
P62305|RUXE_MOUSE	Small nuclear ribonucleoprotein E	Snrpe	3	1	5	4	2
Q3UNI8|Q3UNI8_MOUSE; O35215|DOPD_MOUSE	D-dopachrome decarboxylase	Ddt	3	1	4	3	1
Q8BVV6|Q8BVV6_MOUSE	Putative uncharacterized protein	Eif5	3	1	3	2
Q99LB2|DHRS4_MOUSE	Dehydrogenase/reductase SDR family member 4	Dhrs4	3	1	4	3	1
Q9CPP6|NDUA5_MOUSE	NADH dehydrogenase [ubiquinone] 1 alpha subcomplex subunit 5	Ndufa5	3	1	3	2
A0A0G2JEA5|A0A0G2JEA5_MOUSE	Protein Gm43738	Gm43738	3	0	3	3
A0ZNJ2|A0ZNJ2_MOUSE	3-hydroxyisobutyrate dehydrogenase	Hibadh	3	0	3	3
P57759|ERP29_MOUSE	Endoplasmic reticulum resident protein 29	Erp29	3	0	3	3
Q8C671|Q8C671_MOUSE	Putative uncharacterized protein	Srsf2	3	0	3	3
Q99K30|ES8L2_MOUSE	Epidermal growth factor receptor kinase substrate 8-like protein 2	Eps8l2	3	0	3	3
Q3TW96|UAP1L_MOUSE	UDP-N-acetylhexosamine pyrophosphorylase-like protein 1	Uap1l1	3	-1	3	4
Q8CD15|MINA_MOUSE	Bifunctional lysine-specific demethylase and histidyl-hydroxylase MINA	Mina	3	-1	3	4
Q99KV1|DJB11_MOUSE	DnaJ homolog subfamily B member 11	Dnajb11	3	-1	3	4
Q9DBG5|PLIN3_MOUSE	Perilipin-3	Plin3	3	-2	3	5
E9QN99|E9QN99_MOUSE	Protein ABHD14B	Abhd14b	3	-4	3	7
P50543|S10AB_MOUSE	Protein S100-A11	S100a11	3	-4	10	14	7
Q80VW7|AKNA_MOUSE	AT-hook-containing transcription factor	Akna	3	-5	7	12	4
Q3TYK1|Q3TYK1_MOUSE	Putative uncharacterized protein (Fragment)	Svip	3	-6	3	9
Q3UD58|Q3UD58_MOUSE; Q6PAM1|TXLNA_MOUSE	Taxilin alpha, isoform CRA_a	Txlna	3	-6	3	9
Q3UDG2|Q3UDG2_MOUSE	Putative uncharacterized protein	Wars	3	-8	3	11
A1A4T2|A1A4T2_MOUSE	Alpha glucosidase 2 alpha neutral subunit	Ganab	3	-37	40	77	37
P12382|PFKAL_MOUSE	ATP-dependent 6-phosphofructokinase, liver type	Pfkl	2	65	108	43	106
Q8BXG1|Q8BXG1_MOUSE	Putative uncharacterized protein	B930041F14Rik	2	26	26		24
A2AIV6|A2AIV6_MOUSE	snRNA-activating protein complex subunit 4	Snapc4	2	11	11		9
Q3UK39|Q3UK39_MOUSE	DNA helicase	Mcm2	2	10	10		8
Q3V244|Q3V244_MOUSE	Putative uncharacterized protein	Eif4h	2	9	9		7
Q52KG5|KI26A_MOUSE	Kinesin-like protein KIF26A	Kif26a	2	9	9		7
Q921H8|THIKA_MOUSE	3-ketoacyl-CoA thiolase A, peroxisomal	Acaa1a	2	6	6		4
Q9DBZ6|Q9DBZ6_MOUSE; P55096|ABCD3_MOUSE	Putative uncharacterized protein	Abcd3	2	6	6		4
A2AAJ9|OBSCN_MOUSE	Obscurin	Obscn	2	5	16	11	14
B2RUK5|B2RUK5_MOUSE; Q3ULD5|MCCB_MOUSE	Methylcrotonoyl-CoA carboxylase beta chain, mitochondrial	Mccc2	2	4	4		2
P0C028|NUD11_MOUSE; P0C027|NUD10_MOUSE	Diphosphoinositol polyphosphate phosphohydrolase 3-beta	Nudt11	2	4	4		2
Q3TIC8|Q3TIC8_MOUSE	Putative uncharacterized protein	Uqcrc1	2	4	4		2
Q9CXR1|DHRS7_MOUSE	Dehydrogenase/reductase SDR family member 7	Dhrs7	2	4	4		2
P62315|SMD1_MOUSE	Small nuclear ribonucleoprotein Sm D1	Snrpd1	2	3	3		1
Q8K2B3|SDHA_MOUSE	Succinate dehydrogenase [ubiquinone] flavoprotein subunit, mitochondrial	Sdha	2	3	5	2	3
Q91VT4|CBR4_MOUSE	Carbonyl reductase family member 4	Cbr4	2	3	3		1
A0A087WPM5|A0A087WPM5_MOUSE	COP9 signalosome complex subunit 8 (Fragment)	Cops8	2	2	2
A0A0A6YWG7|A0A0A6YWG7_MOUSE	Rap guanine nucleotide exchange factor 2	Rapgef2	2	2	2
A2RSV8|A2RSV8_MOUSE; P19783|COX41_MOUSE	Cytochrome c oxidase subunit 4 isoform 1, mitochondrial	Cox4i1	2	2	2
B1AT92|B1AT92_MOUSE	Growth factor receptor-bound protein 2	Grb2	2	2	2
B2RUC1|B2RUC1_MOUSE	Tpd52l1 protein	Tpd52l1	2	2	2
D3Z5I9|D3Z5I9_MOUSE; Q9CXK9|RBM33_MOUSE	RNA-binding protein 33	Rbm33	2	2	2
D3Z5N2|D3Z5N2_MOUSE	Stathmin	Stmn1	2	2	2
E9PW43|E9PW43_MOUSE	Protein Gm10320	Gm10320	2	2	2
E9PXC0|E9PXC0_MOUSE	Protein Srp54b	Srp54b	2	2	2
G5E8J3|G5E8J3_MOUSE; Q8K1X1|WDR11_MOUSE	Bromodomain and WD repeat domain containing 2, isoform CRA_a	Wdr11	2	2	2
O09012|PEX5_MOUSE	Peroxisomal targeting signal 1 receptor	Pex5	2	2	2
O35691|PININ_MOUSE	Pinin	Pnn	2	2	2
O88451|RDH7_MOUSE	Retinol dehydrogenase 7	Rdh7	2	2	2
P26883|FKB1A_MOUSE	Peptidyl-prolyl cis-trans isomerase FKBP1A	Fkbp1a	2	2	2
P49722|PSA2_MOUSE	Proteasome subunit alpha type-2	Psma2	2	2	2
P59997|KDM2A_MOUSE	Lysine-specific demethylase 2A	Kdm2a	2	2	2
P62075|TIM13_MOUSE	Mitochondrial import inner membrane translocase subunit Tim13	Timm13	2	2	2
P62274|RS29_MOUSE	40S ribosomal protein S29	Rps29	2	2	2
P62309|RUXG_MOUSE	Small nuclear ribonucleoprotein G	Snrpg	2	2	2
P62862|RS30_MOUSE	40S ribosomal protein S30	Fau	2	2	2
P83917|CBX1_MOUSE	Chromobox protein homolog 1	Cbx1	2	2	2
Q08EC9|Q08EC9_MOUSE	Polypeptide N-acetylgalactosaminyltransferase	Galnt14	2	2	2
Q1MWP9|Q1MWP9_MOUSE	EH-domain containing 4 (Fragment)	Ehd4	2	2	2
Q3THC1|Q3THC1_MOUSE	Proteasome (Prosome, macropain) 26S subunit, non-ATPase, 9	Psmd9	2	2	2
Q3TIJ1|Q3TIJ1_MOUSE	Putative uncharacterized protein	Cops4	2	2	2
Q3TQB3|Q3TQB3_MOUSE	Putative uncharacterized protein (Fragment)		2	2	2
Q3TRW5|Q3TRW5_MOUSE	Putative uncharacterized protein	Slc38a1	2	2	2
Q3TWZ9|Q3TWZ9_MOUSE; Q3TJ95|Q3TJ95_MOUSE	Putative uncharacterized protein	Cltb	2	2	2
Q3UA28|Q3UA28_MOUSE	Putative uncharacterized protein	Stt3a	2	2	2
Q3UDM0|Q3UDM0_MOUSE; Q3T9U1|Q3T9U1_MOUSE; Q8BPB0|MOB1B_MOUSE	MOB kinase activator 1B	Mob1b	2	2	2
Q3UE92|Q3UE92_MOUSE	X-prolyl aminopeptidase (Aminopeptidase P) 1, soluble, isoform CRA_b	Xpnpep1	2	2	2
Q3UYQ4|Q3UYQ4_MOUSE	Putative uncharacterized protein	Api5	2	2	2
Q3V3N6|Q3V3N6_MOUSE	Putative uncharacterized protein	Cops2	2	2	2
Q4FJK0|Q4FJK0_MOUSE; Q9CQ62|DECR_MOUSE	2,4-dienoyl-CoA reductase, mitochondrial	Decr1	2	2	2
Q50HX2|Q50HX2_MOUSE	RAB14 protein	Rab14	2	2	2
Q548L0|Q548L0_MOUSE; Q3UJ69|Q3UJ69_MOUSE; Q61624|ZN148_MOUSE	G-rich box-binding protein Berf-1	Zfp148	2	2	2
Q58DZ3|Q58DZ3_MOUSE; Q497D7|Q497D7_MOUSE; P62889|RL30_MOUSE	60S ribosomal protein L30	Rpl30	2	2	2
Q5CZY4|Q5CZY4_MOUSE	Nuclear factor 1 (Fragment)	Nfix	2	2	2
Q5FWH6|ARHGF_MOUSE	Rho guanine nucleotide exchange factor 15	Arhgef15	2	2	2
Q5NCM6|Q5NCM6_MOUSE	Epsin-2	Epn2	2	2	2
Q5QGU0|Q5QGU0_MOUSE	Receptor expression-enhancing protein	Reep5	2	2	2
Q5SWZ5|Q5SWZ5_MOUSE	Myosin phosphatase Rho-interacting protein	Mprip	2	2	2
Q61129|CFAI_MOUSE	Complement factor I	Cfi	2	2	2
Q61421|Q61421_MOUSE	Myb proto-oncogene mRNA for c-myb protein	Myb	2	2	2
Q6HAA1|Q6HAA1_MOUSE	GA-binding protein alpha-subunit	Gabpa	2	2	2
Q6P1B6|Q6P1B6_MOUSE	Selenophosphate synthetase 1	Sephs1	2	2	2
Q6S5L9|SHC4_MOUSE	SHC-transforming protein 4	Shc4	2	2	2
Q6ZWX1|Q6ZWX1_MOUSE; O55142|RL35A_MOUSE	60S ribosomal protein L35a	Rpl35a	2	2	2
Q80V42|CBPM_MOUSE	Carboxypeptidase M	Cpm	2	2	2
Q80ZI1|TRNP1_MOUSE	TMF-regulated nuclear protein 1	Trnp1	2	2	2
Q8BFZ9|ERLN2_MOUSE	Erlin-2	Erlin2	2	2	2
Q8BGS7|CEPT1_MOUSE	Choline/ethanolaminephosphotransferase 1	Cept1	2	2	2
Q8BH79|ANO10_MOUSE	Anoctamin-10	Ano10	2	2	2
Q8BHA3|DTD2_MOUSE	Probable D-tyrosyl-tRNA(Tyr) deacylase 2	Dtd2	2	2	2
Q8BHB9|CLIC6_MOUSE	Chloride intracellular channel protein 6	Clic6	2	2	2
Q8BNE3|Q8BNE3_MOUSE	Putative uncharacterized protein	Ap3s2	2	2	2
Q8BPU7|ELMO1_MOUSE	Engulfment and cell motility protein 1	Elmo1	2	2	2
Q8BTX5|Q8BTX5_MOUSE; Q5M9L0|Q5M9L0_MOUSE; Q3TII2|Q3TII2_MOUSE; Q3THW7|Q3THW7_MOUSE; Q91WK2|EIF3H_MOUSE	Eukaryotic translation initiation factor 3 subunit H	Eif3h	2	2	2
Q8BXJ2|TREF1_MOUSE	Transcriptional-regulating factor 1	Trerf1	2	2	2
Q8CAU1|Q8CAU1_MOUSE	Protein A130051J06Rik	A130051J06Rik	2	2	2
Q8CI33|C19L1_MOUSE	CWF19-like protein 1	Cwf19l1	2	2	2
Q8K295|Q8K295_MOUSE	Lrpap1 protein (Fragment)	Lrpap1	2	2	2
Q8VEL9|REM2_MOUSE	GTP-binding protein REM 2	Rem2	2	2	2
Q91YJ2|SNX4_MOUSE	Sorting nexin-4	Snx4	2	2	2
Q91YX0|THMS2_MOUSE	Protein THEMIS2	Themis2	2	2	2
Q922H4|GMPPA_MOUSE	Mannose-1-phosphate guanyltransferase alpha	Gmppa	2	2	2
Q925P2|CEAM2_MOUSE	Carcinoembryonic antigen-related cell adhesion molecule 2	Ceacam2	2	2	2
Q99L48|NMD3_MOUSE	60S ribosomal export protein NMD3	Nmd3	2	2	2
Q99L60|VATC2_MOUSE	V-type proton ATPase subunit C 2	Atp6v1c2	2	2	2
Q99N57|RAF1_MOUSE	RAF proto-oncogene serine/threonine-protein kinase	Raf1	2	2	2
Q9CQL5|RM18_MOUSE	39S ribosomal protein L18, mitochondrial	Mrpl18	2	2	2
Q9CQM9|GLRX3_MOUSE	Glutaredoxin-3	Glrx3	2	2	2
Q9CXY6|ILF2_MOUSE	Interleukin enhancer-binding factor 2	Ilf2	2	2	2
Q9CZG9|PDZ11_MOUSE	PDZ domain-containing protein 11	Pdzd11	2	2	2
Q9CZK0|Q9CZK0_MOUSE	Putative uncharacterized protein (Fragment)	Snx9	2	2	2
Q9CZL9|Q9CZL9_MOUSE	Putative uncharacterized protein	Eid1	2	2	2
Q9D7N3|RT09_MOUSE	28S ribosomal protein S9, mitochondrial	Mrps9	2	2	2
Q9D8W7|OCAD2_MOUSE	OCIA domain-containing protein 2	Ociad2	2	2	2
Q9DBB9|CPN2_MOUSE	Carboxypeptidase N subunit 2	Cpn2	2	2	2
Q9DBP6|Q9DBP6_MOUSE	Putative uncharacterized protein	Wbp2	2	2	2
Q9ERU9|RBP2_MOUSE	E3 SUMO-protein ligase RanBP2	Ranbp2	2	2	2
Q9JHU9|INO1_MOUSE	Inositol-3-phosphate synthase 1	Isyna1	2	2	2
Q9JJY4|DDX20_MOUSE	Probable ATP-dependent RNA helicase DDX20	Ddx20	2	2	2
Q9QXD8|LIMD1_MOUSE	LIM domain-containing protein 1	Limd1	2	2	2
Q9R1X5|MRP5_MOUSE	Multidrug resistance-associated protein 5	Abcc5	2	2	2
Q9Z0H8|CLIP2_MOUSE	CAP-Gly domain-containing linker protein 2	Clip2	2	2	2
Q9Z1S3|GRP1_MOUSE	RAS guanyl-releasing protein 1	Rasgrp1	2	2	2
Q9Z2I0|LETM1_MOUSE	LETM1 and EF-hand domain-containing protein 1, mitochondrial	Letm1	2	2	2
Z4YMQ5|Z4YMQ5_MOUSE	Epithelial-splicing regulatory protein 1 (Fragment)	Esrp1	2	2	2
P56391|CX6B1_MOUSE	Cytochrome c oxidase subunit 6B1	Cox6b1	2	1	2	1
Q3UI46|Q3UI46_MOUSE; P29595|NEDD8_MOUSE	NEDD8	Nedd8	2	1	2	1
Q924Z4|CERS2_MOUSE	Ceramide synthase 2	Cers2	2	1	2	1
B2RQC6|PYR1_MOUSE	CAD protein	Cad	2	0	9	9	7
Q4GX45|Q4GX45_MOUSE; Q8C0L6|PAOX_MOUSE	Peroxisomal N1-acetyl-spermine/spermidine	Paox	2	0	2	2
Q545G0|Q545G0_MOUSE; Q9R1P1|PSB3_MOUSE	Proteasome subunit beta type	Psmb3	2	0	6	6	4
Q60864|STIP1_MOUSE	Stress-induced-phosphoprotein 1	Stip1	2	0	2	2
Q91Z49|UIF_MOUSE	UAP56-interacting factor	Fyttd1	2	0	2	2
P63028|TCTP_MOUSE	Translationally-controlled tumor protein	Tpt1	2	-1	7	8	5
Q3TWN8|Q3TWN8_MOUSE	Putative uncharacterized protein	Aldh18a1	2	-1	2	3
Q69ZN1|Q69ZN1_MOUSE	MKIAA1252 protein (Fragment)	Sgpl1	2	-1	2	3
Q8CHT3|INT5_MOUSE	Integrator complex subunit 5	Ints5	2	-1	2	3
O08553|DPYL2_MOUSE	Dihydropyrimidinase-related protein 2	Dpysl2	2	-2	2	4
P60766|CDC42_MOUSE	Cell division control protein 42 homolog	Cdc42	2	-2	5	7	3
Q3TJG2|Q3TJG2_MOUSE	Acyl carrier protein	Ndufab1	2	-2	2	4
Q3TSD4|Q3TSD4_MOUSE	Malic enzyme	Me2	2	-2	2	4
Q9CSH3|RRP44_MOUSE	Exosome complex exonuclease RRP44	Dis3	2	-2	2	4
Q9D071|MMS19_MOUSE	MMS19 nucleotide excision repair protein homolog	Mms19	2	-2	2	4
Q7TQI3|OTUB1_MOUSE	Ubiquitin thioesterase OTUB1	Otub1	2	-3	2	5
Q99LY9|NDUS5_MOUSE	NADH dehydrogenase [ubiquinone] iron-sulfur protein 5	Ndufs5	2	-3	2	5
Q9CY64|BIEA_MOUSE	Biliverdin reductase A	Blvra	2	-4	3	7	1
Q9DBF1|AL7A1_MOUSE	Alpha-aminoadipic semialdehyde dehydrogenase	Aldh7a1	2	-5	2	7
O35381|AN32A_MOUSE	Acidic leucine-rich nuclear phosphoprotein 32 family member A	Anp32a	2	-8	7	15	5
Q80X50|UBP2L_MOUSE	Ubiquitin-associated protein 2-like	Ubap2l	2	-9	2	11
Q61554|FBN1_MOUSE	Fibrillin-1	Fbn1	1	31	31		30
E9QM38|E9QM38_MOUSE	Solute carrier family 12 member 2	Slc12a2	1	12	12		11
D3YZP9|CCDC6_MOUSE	Coiled-coil domain-containing protein 6	Ccdc6	1	10	10		9
E9PZF0|E9PZF0_MOUSE	Nucleoside diphosphate kinase	Gm20390	1	5	22	17	21
Q9DCU1|Q9DCU1_MOUSE	Glutathione S-transferase	Gsta3	1	5	5		4
F6QA74|F6QA74_MOUSE	DNA-(apurinic or apyrimidinic site) lyase (Fragment)	Apex1	1	4	4		3
Q9D1D4|TMEDA_MOUSE	Transmembrane emp24 domain-containing protein 10	Tmed10	1	4	11	7	10
O55234|PSB5_MOUSE	Proteasome subunit beta type-5	Psmb5	1	3	3		2
Q8BKG3|PTK7_MOUSE	Inactive tyrosine-protein kinase 7	Ptk7	1	3	3		2
Q8BND5|QSOX1_MOUSE	Sulfhydryl oxidase 1	Qsox1	1	3	3		2
W6PPR4|W6PPR4_MOUSE	480-kDa ankyrinG	Ank3	1	3	11	8	10
Q3V4A0|Q3V4A0_MOUSE	Putative uncharacterized protein (Fragment)	Tmco1	1	2	2		1
Q8VED9|LEGL_MOUSE	Galectin-related protein	Lgalsl	1	2	2		1
Q9JIF0|ANM1_MOUSE	Protein arginine N-methyltransferase 1	Prmt1	1	2	2		1
A0A087WSI0|A0A087WSI0_MOUSE	Protein Dnajc13 (Fragment)	Dnajc13	1	1	1
A0A0A6YWH2|A0A0A6YWH2_MOUSE	Allograft inflammatory factor 1-like	Aif1l	1	1	1
A0A0R4J060|A0A0R4J060_MOUSE; Q8BIH0|SP130_MOUSE	Histone deacetylase complex subunit SAP130	Sap130	1	1	1
A2AE15|A2AE15_MOUSE; P11680|PROP_MOUSE	Complement factor properdin	Cfp	1	1	1
A3KGQ6|A3KGQ6_MOUSE; Q9D898|ARP5L_MOUSE	Actin-related protein 2/3 complex subunit 5	Arpc5l	1	1	1
B2RUC7|B2RUC7_MOUSE; Q9Z1Z2|STRAP_MOUSE	Serine-threonine kinase receptor-associated protein	Strap	1	1	1
B2RXE2|B2RXE2_MOUSE	Sodium/hydrogen exchanger	Slc9a5	1	1	1
D3Z4V1|D3Z4V1_MOUSE; Q922V4|PLRG1_MOUSE	Pleiotropic regulator 1	Plrg1	1	1	1
D3Z5N9|D3Z5N9_MOUSE	MCG49198	Gm5449	1	1	1
D3Z645|D3Z645_MOUSE	Vacuolar protein sorting-associated protein 29	Vps29	1	1	1
E9QMN1|E9QMN1_MOUSE	Harmonin	Ush1c	1	1	1
G5E8G5|G5E8G5_MOUSE	Prominin 1, isoform CRA_a	Prom1	1	1	1
I1E4X1|I1E4X1_MOUSE	Syntaxin-5	Stx5a	1	1	1
O55033|NCK2_MOUSE	Cytoplasmic protein NCK2	Nck2	1	1	1
O55106|STRN_MOUSE	Striatin	Strn	1	1	1
O55111|DSG2_MOUSE	Desmoglein-2	Dsg2	1	1	1
P52432|RPAC1_MOUSE	DNA-directed RNA polymerases I and III subunit RPAC1	Polr1c	1	1	1
P59999|ARPC4_MOUSE	Actin-related protein 2/3 complex subunit 4	Arpc4	1	1	1
P62073|TIM10_MOUSE	Mitochondrial import inner membrane translocase subunit Tim10	Timm10	1	1	1
P62077|TIM8B_MOUSE	Mitochondrial import inner membrane translocase subunit Tim8 B	Timm8b	1	1	1
P99027|RLA2_MOUSE	60S acidic ribosomal protein P2	Rplp2	1	1	5	4	4
Q3TC14|Q3TC14_MOUSE	Putative uncharacterized protein (Fragment)	Impa2	1	1	1
Q3TC91|Q3TC91_MOUSE	Putative uncharacterized protein	Cpsf3	1	1	1
Q3TEG7|Q3TEG7_MOUSE	Ras-related protein Rab-2B	Rab2b	1	1	1
Q3TFD2|PCAT1_MOUSE	Lysophosphatidylcholine acyltransferase 1	Lpcat1	1	1	1
Q3TJL3|Q3TJL3_MOUSE; Q8K207|CA021_MOUSE	Protein 1700025G04Rik		1	1	1
Q3TWG5|Q3TWG5_MOUSE; Q8R1Q8|DC1L1_MOUSE	Cytoplasmic dynein 1 light intermediate chain 1	Dync1li1	1	1	1
Q3TY06|Q3TY06_MOUSE	Putative uncharacterized protein (Fragment)	Pmpca	1	1	9	8	8
Q3UGB9|Q3UGB9_MOUSE; P97377|CDK2_MOUSE	Putative uncharacterized protein	Cdk2	1	1	1
Q3UVB1|Q3UVB1_MOUSE; P04247|MYG_MOUSE	Myoglobin	Mb	1	1	1
Q545E6|Q545E6_MOUSE; Q62348|TSN_MOUSE	RNA-binding protein	Tsn	1	1	1
Q5FWC8|Q5FWC8_MOUSE	Nif3l1 protein	Nif3l1	1	1	1
Q60676|PPP5_MOUSE	Serine/threonine-protein phosphatase 5	Ppp5c	1	1	1
Q64152|BTF3_MOUSE	Transcription factor BTF3	Btf3	1	1	1
Q6DI95|Q6DI95_MOUSE; Q6P2B1|TNPO3_MOUSE	Transportin 3	Tnpo3	1	1	1
Q6GQT9|NOMO1_MOUSE	Nodal modulator 1	Nomo1	1	1	1
Q6PDY2|AEDO_MOUSE	2-aminoethanethiol dioxygenase	Ado	1	1	1
Q6ZWQ9|Q6ZWQ9_MOUSE	MCG5400	Myl12a	1	1	1
Q80TX7|Q80TX7_MOUSE	MKIAA0567 protein (Fragment)	mKIAA0567	1	1	1
Q80VJ2|SRA1_MOUSE	Steroid receptor RNA activator 1	Sra1	1	1	1
Q80VJ3|DNPH1_MOUSE	2'-deoxynucleoside 5'-phosphate N-hydrolase 1	Dnph1	1	1	1
Q8BQ03|Q8BQ03_MOUSE	DNA helicase	Mcm5	1	1	1
Q8BQU8|Q8BQU8_MOUSE	Putative uncharacterized protein		1	1	1
Q8CDL9|CCD87_MOUSE	Coiled-coil domain-containing protein 87	Ccdc87	1	1	1
Q8CG76|ARK72_MOUSE	Aflatoxin B1 aldehyde reductase member 2	Akr7a2	1	1	1
Q8K2V1|PP4R1_MOUSE	Serine/threonine-protein phosphatase 4 regulatory subunit 1	Ppp4r1	1	1	1
Q8R4D5|TRPM8_MOUSE	Transient receptor potential cation channel subfamily M member 8	Trpm8	1	1	1
Q8R5C5|ACTY_MOUSE	Beta-centractin	Actr1b	1	1	4	3	3
Q8VBT0|TMX1_MOUSE	Thioredoxin-related transmembrane protein 1	Tmx1	1	1	1
Q8VCW8|ACSF2_MOUSE	Acyl-CoA synthetase family member 2, mitochondrial	Acsf2	1	1	1
Q8VE80|THOC3_MOUSE	THO complex subunit 3	Thoc3	1	1	1
Q91XC9|PEX16_MOUSE	Peroxisomal membrane protein PEX16	Pex16	1	1	1
Q922Q0|Q922Q0_MOUSE	Uncharacterized protein	Kdf1	1	1	1
Q922S5|Q922S5_MOUSE	Os9 protein (Fragment)	Os9	1	1	1
Q99JW5|EPCAM_MOUSE	Epithelial cell adhesion molecule	Epcam	1	1	1
Q99M19|Q99M19_MOUSE	Csn1s1 protein	Csn1s1	1	1	1
Q9CRC3|CO040_MOUSE	UPF0235 protein C15orf40 homolog		1	1	1
Q9CU65|ZMYM2_MOUSE	Zinc finger MYM-type protein 2	Zmym2	1	1	1
Q9CVY7|Q9CVY7_MOUSE	Putative uncharacterized protein (Fragment)	Sypl2	1	1	1
Q9DBG7|SRPRA_MOUSE	Signal recognition particle receptor subunit alpha	Srpra	1	1	1
Q9EPK6|SIL1_MOUSE	Nucleotide exchange factor SIL1	Sil1	1	1	1
Q9QWR8|NAGAB_MOUSE	Alpha-N-acetylgalactosaminidase	Naga	1	1	1
Q9QXX8|NUFP1_MOUSE	Nuclear fragile X mental retardation-interacting protein 1	Nufip1	1	1	1
D3YTR5|D3YTR5_MOUSE	Methyl-CpG-binding domain protein 3	Mbd3	1	0	1	1
P28667|MRP_MOUSE	MARCKS-related protein	Marcksl1	1	0	1	1
P56135|ATPK_MOUSE	ATP synthase subunit f, mitochondrial	Atp5j2	1	0	3	3	2
Q5D098|Q5D098_MOUSE; P70195|PSB7_MOUSE	Proteasome subunit beta type (Fragment)	Psmb7	1	0	1	1
Q8BMD8|SCMC1_MOUSE	Calcium-binding mitochondrial carrier protein SCaMC-1	Slc25a24	1	0	1	1
Q8C7R4|UBA6_MOUSE	Ubiquitin-like modifier-activating enzyme 6	Uba6	1	0	1	1
Q91ZJ5|UGPA_MOUSE	UTP--glucose-1-phosphate uridylyltransferase	Ugp2	1	0	1	1
Q9D684|RIN2_MOUSE	Ras and Rab interactor 2	Rin2	1	0	1	1
P61327|MGN_MOUSE	Protein mago nashi homolog	Magoh	1	-1	1	2
Q5HZI6|Q5HZI6_MOUSE; P23591|FCL_MOUSE	GDP-L-fucose synthase	Tsta3	1	-1	2	3	1
Q3UE11|Q3UE11_MOUSE	Putative uncharacterized protein		1	-2	1	3
Q91YE3|EGLN1_MOUSE	Egl nine homolog 1	Egln1	1	-2	1	3
P00920|CAH2_MOUSE	Carbonic anhydrase 2	Ca2	1	-3	5	8	4
Q8VI75|IPO4_MOUSE	Importin-4	Ipo4	1	-3	5	8	4
Q91WM3|U3IP2_MOUSE	U3 small nucleolar RNA-interacting protein 2	Rrp9	1	-3	1	4
Q9R1R8|Q9R1R8_MOUSE	Retinol dehydrogenase 11	Rdh11	1	-3	1	4
Q8CJ27|ASPM_MOUSE	Abnormal spindle-like microcephaly-associated protein homolog	Aspm	1	-4	13	17	12
A2RTI3|A2RTI3_MOUSE; O89017|LGMN_MOUSE	Legumain	Lgmn	1	-5	1	6
Q64737|PUR2_MOUSE	Trifunctional purine biosynthetic protein adenosine-3	Gart	1	-6	3	9	2
Q91VM2|Q91VM2_MOUSE	Small nuclear ribonucleoprotein D3	Snrpd3	1	-6	6	12	5
Q3TVI8|PBIP1_MOUSE	Pre-B-cell leukemia transcription factor-interacting protein 1	Pbxip1	1	-8	1	9
Q7JCZ1|Q7JCZ1_MOUSE; A0A075DC90|A0A075DC90_MOUSE; P00405|COX2_MOUSE	Cytochrome c oxidase subunit 2	mt-Co2	1	-9	1	10
E9QNN1|E9QNN1_MOUSE	ATP-dependent RNA helicase A	Dhx9	1	-21	10	31	9
Q9DB77|QCR2_MOUSE	Cytochrome b-c1 complex subunit 2, mitochondrial	Uqcrc2	1	-26	6	32	5
Q8CGB9|Q8CGB9_MOUSE	Insulin degrading enzyme	Ide	0	27	27		27
Q9Z2D6|MECP2_MOUSE	Methyl-CpG-binding protein 2	Mecp2	0	9	9		9
Q91X97|NCALD_MOUSE	Neurocalcin-delta	Ncald	0	8	8		8
Q9Z1K7|APC2_MOUSE	Adenomatous polyposis coli protein 2	Apc2	0	8	8		8
E9PVX6|E9PVX6_MOUSE	Protein Mki67	Mki67	0	6	14	8	14
Q14AQ1|Q14AQ1_MOUSE; P62334|PRS10_MOUSE	26S protease regulatory subunit 10B	Psmc6	0	6	6		6
Q921G7|ETFD_MOUSE	Electron transfer flavoprotein-ubiquinone oxidoreductase, mitochondrial	Etfdh	0	6	6		6
Q0VF59|Q0VF59_MOUSE	Disks large-associated protein 2	Dlgap2	0	5	5		5
Q3U6G1|Q3U6G1_MOUSE; Q923D2|BLVRB_MOUSE	Biliverdin reductase B (Flavin reductase (NADPH))	Blvrb	0	5	5		5
Q542F1|Q542F1_MOUSE; Q9Z1Q5|CLIC1_MOUSE	Chloride intracellular channel protein	Clic1	0	5	5		5
P60335|PCBP1_MOUSE	Poly(rC)-binding protein 1	Pcbp1	0	4	4		4
Q52L50|Q52L50_MOUSE; Q99JI6|RAP1B_MOUSE	RAS related protein 1b	Rap1b	0	4	9	5	9
O88876|DHRS3_MOUSE	Short-chain dehydrogenase/reductase 3	Dhrs3	0	3	5	2	5
Q3TPZ5|Q3TPZ5_MOUSE; Q99KJ8|DCTN2_MOUSE	Dynactin 2	Dctn2	0	3	4	1	4
Q8BRD3|Q8BRD3_MOUSE; Q02819|NUCB1_MOUSE	Putative uncharacterized protein	Nucb1	0	3	3		3
Q4VA29|Q4VA29_MOUSE; Q9CQE8|CN166_MOUSE	MCG140066		0	2	2		2
Q8K2C9|HACD3_MOUSE	Very-long-chain (3R)-3-hydroxyacyl-CoA dehydratase 3	Hacd3	0	2	2		2
Q9CT07|Q9CT07_MOUSE	Putative uncharacterized protein (Fragment)	Kpna3	0	2	2		2
Q9D1A2|CNDP2_MOUSE	Cytosolic non-specific dipeptidase	Cndp2	0	2	2		2
Q9DCZ0|Q9DCZ0_MOUSE; Q9D0J2|Q9D0J2_MOUSE; Q4FK74|Q4FK74_MOUSE; Q9D3D9|ATPD_MOUSE	Putative uncharacterized protein	Atp5d	0	2	2		2
Q6ZWU9|RS27_MOUSE	40S ribosomal protein S27	Rps27	0	1	1		1
Q9JHW2|NIT2_MOUSE	Omega-amidase NIT2	Nit2	0	1	1		1
B1AZI6|THOC2_MOUSE	THO complex subunit 2	Thoc2	0	0	9	9	9
O70251|EF1B_MOUSE	Elongation factor 1-beta	Eef1b	0	0	2	2	2
A0A0N4SVN5|A0A0N4SVN5_MOUSE	Tubby-related protein 3 (Fragment)	Tulp3	0	-1		1
A0A0R4J050|A0A0R4J050_MOUSE	Aminoacylase-1	Acy1	0	-1		1
A0A0R4J1Y3|A0A0R4J1Y3_MOUSE	Probable tRNA N6-adenosine threonylcarbamoyltransferase	Osgep	0	-1		1
A2A7A7|A2A7A7_MOUSE	GDH/6PGL endoplasmic bifunctional protein	H6pd	0	-1		1
A2AKW0|A2AKW0_MOUSE	Solute carrier family 25 member 51	Slc25a51	0	-1		1
A5GZX3|A5GZX3_MOUSE; Q9CPU0|LGUL_MOUSE	Lactoylglutathione lyase	Glo1	0	-1		1
A6H6P3|A6H6P3_MOUSE	Vestigial like 1 homolog (Drosophila)	Vgll1	0	-1		1
A7VMV2|A7VMV2_MOUSE; Q99KP3|CRYL1_MOUSE	Crystallin, lamda 1, isoform CRA_a	Cryl1	0	-1		1
D2KPZ5|D2KPZ5_MOUSE	TDP-43 variant 2	Tardbp	0	-1		1
D3YZQ8|D3YZQ8_MOUSE	Protein Daw1	Daw1	0	-1		1
E9Q2F1|E9Q2F1_MOUSE	EF-hand calcium-binding domain-containing protein 4A	Cracr2b	0	-1		1
E9QJU8|E9QJU8_MOUSE; Q8CG79|ASPP2_MOUSE	Apoptosis-stimulating of p53 protein 2	Trp53bp2	0	-1		1
G3X8R2|G3X8R2_MOUSE	Steroid receptor RNA activator 1 (Fragment)	Sra1	0	-1		1
G3X952|G3X952_MOUSE	MCG20985, isoform CRA_a	Zkscan2	0	-1		1
G5E8I8|G5E8I8_MOUSE	Calcium homeostasis endoplasmic reticulum protein	Cherp	0	-1		1
O35664|INAR2_MOUSE	Interferon alpha/beta receptor 2	Ifnar2	0	-1		1
O88351|IKKB_MOUSE	Inhibitor of nuclear factor kappa-B kinase subunit beta	Ikbkb	0	-1		1
P08030|APT_MOUSE	Adenine phosphoribosyltransferase	Aprt	0	-1		1
P37804|TAGL_MOUSE	Transgelin	Tagln	0	-1		1
P51174|ACADL_MOUSE	Long-chain specific acyl-CoA dehydrogenase, mitochondrial	Acadl	0	-1		1
P97825|HN1_MOUSE	Hematological and neurological expressed 1 protein	Hn1	0	-1		1
Q3KNK3|NB5R2_MOUSE	NADH-cytochrome b5 reductase 2	Cyb5r2	0	-1		1
Q3TE29|Q3TE29_MOUSE	Putative uncharacterized protein	Gm11545	0	-1		1
Q3TNU8|Q3TNU8_MOUSE	Putative uncharacterized protein	Hdac4	0	-1		1
Q3U232|Q3U232_MOUSE	Coronin	Coro1a	0	-1		1
Q3U3F6|Q3U3F6_MOUSE; Q3TGD3|Q3TGD3_MOUSE	HnRNP-associated with lethal yellow, isoform CRA_f	Raly	0	-1		1
Q3U5C7|PRIC1_MOUSE	Prickle-like protein 1	Prickle1	0	-1		1
Q3UAS2|Q3UAS2_MOUSE	Putative uncharacterized protein	Capza1	0	-1		1
Q3UIG8|Q3UIG8_MOUSE	Protein arginine N-methyltransferase 1	Prmt1	0	-1		1
Q3UJX2|Q3UJX2_MOUSE; Q9CWL8|CTBL1_MOUSE	Putative uncharacterized protein	Ctnnbl1	0	-1		1
Q3URM4|Q3URM4_MOUSE	Putative uncharacterized protein	Erp44	0	-1		1
Q3UYB0|Q3UYB0_MOUSE; Q9ERC3|SRTD3_MOUSE	SERTA domain containing 3	Sertad3	0	-1		1
Q3V038|TTC9A_MOUSE	Tetratricopeptide repeat protein 9A	Ttc9	0	-1		1
Q3V056|Q3V056_MOUSE	Putative uncharacterized protein	Pkd2l2	0	-1		1
Q3V2H3|Q3V2H3_MOUSE	Sorting nexin-12	Snx12	0	-1		1
Q4FJZ7|Q4FJZ7_MOUSE	Ada protein	Ada	0	-1		1
Q4QQM4|P5I11_MOUSE	Tumor protein p53-inducible protein 11	Trp53i11	0	-1		1
Q501L5|Q501L5_MOUSE; O35103|OMD_MOUSE	Omd protein	Omd	0	-1		1
Q50HX0|Q50HX0_MOUSE	RAB14 protein	Rab14	0	-1		1
Q542M2|Q542M2_MOUSE; P61924|COPZ1_MOUSE	Coatomer protein complex, subunit zeta 1, isoform CRA_c	Copz1	0	-1		1
Q571A2|Q571A2_MOUSE	MKIAA4106 protein (Fragment)	Cul2	0	-1		1
Q5F285|TM256_MOUSE	Transmembrane protein 256	Tmem256	0	-1		1
Q5ND36|Q5ND36_MOUSE; Q61247|A2AP_MOUSE	Alpha-2-antiplasmin	Serpinf2	0	-1		1
Q62523|ZYX_MOUSE	Zyxin	Zyx	0	-1		1
Q6P9R2|OXSR1_MOUSE	Serine/threonine-protein kinaseR1	Oxsr1	0	-1		1
Q6PEP9|Q6PEP9_MOUSE	Idua protein	Idua	0	-1		1
Q6RI64|Q6RI64_MOUSE; O09061|PSB1_MOUSE	Proteasome subunit beta type	Psmb1	0	-1	3	4	3
Q6ZWY7|Q6ZWY7_MOUSE; Q9WU28|PFD5_MOUSE	Putative uncharacterized protein (Fragment)	Pfdn5	0	-1		1
Q792E4|Q792E4_MOUSE; Q03958|PFD6_MOUSE	H2-K region expressed gene 2	Pfdn6	0	-1		1
Q7TMW6|NARFL_MOUSE	Cytosolic Fe-S cluster assembly factor NARFL	Narfl	0	-1		1
Q7TSK3|PCDH8_MOUSE	Protocadherin-8	Pcdh8	0	-1		1
Q811I7|Q811I7_MOUSE	Fam38a protein (Fragment)	Piezo1	0	-1		1
Q8BH58|TIPRL_MOUSE	TIP41-like protein	Tiprl	0	-1		1
Q8BPB5|FBLN3_MOUSE	EGF-containing fibulin-like extracellular matrix protein 1	Efemp1	0	-1		1
Q8C3D9|Q8C3D9_MOUSE	Putative uncharacterized protein	Kera	0	-1		1
Q8C5V5|WDR27_MOUSE	WD repeat-containing protein 27	Wdr27	0	-1		1
Q8C7K6|PCYXL_MOUSE	Prenylcysteine oxidase-like	Pcyox1l	0	-1		1
Q8CB33|Q8CB33_MOUSE	Putative uncharacterized protein	Spink14	0	-1		1
Q8CGF0|Q8CGF0_MOUSE	Zinc finger protein 334	Zfp334	0	-1		1
Q8K2V4|Q8K2V4_MOUSE	LOC435565 protein	Iigp1b	0	-1		1
Q8VEE0|RPE_MOUSE	Ribulose-phosphate 3-epimerase	Rpe	0	-1		1
Q99JR1|SFXN1_MOUSE	Sideroflexin-1	Sfxn1	0	-1		1
Q99M59|Q99M59_MOUSE	Interferon gamma inducible protein 47	Ifi47	0	-1		1
Q9CX86|ROA0_MOUSE	Heterogeneous nuclear ribonucleoprotein A0	Hnrnpa0	0	-1		1
Q9D5V6|SYAP1_MOUSE	Synapse-associated protein 1	Syap1	0	-1		1
Q9DCT2|NDUS3_MOUSE	NADH dehydrogenase [ubiquinone] iron-sulfur protein 3, mitochondrial	Ndufs3	0	-1	3	4	3
Q9EP69|SAC1_MOUSE	Phosphatidylinositide phosphatase SAC1	Sacm1l	0	-1		1
Q9EPL8|IPO7_MOUSE	Importin-7	Ipo7	0	-1		1
Q9ER88|RT29_MOUSE	28S ribosomal protein S29, mitochondrial	Dap3	0	-1		1
Q9QZZ6|DERM_MOUSE	Dermatopontin	Dpt	0	-1		1
A0A0F6AIX5|A0A0F6AIX5_MOUSE	Lipid droplet-associated hydrolase	Ldah	0	-2		2
A0A0R4J039|A0A0R4J039_MOUSE	Histidine-rich glycoprotein	Hrg	0	-2		2
A0A0R4J2A3|A0A0R4J2A3_MOUSE	Transketolase-like protein 2	Tktl2	0	-2		2
B1AY13|UBP24_MOUSE	Ubiquitin carboxyl-terminal hydrolase 24	Usp24	0	-2		2
B2RRU7|B2RRU7_MOUSE; Q9ESM3|HPLN2_MOUSE	Hyaluronan and proteoglycan link protein 2	Hapln2	0	-2		2
B2RUQ7|B2RUQ7_MOUSE; Q8BU40|NAL4A_MOUSE	NACHT, LRR and PYD domains-containing protein 4A	Nlrp4a	0	-2		2
B8QI36|B8QI36_MOUSE	Liprin-alpha 4	Ppfia4	0	-2		2
D3YX79|D3YX79_MOUSE	Proteasome subunit alpha type	Gm8394	0	-2		2
E9QAQ0|E9QAQ0_MOUSE	Immunoglobulin superfamily DCC subclass member 4	Igdcc4	0	-2		2
F8WJ99|F8WJ99_MOUSE	Microfibrillar-associated protein 5	Mfap5	0	-2		2
G3X8V5|G3X8V5_MOUSE; Q8K2Y0|RN219_MOUSE	RIKEN cDNA 2610206B13, isoform CRA_b	Rnf219	0	-2		2
G3X977|G3X977_MOUSE; Q61703|ITIH2_MOUSE	Inter-alpha trypsin inhibitor, heavy chain 2	Itih2	0	-2		2
O70569|O70569_MOUSE	Ribosomal protein S14	rps14	0	-2		2
P05201|AATC_MOUSE	Aspartate aminotransferase, cytoplasmic	Got1	0	-2		2
P28776|I23O1_MOUSE	Indoleamine 2,3-dioxygenase 1	Ido1	0	-2		2
P30115|GSTA3_MOUSE	Glutathione S-transferase A3	Gsta3	0	-2		2
P55292|DSC2_MOUSE	Desmocollin-2	Dsc2	0	-2		2
P57110|ATS8_MOUSE	A disintegrin and metalloproteinase with thrombospondin motifs 8	Adamts8	0	-2		2
P68040|RACK1_MOUSE	Receptor of activated protein C kinase 1	Rack1	0	-2	14	16	14
Q00PI9|HNRL2_MOUSE	Heterogeneous nuclear ribonucleoprotein U-like protein 2	Hnrnpul2	0	-2		2
Q02257|PLAK_MOUSE	Junction plakoglobin	Jup	0	-2	4	6	4
Q02819|NUCB1_MOUSE	Nucleobindin-1	Nucb1	0	-2		2
Q0PD30|Q0PD30_MOUSE; Q9WTL2|RAB25_MOUSE	RAB25, member RAS oncogene family, isoform CRA_b	Rab25	0	-2		2
Q3TED0|Q3TED0_MOUSE; Q9EPT5|SO2A1_MOUSE	Solute carrier organic anion transporter family member	Slco2a1	0	-2		2
Q3TI63|Q3TI63_MOUSE	Putative uncharacterized protein	Snx1	0	-2		2
Q3TPS9|Q3TPS9_MOUSE	Putative uncharacterized protein	Rap1gds1	0	-2		2
Q3TT94|Q3TT94_MOUSE; Q6P1F6|2ABA_MOUSE	Serine/threonine-protein phosphatase 2A 55 kDa regulatory subunit B	Ppp2r2a	0	-2		2
Q3TVK4|Q3TVK4_MOUSE	Putative uncharacterized protein	Capzb	0	-2		2
Q3TXB1|Q3TXB1_MOUSE	Putative uncharacterized protein	C1qa	0	-2		2
Q3TXT7|Q3TXT7_MOUSE; Q9WTM5|RUVB2_MOUSE	RuvB-like helicase	Ruvbl2	0	-2		2
Q3U057|Q3U057_MOUSE	Putative uncharacterized protein	Cpsf3	0	-2		2
Q3U449|Q3U449_MOUSE	Bisphosphate 3'-nucleotidase 1, isoform CRA_a	Bpnt1	0	-2		2
Q3U645|Q3U645_MOUSE	Putative uncharacterized protein	Abcd3	0	-2		2
Q3U7I9|Q3U7I9_MOUSE	Putative uncharacterized protein	Ctsd	0	-2		2
Q3UDF3|Q3UDF3_MOUSE	Putative uncharacterized protein	Dpp3	0	-2		2
Q3UGR5|HDHD2_MOUSE	Haloacid dehalogenase-like hydrolase domain-containing protein 2	Hdhd2	0	-2		2
Q3UI98|Q3UI98_MOUSE	General transcription factor IIIC, polypeptide 5, isoform CRA_b	Gtf3c5	0	-2		2
Q3UKB4|Q3UKB4_MOUSE	Putative uncharacterized protein	Sec23b	0	-2		2
Q3UQL2|Q3UQL2_MOUSE; O88543|CSN3_MOUSE	COP9 signalosome complex subunit 3	Cops3	0	-2		2
Q3UT95|Q3UT95_MOUSE; P62838|UB2D2_MOUSE	MCG121966	Ube2d2a	0	-2		2
Q3UY68|Q3UY68_MOUSE; Q91YS8|KCC1A_MOUSE	Calcium/calmodulin-dependent protein kinase I	Camk1	0	-2		2
Q3V122|Q3V122_MOUSE	DNA helicase	Mcm7	0	-2		2
Q4FJX8|Q4FJX8_MOUSE	Proteasome subunit beta type	Psmb10	0	-2		2
Q4KL82|Q4KL82_MOUSE; Q9WUK4|RFC2_MOUSE	Replication factor C (Activator 1) 2	Rfc2	0	-2		2
Q53YX2|Q53YX2_MOUSE	CD90.1	Thy1	0	-2		2
Q543N5|Q543N5_MOUSE; Q9QYB1|CLIC4_MOUSE	Chloride intracellular channel protein	Clic4	0	-2		2
Q5SV80|MYO19_MOUSE	Unconventional myosin-XIX	Myo19	0	-2		2
Q60866|PTER_MOUSE	Phosphotriesterase-related protein	Pter	0	-2		2
Q61823|PDCD4_MOUSE	Programmed cell death protein 4	Pdcd4	0	-2		2
Q6EDY6|CARL1_MOUSE	F-actin-uncapping protein LRRC16A	Lrrc16a	0	-2		2
Q78XF5|OSTC_MOUSE	Oligosaccharyltransferase complex subunitTC	Ostc	0	-2	1	3	1
Q80T79|CSMD3_MOUSE	CUB and sushi domain-containing protein 3	Csmd3	0	-2		2
Q80UG5|SEPT9_MOUSE	Septin-9	2019-09-09	0	-2		2
Q8BJL9|Q8BJL9_MOUSE	UDP-glucuronosyltransferase	Ugt2b35	0	-2		2
Q8BPA1|Q8BPA1_MOUSE	Putative uncharacterized protein	Stom	0	-2		2
Q8BVI5|STX16_MOUSE	Syntaxin-16	Stx16	0	-2		2
Q8BWQ1|UD2A3_MOUSE	UDP-glucuronosyltransferase 2A3	Ugt2a3	0	-2		2
Q8C2E7|STRUM_MOUSE	WASH complex subunit strumpellin	Kiaa0196	0	-2		2
Q8C6P8|ZFP57_MOUSE	Zinc finger protein 57	Zfp57	0	-2		2
Q8C6X9|Q8C6X9_MOUSE	Putative uncharacterized protein	Traf2	0	-2		2
Q8CAE2|HENMT_MOUSE	Small RNA 2'-O-methyltransferase	Henmt1	0	-2		2
Q8CC88|VWA8_MOUSE	von Willebrand factor A domain-containing protein 8	Vwa8	0	-2		2
Q8K469|Q8K469_MOUSE	2'-5'olygoadenylate synthetase 1G	Oas1g	0	-2		2
Q8R1C6|MET22_MOUSE	Methyltransferase-like protein 22	Mettl22	0	-2		2
Q8R4E6|PURG_MOUSE	Purine-rich element-binding protein gamma	Purg	0	-2		2
Q8VE88|F1142_MOUSE	Protein FAM114A2	Fam114a2	0	-2		2
Q99M31|HSP7E_MOUSE	Heat shock 70 kDa protein 14	Hspa14	0	-2		2
Q9CPQ8|ATP5L_MOUSE	ATP synthase subunit g, mitochondrial	Atp5l	0	-2		2
Q9CR00|PSMD9_MOUSE	26S proteasome non-ATPase regulatory subunit 9	Psmd9	0	-2		2
Q9CT19|Q9CT19_MOUSE	Putative uncharacterized protein (Fragment)	Hmgb2	0	-2		2
Q9CXD2|Q9CXD2_MOUSE	Putative uncharacterized protein	Myl12a	0	-2		2
Q9DA78|Q9DA78_MOUSE	Putative uncharacterized protein		0	-2		2
Q9JHL1|NHRF2_MOUSE	Na(+)/H(+) exchange regulatory cofactor NHE-RF2	Slc9a3r2	0	-2		2
Q9JLI8|SART3_MOUSE	Squamous cell carcinoma antigen recognized by T-cells 3	Sart3	0	-2		2
Q9QYA2|TOM40_MOUSE	Mitochondrial import receptor subunit TOM40 homolog	Tomm40	0	-2		2
Q9Z1F9|SAE2_MOUSE	SUMO-activating enzyme subunit 2	Uba2	0	-2		2
A0A068BIT8|A0A068BIT8_MOUSE	Proteasome subunit beta type	Psmb8	0	-3		3
A0A0G2JFJ6|A0A0G2JFJ6_MOUSE	Integrator complex subunit 3	Ints3	0	-3		3
A2AD85|A2AD85_MOUSE; Q99JT2|STK26_MOUSE	Serine/threonine-protein kinase 26	Stk26	0	-3		3
B2RX06|B2RX06_MOUSE	Slit homolog 3 (Drosophila)	Slit3	0	-3		3
E0CZ78|E0CZ78_MOUSE; P48453|PP2BB_MOUSE	Serine/threonine-protein phosphatase	Ppp3cb	0	-3		3
E1AZ71|E1AZ71_MOUSE	Protein Cngb1	Cngb1	0	-3		3
E9PUD2|E9PUD2_MOUSE	Dynamin-1-like protein	Dnm1l	0	-3		3
E9Q3G5|E9Q3G5_MOUSE	Protein Arfip1	Arfip1	0	-3		3
E9Q9C6|E9Q9C6_MOUSE	Protein Fcgbp	Fcgbp	0	-3		3
E9QJT8|E9QJT8_MOUSE; Q3UZY0|SFI1_MOUSE	Protein SFI1 homolog	Sfi1	0	-3		3
F6WMJ3|F6WMJ3_MOUSE	Rho guanine nucleotide exchange factor 6	Arhgef6	0	-3		3
F8VQC1|F8VQC1_MOUSE; E9Q740|E9Q740_MOUSE	Signal recognition particle subunit SRP72	Srp72	0	-3		3
G3UWD7|G3UWD7_MOUSE	MCG123152	Gm10269	0	-3		3
H3BJQ7|H3BJQ7_MOUSE	Peroxiredoxin-5, mitochondrial	Prdx5	0	-3		3
K3W4M8|K3W4M8_MOUSE	Adhesion G protein-coupled receptor L3	Adgrl3	0	-3		3
K3W4T3|K3W4T3_MOUSE	V-type proton ATPase subunit a	Atp6v0a1	0	-3		3
O35593|PSDE_MOUSE	26S proteasome non-ATPase regulatory subunit 14	Psmd14	0	-3		3
O70194|EIF3D_MOUSE	Eukaryotic translation initiation factor 3 subunit D	Eif3d	0	-3		3
P17932|RL32P_MOUSE	Putative 60S ribosomal protein L32'	Rpl32-ps	0	-3		3
P51885|LUM_MOUSE	Lumican	Lum	0	-3		3
P54823|DDX6_MOUSE	Probable ATP-dependent RNA helicase DDX6	Ddx6	0	-3		3
Q14AI7|Q14AI7_MOUSE; O88544|CSN4_MOUSE	COP9 (Constitutive photomorphogenic) homolog, subunit 4 (Arabidopsis thaliana)	Cops4	0	-3		3
Q3TIX6|Q3TIX6_MOUSE	Protein Fubp3	Fubp3	0	-3		3
Q3TJF2|Q3TJF2_MOUSE; Q9CZ30|OLA1_MOUSE	Obg-like ATPase 1	Ola1	0	-3		3
Q3TM89|Q3TM89_MOUSE	PEST proteolytic signal-containing nuclear protein	Pcnp	0	-3		3
Q3TN39|Q3TN39_MOUSE; P10852|4F2_MOUSE	Putative uncharacterized protein	Slc3a2	0	-3		3
Q3TPL4|Q3TPL4_MOUSE; O08688|CAN5_MOUSE	Calpain-5	Capn5	0	-3		3
Q3TRJ7|Q3TRJ7_MOUSE; Q3TJB4|Q3TJB4_MOUSE; Q62419|SH3G1_MOUSE	Endophilin-A2	Sh3gl1	0	-3		3
Q3TVJ9|Q3TVJ9_MOUSE; Q9Z222|B3GN2_MOUSE	Hexosyltransferase	B3gnt2	0	-3		3
Q3TYB4|Q3TYB4_MOUSE	Putative uncharacterized protein (Fragment)	Npnt	0	-3		3
Q3TYG6|F179A_MOUSE	Protein FAM179A	Fam179a	0	-3		3
Q3U5R2|Q3U5R2_MOUSE	Putative uncharacterized protein	Pigt	0	-3		3
Q3UBW8|Q3UBW8_MOUSE	Putative uncharacterized protein	Txndc5	0	-3		3
Q3UFR9|Q3UFR9_MOUSE	Putative uncharacterized protein (Fragment)		0	-3		3
Q3UGB5|Q3UGB5_MOUSE	DAZ associated protein 1, isoform CRA_b	Dazap1	0	-3		3
Q4FJR0|Q4FJR0_MOUSE; Q8R2U6|NUDT4_MOUSE	Diphosphoinositol polyphosphate phosphohydrolase 2	Nudt4	0	-3		3
Q53WR6|Q53WR6_MOUSE; Q61543|GSLG1_MOUSE	E-selectin ligand 1	Glg1	0	-3		3
Q541Z2|Q541Z2_MOUSE; Q61239|FNTA_MOUSE	Protein farnesyltransferase/geranylgeranyltransferase type-1 subunit alpha	Fnta	0	-3		3
Q561N4|Q561N4_MOUSE; P68037|UB2L3_MOUSE	MCG1032217	Ube2l3	0	-3		3
Q5BLK1|Q5BLK1_MOUSE; P62754|RS6_MOUSE	40S ribosomal protein S6	Rps6	0	-3		3
Q5M9M5|Q5M9M5_MOUSE; P62751|RL23A_MOUSE	60S ribosomal protein L23a	Rpl23a	0	-3		3
Q5M9N5|Q5M9N5_MOUSE	Ribosomal protein L28	Rpl28	0	-3		3
Q5SWY7|FA83G_MOUSE	Protein FAM83G	Fam83g	0	-3		3
Q62086|PON2_MOUSE	Serum paraoxonase/arylesterase 2	Pon2	0	-3		3
Q62189|SNRPA_MOUSE	U1 small nuclear ribonucleoprotein A	Snrpa	0	-3		3
Q62425|NDUA4_MOUSE	Cytochrome c oxidase subunit NDUFA4	Ndufa4	0	-3		3
Q69ZS5|Q69ZS5_MOUSE	MKIAA1065 protein (Fragment)	Epn2	0	-3		3
Q6PB66|LPPRC_MOUSE	Leucine-rich PPR motif-containing protein, mitochondrial	Lrpprc	0	-3	6	9	6
Q6XMP4|Q6XMP4_MOUSE	Alanine--tRNA ligase, cytoplasmic	Aars	0	-3		3
Q7TPM0|Q7TPM0_MOUSE; Q9CYJ8|Q9CYJ8_MOUSE	Cbx1 protein	Cbx1	0	-3		3
Q80V81|Q80V81_MOUSE	Protein Zfp819	Zfp819	0	-3		3
Q80WW9|DDRGK_MOUSE	DDRGK domain-containing protein 1	Ddrgk1	0	-3		3
Q8BH57|WDR48_MOUSE	WD repeat-containing protein 48	Wdr48	0	-3		3
Q8BJX0|Q8BJX0_MOUSE	Proteasome subunit beta type	Psmb2	0	-3		3
Q8BKA1|Q8BKA1_MOUSE	Putative uncharacterized protein	Adamts18	0	-3		3
Q8BM55|TM214_MOUSE	Transmembrane protein 214	Tmem214	0	-3		3
Q8BMH2|Q8BMH2_MOUSE	Putative uncharacterized protein	Rnpep	0	-3		3
Q8BP43|Q8BP43_MOUSE	Tropomyosin 1, alpha, isoform CRA_c	Tpm1	0	-3		3
Q8BQN4|Q8BQN4_MOUSE	Putative uncharacterized protein (Fragment)	Chat	0	-3		3
Q8C253|Q8C253_MOUSE; Q3V471|Q3V471_MOUSE; P16110|LEG3_MOUSE	Galectin	Lgals3	0	-3		3
Q8C4G3|Q8C4G3_MOUSE	Phospholipid-transporting ATPase	Atp9a	0	-3		3
Q8C5G2|VASH2_MOUSE	Vasohibin-2	Vash2	0	-3		3
Q8CCF0|PRP31_MOUSE	U4/U6 small nuclear ribonucleoprotein Prp31	Prpf31	0	-3		3
Q8CFK5|Q8CFK5_MOUSE	Lysine--tRNA ligase	Kars	0	-3		3
Q8K2F8|LS14A_MOUSE	Protein LSM14 homolog A	Lsm14a	0	-3		3
Q8R2S9|ARP8_MOUSE	Actin-related protein 8	Actr8	0	-3		3
Q8VE30|Q8VE30_MOUSE	NAD(P) dependent steroid dehydrogenase-like	Nsdhl	0	-3		3
Q8VI93|OAS3_MOUSE	2'-5'-oligoadenylate synthase 3	Oas3	0	-3	43	46	43
Q99LB4|Q99LB4_MOUSE	Capping protein (Actin filament), gelsolin-like	Capg	0	-3		3
Q9D5E9|Q9D5E9_MOUSE	Putative uncharacterized protein	Kcnab1	0	-3		3
Q9D700|DUS26_MOUSE	Dual specificity protein phosphatase 26	Dusp26	0	-3		3
Q9D8L3|Q9D8L3_MOUSE; Q3TVJ8|Q3TVJ8_MOUSE; Q62186|SSRD_MOUSE	Signal sequence receptor, delta	Ssr4	0	-3		3
Q9DCS9|NDUBA_MOUSE	NADH dehydrogenase [ubiquinone] 1 beta subcomplex subunit 10	Ndufb10	0	-3		3
Q9DD03|RAB13_MOUSE	Ras-related protein Rab-13	Rab13	0	-3		3
Q9JHK4|PGTA_MOUSE	Geranylgeranyl transferase type-2 subunit alpha	Rabggta	0	-3		3
Q9JIA0|Q9JIA0_MOUSE; P42230|STA5A_MOUSE	Signal transducer and activator of transcription	Stat5a	0	-3		3
Q9JM76|ARPC3_MOUSE	Actin-related protein 2/3 complex subunit 3	Arpc3	0	-3		3
Q9QX47|SON_MOUSE	Protein SON	Son	0	-3		3
Q9QXB9|DRG2_MOUSE	Developmentally-regulated GTP-binding protein 2	Drg2	0	-3		3
A0A0R4J0J3|A0A0R4J0J3_MOUSE	ATP-dependent DNA helicase Q4	Recql4	0	-4		4
A2AMC3|A2AMC3_MOUSE	GDP-fucose protein O-fucosyltransferase 1	Pofut1	0	-4		4
A6H6K1|A6H6K1_MOUSE; Q99MQ4|ASPN_MOUSE	Aspn protein	Aspn	0	-4		4
B9EJ97|B9EJ97_MOUSE	Atp7a protein	Atp7a	0	-4		4
E9PUE2|E9PUE2_MOUSE; A0A0R4J1F5|A0A0R4J1F5_MOUSE	Ubiquitin carboxyl-terminal hydrolase 21	Usp21	0	-4		4
E9PYK8|E9PYK8_MOUSE	Rho guanine nucleotide exchange factor 4	Arhgef4	0	-4		4
E9Q3T0|E9Q3T0_MOUSE	Protein Gm10073	Gm10073	0	-4		4
E9Q861|E9Q861_MOUSE	Protein C2cd4a	C2cd4a	0	-4		4
E9Q8T1|E9Q8T1_MOUSE	Transforming acidic coiled-coil-containing protein 2	Tacc2	0	-4		4
E9QMV2|E9QMV2_MOUSE	Costars family protein ABRACL	Abracl	0	-4		4
F6SLP4|F6SLP4_MOUSE	Endoplasmic reticulum-Golgi intermediate compartment protein 1 (Fragment)	Ergic1	0	-4		4
G3X9I1|G3X9I1_MOUSE	DNA segment, Chr 6, Wayne State University 176, expressed, isoform CRA_a	Fam3c	0	-4		4
O54984|ASNA_MOUSE	ATPase Asna1	Asna1	0	-4		4
O70585|DTNB_MOUSE	Dystrobrevin beta	Dtnb	0	-4		4
P22907|HEM3_MOUSE	Porphobilinogen deaminase	Hmbs	0	-4		4
P30658|CBX2_MOUSE	Chromobox protein homolog 2	Cbx2	0	-4		4
P52431|DPOD1_MOUSE	DNA polymerase delta catalytic subunit	Pold1	0	-4		4
P62137|PP1A_MOUSE	Serine/threonine-protein phosphatase PP1-alpha catalytic subunit	Ppp1ca	0	-4		4
Q3T9T9|Q3T9T9_MOUSE	Putative uncharacterized protein	Cyth1	0	-4		4
Q3TDS9|Q3TDS9_MOUSE	Putative uncharacterized protein	Rpl13a	0	-4		4
Q3THX5|Q3THX5_MOUSE	Putative uncharacterized protein	Mvp	0	-4		4
Q3TIR2|Q3TIR2_MOUSE	Putative uncharacterized protein	Arl1	0	-4		4
Q3TIT3|Q3TIT3_MOUSE	Putative uncharacterized protein	Ehd1	0	-4		4
Q3TL10|Q3TL10_MOUSE	Putative uncharacterized protein	Etf1	0	-4		4
Q3U3V8|XRRA1_MOUSE	X-ray radiation resistance-associated protein 1	Xrra1	0	-4		4
Q3U4J8|Q3U4J8_MOUSE	Putative uncharacterized protein		0	-4		4
Q3UCF0|Q3UCF0_MOUSE; Q9R1P0|PSA4_MOUSE	Proteasome subunit alpha type	Psma4	0	-4		4
Q3UF58|Q3UF58_MOUSE	Catalase	Cat	0	-4		4
Q3UIQ2|Q3UIQ2_MOUSE	Putative uncharacterized protein	Ndufs1	0	-4		4
Q3UK61|Q3UK61_MOUSE	Succinyl-CoA:3-ketoacid-coenzyme A transferase	Oxct1	0	-4		4
Q3UTG9|Q3UTG9_MOUSE	Putative uncharacterized protein		0	-4		4
Q3UWT6|Q3UWT6_MOUSE	Proteasome subunit alpha type	Psma2	0	-4		4
Q3UYI5|RGL3_MOUSE	Ral guanine nucleotide dissociation stimulator-like 3	Rgl3	0	-4		4
Q3V1N7|Q3V1N7_MOUSE	Putative uncharacterized protein	Aldh9a1	0	-4		4
Q3V205|Q3V205_MOUSE	Putative uncharacterized protein (Fragment)	Gm10657	0	-4		4
Q544J8|Q544J8_MOUSE; Q9R0R1|TRFM_MOUSE	Antigen p97 (Melanoma associated) identified by monoclonal antibodies 133.2 and 96.5	Mfi2	0	-4		4
Q545Q2|Q545Q2_MOUSE; Q64310|SURF4_MOUSE	Surfeit gene 4, isoform CRA_a	Surf4	0	-4		4
Q5DTJ9|MYPN_MOUSE	Myopalladin	Mypn	0	-4		4
Q5PR15|Q5PR15_MOUSE	Rpl30 protein	Rpl30	0	-4		4
Q60707|TBX2_MOUSE	T-box transcription factor TBX2	Tbx2	0	-4		4
Q641K1|CBPC1_MOUSE	Cytosolic carboxypeptidase 1	Agtpbp1	0	-4		4
Q6GTX3|Q6GTX3_MOUSE	Apoe protein	Apoe	0	-4		4
Q6P3E7|HDA10_MOUSE	Histone deacetylase 10	Hdac10	0	-4		4
Q6P5D8|SMHD1_MOUSE	Structural maintenance of chromosomes flexible hinge domain-containing protein 1	Smchd1	0	-4		4
Q6P7W9|Q6P7W9_MOUSE	Evx2 protein	Evx2	0	-4		4
Q6R891|NEB2_MOUSE	Neurabin-2	Ppp1r9b	0	-4	15	19	15
Q6ZQ33|Q6ZQ33_MOUSE	MKIAA0857 protein (Fragment)	Rab11fip5	0	-4		4
Q7TPQ3|SHPRH_MOUSE	E3 ubiquitin-protein ligase SHPRH	Shprh	0	-4		4
Q8BJ71|NUP93_MOUSE	Nuclear pore complex protein Nup93	Nup93	0	-4		4
Q8BL97|SRSF7_MOUSE	Serine/arginine-rich splicing factor 7	Srsf7	0	-4		4
Q8BTL4|Q8BTL4_MOUSE; Q548Y4|Q548Y4_MOUSE; Q04207|TF65_MOUSE	Putative uncharacterized protein	Rela	0	-4		4
Q8BUY2|Q8BUY2_MOUSE	Protein C130079G13Rik	C130079G13Rik	0	-4		4
Q8C497|Q8C497_MOUSE	Signal transducer and activator of transcription	Stat1	0	-4		4
Q8C845|Q8C845_MOUSE	EF-hand domain-containing protein D2	Efhd2	0	-4		4
Q8CA29|Q8CA29_MOUSE	Putative uncharacterized protein	Gpr45	0	-4		4
Q8CAS9|PARP9_MOUSE	Poly [ADP-ribose] polymerase 9	Parp9	0	-4		4
Q8CFI0|NED4L_MOUSE	E3 ubiquitin-protein ligase NEDD4-like	Nedd4l	0	-4		4
Q91ZU9|NMD3B_MOUSE	Glutamate receptor ionotropic, NMDA 3B	Grin3b	0	-4		4
Q922R9|Q922R9_MOUSE	Trap1 protein (Fragment)	Trap1	0	-4		4
Q99N15|Q99N15_MOUSE	17beta-hydroxysteroid dehydrogenase type 10/short chain L-3-hydroxyacyl-CoA dehydrogenase	Hsd17b10	0	-4		4
Q9CR16|PPID_MOUSE	Peptidyl-prolyl cis-trans isomerase D	Ppid	0	-4		4
Q9CST8|Q9CST8_MOUSE	Putative uncharacterized protein (Fragment)	Fgfbp3	0	-4		4
Q9D4H1|EXOC2_MOUSE	Exocyst complex component 2	Exoc2	0	-4		4
Q9D7V2|LYSM2_MOUSE	LysM and putative peptidoglycan-binding domain-containing protein 2	Lysmd2	0	-4		4
A0A0R4J1Z3|A0A0R4J1Z3_MOUSE; Q9CR67|TMM33_MOUSE	Transmembrane protein 33	Tmem33	0	-5		5
A2AQA7|A2AQA7_MOUSE	Intron-binding protein aquarius	Aqr	0	-5		5
B0QZH9|B0QZH9_MOUSE	PHD finger protein 23 (Fragment)	Phf23	0	-5		5
D3YU17|D3YU17_MOUSE; Q8VCM8|NCLN_MOUSE	Nicalin	Ncln	0	-5		5
E9QL25|E9QL25_MOUSE	Lysine-specific demethylase 2B	Kdm2b	0	-5		5
F8VPU2|FARP1_MOUSE	FERM, RhoGEF and pleckstrin domain-containing protein 1	Farp1	0	-5		5
H3BK65|H3BK65_MOUSE	Epidermal growth factor receptor substrate 15	Eps15	0	-5		5
P21956|MFGM_MOUSE	Lactadherin	Mfge8	0	-5		5
P48759|PTX3_MOUSE	Pentraxin-related protein PTX3	Ptx3	0	-5		5
Q3TEG5|Q3TEG5_MOUSE	Putative uncharacterized protein	Auh	0	-5		5
Q3TEG7|Q3TEG7_MOUSE; Q0PD64|Q0PD64_MOUSE; P59279|RAB2B_MOUSE	Ras-related protein Rab-2B	Rab2b	0	-5		5
Q3THG2|Q3THG2_MOUSE	Putative uncharacterized protein	Psmd11	0	-5		5
Q3TJ49|Q3TJ49_MOUSE	Annexin	Anxa7	0	-5		5
Q3U3J1|Q3U3J1_MOUSE	2-oxoisovalerate dehydrogenase subunit alpha, mitochondrial	Bckdha	0	-5		5
Q3U425|Q3U425_MOUSE; Q8K3Z9|PO121_MOUSE	Nuclear envelope pore membrane protein POM 121	Pom121	0	-5		5
Q3U4J4|Q3U4J4_MOUSE	Putative uncharacterized protein	Tmem25	0	-5		5
Q3U547|Q3U547_MOUSE	Putative uncharacterized protein	Stt3a	0	-5		5
Q3UAB1|Q3UAB1_MOUSE	Putative uncharacterized protein	Ifit3b	0	-5		5
Q3UID0|Q3UID0_MOUSE	SWI/SNF complex subunit SMARCC2	Smarcc2	0	-5		5
Q3UJB0|Q3UJB0_MOUSE	Protein Sf3b2	Sf3b2	0	-5		5
Q3UJS6|Q3UJS6_MOUSE	Putative uncharacterized protein	Cpne3	0	-5		5
Q3UKQ3|Q3UKQ3_MOUSE	Putative uncharacterized protein	Wbp11	0	-5		5
Q3UNH4|GRIN1_MOUSE	G protein-regulated inducer of neurite outgrowth 1	Gprin1	0	-5		5
Q53ZN9|Q53ZN9_MOUSE; Q3TNL6|Q3TNL6_MOUSE; Q3TAJ4|Q3TAJ4_MOUSE; P04919|B3AT_MOUSE	Anion exchange protein	Slc4a1	0	-5		5
Q5DQJ3|Q5DQJ3_MOUSE; P47754|CAZA2_MOUSE	Capping protein (Actin filament) muscle Z-line, alpha 2, isoform CRA_c	Capza2	0	-5		5
Q640N1|AEBP1_MOUSE	Adipocyte enhancer-binding protein 1	Aebp1	0	-5		5
Q66JV6|Q66JV6_MOUSE	Origin recognition complex subunit 6	Orc6	0	-5		5
Q7TSV4|PGM2_MOUSE	Phosphoglucomutase-2	Pgm2	0	-5		5
Q80XC6|NRDE2_MOUSE	Protein NRDE2 homolog	Nrde2	0	-5		5
Q8BMX2|Q8BMX2_MOUSE	Putative uncharacterized protein (Fragment)	Pla2g12a	0	-5		5
Q8BZD7|Q8BZD7_MOUSE	Putative uncharacterized protein (Fragment)	Wasf2	0	-5		5
Q8C5H3|Q8C5H3_MOUSE	Putative uncharacterized protein	Rbbp7	0	-5		5
Q91WU7|Q91WU7_MOUSE	Inter-alpha trypsin inhibitor, heavy chain 1 (Fragment)	Itih1	0	-5		5
Q921K8|TCAF2_MOUSE	TRPM8 channel-associated factor 2	Tcaf2	0	-5		5
Q9CZX0|ELP3_MOUSE	Elongator complex protein 3	Elp3	0	-5		5
Q9D3V6|Q9D3V6_MOUSE	Core histone macro-H2A	H2afy3	0	-5		5
Q9D818|SAPC2_MOUSE	Suppressor APC domain-containing protein 2	Sapcd2	0	-5		5
Q9DBY0|FOXP4_MOUSE	Forkhead box protein P4	Foxp4	0	-5		5
A0A087WQN2|A0A087WQN2_MOUSE	Prothymosin alpha (Fragment)	Ptma	0	-6		6
A0A0G2JE00|A0A0G2JE00_MOUSE	Membrane-associated guanylate kinase, WW and PDZ domain-containing protein 2	Magi2	0	-6		6
A2AUM0|A2AUM0_MOUSE	eIF-2-alpha kinase GCN2	Eif2ak4	0	-6		6
A2AW15|A2AW15_MOUSE	Tau-tubulin kinase 2	Ttbk2	0	-6		6
A6H603|NWD1_MOUSE	NACHT domain- and WD repeat-containing protein 1	Nwd1	0	-6		6
B2KF05|B2KF05_MOUSE	Bromodomain and PHD finger containing, 3	Brpf3	0	-6		6
B2RUG9|B2RUG9_MOUSE	Adenomatosis polyposis coli	Apc	0	-6		6
B9EJR8|DAAF5_MOUSE	Dynein assembly factor 5, axonemal	Dnaaf5	0	-6		6
E9PXY8|E9PXY8_MOUSE	Ubiquitin carboxyl-terminal hydrolase 7	Usp7	0	-6		6
E9PZW7|E9PZW7_MOUSE	Protein FAM196A	Fam196a	0	-6		6
E9Q411|E9Q411_MOUSE	Protein Nbas	Nbas	0	-6		6
E9QP46|E9QP46_MOUSE	Nesprin-2	Syne2	0	-6		6
F7CD45|F7CD45_MOUSE	Protein Gm8334	Gm8334	0	-6		6
F8VPS6|F8VPS6_MOUSE	Protein Plekhg4	Plekhg4	0	-6		6
H3BKH9|H3BKH9_MOUSE	Rho guanine nucleotide exchange factor 2	Arhgef2	0	-6		6
H3BKL5|H3BKL5_MOUSE	3-ketoacyl-CoA thiolase A, peroxisomal	Acaa1a	0	-6		6
P43029|GDF7_MOUSE	Growth/differentiation factor 7	Gdf7	0	-6		6
Q3TDN8|Q3TDN8_MOUSE	Putative uncharacterized protein	Bphl	0	-6		6
Q3TJJ6|Q3TJJ6_MOUSE	Ferritin		0	-6		6
Q3TT11|Q3TT11_MOUSE; P51660|DHB4_MOUSE	Putative uncharacterized protein	Hsd17b4	0	-6		6
Q3TWV2|Q3TWV2_MOUSE	Putative uncharacterized protein	Slc12a4	0	-6		6
Q3UQ22|NET5_MOUSE	Netrin-5	Ntn5	0	-6		6
Q4VBX4|Q4VBX4_MOUSE; Q9D2M8|UB2V2_MOUSE	MCG127675	Ube2v2	0	-6		6
Q543J4|Q543J4_MOUSE; Q62264|THRSP_MOUSE	Thyroid hormone responsive SPOT14 homolog (Rattus), isoform CRA_c	Thrsp	0	-6		6
Q66K04|Q66K04_MOUSE	Igh protein	Igh	0	-6		6
Q80YX1|TENA_MOUSE	Tenascin	Tnc	0	-6		6
Q8BH04|PCKGM_MOUSE	Phosphoenolpyruvate carboxykinase [GTP], mitochondrial	Pck2	0	-6		6
Q8BNQ7|Q8BNQ7_MOUSE	Putative uncharacterized protein	B330016D10Rik	0	-6		6
Q8BU30|SYIC_MOUSE	Isoleucine--tRNA ligase, cytoplasmic	Iars	0	-6		6
Q8C181|MBNL2_MOUSE	Muscleblind-like protein 2	Mbnl2	0	-6		6
Q8CCJ3|UFL1_MOUSE	E3 UFM1-protein ligase 1	Ufl1	0	-6		6
Q8K124|PKHO2_MOUSE	Pleckstrin homology domain-containing family O member 2	Plekho2	0	-6		6
Q8K3Q9|Q8K3Q9_MOUSE	E26 avian leukemia oncogene 1, 5' domain, isoform CRA_b (Fragment)	Ets1	0	-6		6
Q8VBV7|CSN8_MOUSE	COP9 signalosome complex subunit 8	Cops8	0	-6		6
Q8VBZ3|CLPT1_MOUSE	Cleft lip and palate transmembrane protein 1 homolog	Clptm1	0	-6		6
Q91YC8|Q91YC8_MOUSE	Damaged-DNA recognition protein 1	Ddb1	0	-6		6
Q921F4|HNRLL_MOUSE	Heterogeneous nuclear ribonucleoprotein L-like	Hnrnpll	0	-6		6
Q922D8|C1TC_MOUSE	C-1-tetrahydrofolate synthase, cytoplasmic	Mthfd1	0	-6		6
Q9DBE9|SPB1_MOUSE	pre-rRNA processing protein FTSJ3	Ftsj3	0	-6		6
Q9ESY9|GILT_MOUSE	Gamma-interferon-inducible lysosomal thiol reductase	Ifi30	0	-6		6
Z4YL23|Z4YL23_MOUSE; A3KGK3|FR1L4_MOUSE	Fer-1-like protein 4	Fer1l4	0	-6		6
A0A140T8R5|A0A140T8R5_MOUSE; Q6IE82|JADE3_MOUSE	Protein Jade-3	Jade3	0	-7		7
A0A158SIT4|A0A158SIT4_MOUSE; P70208|PLXA3_MOUSE	Plexin A3	Plxna3	0	-7		7
A2AS03|A2AS03_MOUSE	Helicase with zinc finger domain 2	Helz2	0	-7		7
A2CG49|KALRN_MOUSE	Kalirin	Kalrn	0	-7		7
A8CVP1|A8CVP1_MOUSE	LIM and senescent cell antigen-like domains 1 isoform D	Lims1	0	-7		7
B0V2N1|PTPRS_MOUSE	Receptor-type tyrosine-protein phosphatase S	Ptprs	0	-7		7
B1AU25|B1AU25_MOUSE	Apoptosis-inducing factor 1, mitochondrial	Aifm1	0	-7		7
B1AVZ9|B1AVZ9_MOUSE	Serine/threonine-protein kinase 40 (Fragment)	Stk40	0	-7		7
D3Z0A8|D3Z0A8_MOUSE	Redox-regulatory protein FAM213A (Fragment)	Fam213a	0	-7		7
D3Z710|D3Z710_MOUSE	Kinesin light chain 3	Klc3	0	-7		7
E9QAX1|E9QAX1_MOUSE	Brain-specific angiogenesis inhibitor 1-associated protein 2-like protein 2	Baiap2l2	0	-7		7
O08788|DCTN1_MOUSE	Dynactin subunit 1	Dctn1	0	-7		7
P11531|DMD_MOUSE	Dystrophin	Dmd	0	-7		7
P36552|HEM6_MOUSE	Oxygen-dependent coproporphyrinogen-III oxidase, mitochondrial	Cpox	0	-7		7
P97820|M4K4_MOUSE	Mitogen-activated protein kinase kinase kinase kinase 4	Map4k4	0	-7		7
Q3T9Z2|Q3T9Z2_MOUSE; Q91Z53|GRHPR_MOUSE	Glyoxylate reductase/hydroxypyruvate reductase	Grhpr	0	-7		7
Q3TLE2|Q3TLE2_MOUSE; Q8CIB5|FERM2_MOUSE	Fermitin family homolog 2	Fermt2	0	-7		7
Q3U0S1|Q3U0S1_MOUSE	Putative uncharacterized protein	Parp12	0	-7		7
Q3U4W8|Q3U4W8_MOUSE	Ubiquitin carboxyl-terminal hydrolase 5	Usp5	0	-7		7
Q3U7R1|ESYT1_MOUSE	Extended synaptotagmin-1	Esyt1	0	-7		7
Q3UB90|Q3UB90_MOUSE	Putative uncharacterized protein	Rpl3	0	-7		7
Q3UHA6|Q3UHA6_MOUSE	Nuclear factor 1	Nfic	0	-7		7
Q544Z7|Q544Z7_MOUSE; P28352|APEX1_MOUSE	DNA-(apurinic or apyrimidinic site) lyase	Apex1	0	-7		7
Q64331|MYO6_MOUSE	Unconventional myosin-VI	Myo6	0	-7		7
Q80ZI9|Q80ZI9_MOUSE	WD repeat domain 1 (Fragment)	Wdr1	0	-7		7
Q8BL66|EEA1_MOUSE	Early endosome antigen 1	Eea1	0	-7		7
Q8C753|K0556_MOUSE	Protein KIAA0556	Kiaa0556	0	-7		7
Q99JI4|PSMD6_MOUSE	26S proteasome non-ATPase regulatory subunit 6	Psmd6	0	-7	4	11	4
Q9D415|DLGP1_MOUSE	Disks large-associated protein 1	Dlgap1	0	-7		7
Q9DB20|ATPO_MOUSE	ATP synthase subunit O, mitochondrial	Atp5o	0	-7		7
Q9ET54|PALLD_MOUSE	Palladin	Palld	0	-7		7
Q9JIY5|HTRA2_MOUSE	Serine protease HTRA2, mitochondrial	Htra2	0	-7		7
Q9WTK3|GPAA1_MOUSE	Glycosylphosphatidylinositol anchor attachment 1 protein	Gpaa1	0	-7		7
A2AL85|A2AL85_MOUSE; Q8BSY0|ASPH_MOUSE	Aspartyl/asparaginyl beta-hydroxylase	Asph	0	-8		8
B2RUJ7|B2RUJ7_MOUSE	Xanthine dehydrogenase	Xdh	0	-8		8
B7ZWC4|B7ZWC4_MOUSE; Q07113|MPRI_MOUSE	Insulin-like growth factor 2 receptor	Igf2r	0	-8		8
E9Q2B2|E9Q2B2_MOUSE	Nuclear receptor corepressor 1	Ncor1	0	-8		8
E9Q2L2|E9Q2L2_MOUSE	Disks large homolog 2	Dlg2	0	-8		8
E9Q9S3|E9Q9S3_MOUSE	U3 small nucleolar RNA-associated protein 14 homolog B	Utp14b	0	-8		8
F6T4L3|F6T4L3_MOUSE	Mesencephalic astrocyte-derived neurotrophic factor (Fragment)	Manf	0	-8		8
F6ZBR8|F6ZBR8_MOUSE	Protein Wiz (Fragment)	Wiz	0	-8		8
F8VQ87|F8VQ87_MOUSE	5'-3' exoribonuclease 1	Xrn1	0	-8		8
Q3TEA8|HP1B3_MOUSE	Heterochromatin protein 1-binding protein 3	Hp1bp3	0	-8		8
Q3U1Y4|DEN4B_MOUSE	DENN domain-containing protein 4B	Dennd4b	0	-8		8
Q3U850|Q3U850_MOUSE	Putative uncharacterized protein	Rpl5	0	-8		8
Q542S9|Q542S9_MOUSE; Q61235|SNTB2_MOUSE	Beta-2-syntrophin	Sntb2	0	-8	9	17	9
Q5SVT3|ETAA1_MOUSE	Ewing's tumor-associated antigen 1 homolog	Etaa1	0	-8		8
Q69ZA1|CDK13_MOUSE	Cyclin-dependent kinase 13	Cdk13	0	-8		8
Q80U83|Q80U83_MOUSE	MKIAA0079 protein (Fragment)	Sec24c	0	-8		8
Q811L6|MAST4_MOUSE	Microtubule-associated serine/threonine-protein kinase 4	Mast4	0	-8		8
Q8BJ42|DLGP2_MOUSE	Disks large-associated protein 2	Dlgap2	0	-8		8
Q8C847|Q8C847_MOUSE	Beta-galactosidase		0	-8		8
Q8K2J7|RELL1_MOUSE	RELT-like protein 1	Rell1	0	-8	4	12	4
Q8R081|HNRPL_MOUSE	Heterogeneous nuclear ribonucleoprotein L	Hnrnpl	0	-8		8
Q8R480|NUP85_MOUSE	Nuclear pore complex protein Nup85	Nup85	0	-8		8
Q99JR5|TINAL_MOUSE	Tubulointerstitial nephritis antigen-like	Tinagl1	0	-8		8
Q9D066|Q9D066_MOUSE; Q924B0|Q924B0_MOUSE; Q3U5R8|Q3U5R8_MOUSE; O55023|IMPA1_MOUSE	Putative uncharacterized protein	Impa1	0	-8		8
Q9WTR2|M3K6_MOUSE	Mitogen-activated protein kinase kinase kinase 6	Map3k6	0	-8		8
A0A068BGR9|A0A068BGR9_MOUSE	NADH dehydrogenase	Ndufa7	0	-9		9
A0A0G2JF04|A0A0G2JF04_MOUSE	Beta-casein	Csn2	0	-9		9
A2ANY6|A2ANY6_MOUSE	Protein Mdn1	Mdn1	0	-9		9
A2CG33|A2CG33_MOUSE	Chordin	Chrd	0	-9		9
E9Q7G0|E9Q7G0_MOUSE	Protein Numa1	Numa1	0	-9		9
G5E832|G5E832_MOUSE	Adenomatosis polyposis coli 2	Apc2	0	-9		9
P55012|S12A2_MOUSE	Solute carrier family 12 member 2	Slc12a2	0	-9		9
Q3TN94|Q3TN94_MOUSE	Putative uncharacterized protein	Qars	0	-9		9
Q3UM69|Q3UM69_MOUSE	Putative uncharacterized protein (Fragment)		0	-9		9
Q569Z5|DDX46_MOUSE	Probable ATP-dependent RNA helicase DDX46	Ddx46	0	-9		9
Q62504|MINT_MOUSE	Msx2-interacting protein	Spen	0	-9		9
Q66JR7|Q66JR7_MOUSE	Pgm2 protein (Fragment)	Pgm2	0	-9		9
Q76LL6|FHOD3_MOUSE	FH1/FH2 domain-containing protein 3	Fhod3	0	-9		9
Q8BN32|Q8BN32_MOUSE	Polyadenylate-binding protein	Pabpc1	0	-9		9
Q8BU34|Q8BU34_MOUSE	Putative uncharacterized protein (Fragment)	Psmd1	0	-9		9
Q8VC41|Q8VC41_MOUSE	Serpina1d protein	Serpina1d	0	-9		9
Q91VR5|DDX1_MOUSE	ATP-dependent RNA helicase DDX1	Ddx1	0	-9		9
Q921C3|BRWD1_MOUSE	Bromodomain and WD repeat-containing protein 1	Brwd1	0	-9		9
Q9D8L4|Q9D8L4_MOUSE	Uncharacterized protein		0	-9		9
Q9WTP6|KAD2_MOUSE	Adenylate kinase 2, mitochondrial	Ak2	0	-9		9
Q9Z1T1|AP3B1_MOUSE	AP-3 complex subunit beta-1	Ap3b1	0	-9		9
A0A068BIS1|A0A068BIS1_MOUSE	TAP binding protein	Tapbp	0	-10		10
A0A0N4SVL0|A0A0N4SVL0_MOUSE	Eukaryotic translation initiation factor 4 gamma 3	Eif4g3	0	-10		10
D3Z3G6|D3Z3G6_MOUSE	Mitogen-activated protein kinase	Mapk3	0	-10		10
H3BKH2|H3BKH2_MOUSE	cTAGE family member 5	Ctage5	0	-10		10
O35143|ATIF1_MOUSE	ATPase inhibitor, mitochondrial	Atpif1	0	-10		10
Q3TG12|Q3TG12_MOUSE; Q9WUA2|SYFB_MOUSE	Putative uncharacterized protein (Fragment)	Farsb	0	-10		10
Q3U1K9|Q3U1K9_MOUSE	AP complex subunit beta	Ap1b1	0	-10		10
Q3UKN6|Q3UKN6_MOUSE	Nucleobindin-2	Nucb2	0	-10		10
Q3ULV3|Q3ULV3_MOUSE	Putative uncharacterized protein (Fragment)	Gm5296	0	-10		10
Q9DBT1|Q9DBT1_MOUSE	Putative uncharacterized protein	F13a1	0	-10		10
Q9JIK5|DDX21_MOUSE	Nucleolar RNA helicase 2	Ddx21	0	-10		10
Q9JLC8|SACS_MOUSE	Sacsin	Sacs	0	-10		10
A0A0J9YUZ4|A0A0J9YUZ4_MOUSE	High mobility group protein B1 (Fragment)	Hmgb1	0	-11		11
A2AJK6|CHD7_MOUSE	Chromodomain-helicase-DNA-binding protein 7	Chd7	0	-11		11
A4QPC5|A4QPC5_MOUSE	Chymase	Cma1	0	-11		11
E9QQ25|E9QQ25_MOUSE	Striated muscle-specific serine/threonine-protein kinase	Speg	0	-11		11
P58544|BTBD1_MOUSE	BTB/POZ domain-containing protein 1	Btbd1	0	-11		11
P83503|NYX_MOUSE	Nyctalopin	Nyx	0	-11		11
Q14DK5|HIPL1_MOUSE	HHIP-like protein 1	Hhipl1	0	-11		11
Q3TTX0|Q3TTX0_MOUSE	Putative uncharacterized protein	Matr3	0	-11		11
Q3UH59|Q3UH59_MOUSE	Myosin-10	Myh10	0	-11		11
Q3UXG0|Q3UXG0_MOUSE	Putative uncharacterized protein	Gm7073	0	-11		11
Q5H8C4|VP13A_MOUSE	Vacuolar protein sorting-associated protein 13A	Vps13a	0	-11		11
Q7TNF8|RIMB1_MOUSE	Peripheral-type benzodiazepine receptor-associated protein 1	Bzrap1	0	-11		11
Q80WS3|FBLL1_MOUSE	rRNA/tRNA 2'-O-methyltransferase fibrillarin-like protein 1	Fbll1	0	-11		11
Q9CT23|Q9CT23_MOUSE	Putative uncharacterized protein (Fragment)	Eif3e	0	-11		11
Q9JII6|AK1A1_MOUSE	Alcohol dehydrogenase [NADP(+)]	Akr1a1	0	-11		11
A0A0U1RPG8|A0A0U1RPG8_MOUSE; A0A0U1RNG7|A0A0U1RNG7_MOUSE	Protein Kctd14	Kctd14	0	-12		12
D3Z3A8|D3Z3A8_MOUSE	Unconventional myosin-IXa	Myo9a	0	-12		12
E9Q7C4|E9Q7C4_MOUSE	Protein Prr14l	Prr14l	0	-12		12
G3X9G4|G3X9G4_MOUSE	Dynamin-2	Dnm2	0	-12		12
Q3TJL8|Q3TJL8_MOUSE	Putative uncharacterized protein	Pdia6	0	-12		12
Q8BY44|Q8BY44_MOUSE	Putative uncharacterized protein (Fragment)	Itgb1	0	-12		12
Q8C0C7|SYFA_MOUSE; E9PWY9|E9PWY9_MOUSE	Phenylalanine--tRNA ligase alpha subunit	Farsa	0	-12		12
Q9QZ88|VPS29_MOUSE	Vacuolar protein sorting-associated protein 29	Vps29	0	-12		12
A0A0R4J259|A0A0R4J259_MOUSE	Heterogeneous nuclear ribonucleoprotein Q	Syncrip	0	-13		13
A0A0R4J2B2|A0A0R4J2B2_MOUSE	BTB/POZ domain-containing protein KCTD12	Kctd12	0	-13		13
B1AR51|B1AR51_MOUSE	Dynein, axonemal, heavy chain 9	Dnah9	0	-13		13
B9EIU1|B9EIU1_MOUSE	Glutamyl-prolyl-tRNA synthetase	Eprs	0	-13		13
K3W4R4|K3W4R4_MOUSE; B7ZNH7|B7ZNH7_MOUSE; Q80X19|COEA1_MOUSE	Collagen alpha-1(XIV) chain	Col14a1	0	-13		13
Q3TZ34|Q3TZ34_MOUSE; Q9JII1|INP5E_MOUSE	Putative uncharacterized protein	Inpp5e	0	-13		13
Q3UHK0|Q3UHK0_MOUSE	Putative uncharacterized protein (Fragment)		0	-13		13
Q4FJZ3|Q4FJZ3_MOUSE	Ero1l protein	Ero1l	0	-13		13
Q5EBQ2|Q5EBQ2_MOUSE; D3Z1V4|D3Z1V4_MOUSE; P70296|PEBP1_MOUSE	MCG7941, isoform CRA_f	Pebp1	0	-13		13
Q8C0I1|ADAS_MOUSE	Alkyldihydroxyacetonephosphate synthase, peroxisomal	Agps	0	-13		13
Q8C605|Q8C605_MOUSE	ATP-dependent 6-phosphofructokinase	Pfkp	0	-13		13
Q9D3R6|KATL2_MOUSE	Katanin p60 ATPase-containing subunit A-like 2	Katnal2	0	-13		13
Q9QYX7|PCLO_MOUSE	Protein piccolo	Pclo	0	-13		13
E9Q784|ZC3HD_MOUSE	Zinc finger CCCH domain-containing protein 13	Zc3h13	0	-14		14
Q5XJY5|COPD_MOUSE	Coatomer subunit delta	Arcn1	0	-14		14
Q6PB97|FXL19_MOUSE	F-box/LRR-repeat protein 19	Fbxl19	0	-14		14
Q8BM84|Q8BM84_MOUSE; P70372|ELAV1_MOUSE	ELAV-like protein	Elavl1	0	-14		14
Q9JM14|NT5C_MOUSE	5'(3')-deoxyribonucleotidase, cytosolic type	Nt5c	0	-14		14
A1L340|A1L340_MOUSE; Q8CGM2|RP1L1_MOUSE	MCG56960	Rp1l1	0	-15		15
E9PZP8|E9PZP8_MOUSE	Protein Herc1	Herc1	0	-15		15
G3UVU2|G3UVU2_MOUSE	Splicing factor 3A subunit 2	Sf3a2	0	-15		15
Q62159|RHOC_MOUSE	Rho-related GTP-binding protein RhoC	Rhoc	0	-15		15
Q811B1|XYLT1_MOUSE	Xylosyltransferase 1	Xylt1	0	-15		15
Q91WD5|NDUS2_MOUSE	NADH dehydrogenase [ubiquinone] iron-sulfur protein 2, mitochondrial	Ndufs2	0	-15	18	33	18
Q9JHR7|IDE_MOUSE	Insulin-degrading enzyme	Ide	0	-15		15
A2AQP0|MYH7B_MOUSE	Myosin-7B	Myh7b	0	-16		16
Q3TM70|Q3TM70_MOUSE; Q1MWP9|Q1MWP9_MOUSE; Q9EQP2|EHD4_MOUSE	EH domain-containing protein 4	Ehd4	0	-16		16
Q3TU60|Q3TU60_MOUSE	Putative uncharacterized protein (Fragment)	Jmjd1c	0	-16		16
Q3V1T9|Q3V1T9_MOUSE; P20918|PLMN_MOUSE	Plasminogen	Plg	0	-16		16
Q4KL76|Q4KL76_MOUSE; Q64433|CH10_MOUSE	10 kDa heat shock protein, mitochondrial	Hspe1	0	-16		16
Q8CAZ9|Q8CAZ9_MOUSE	Putative uncharacterized protein	Prelp	0	-16		16
Q9CZJ2|HS12B_MOUSE	Heat shock 70 kDa protein 12B	Hspa12b	0	-16		16
Q9R1N9|CODA1_MOUSE	Collagen alpha-1(XIII) chain	Col13a1	0	-16		16
E9PWS6|E9PWS6_MOUSE	Protein A630073D07Rik	A630073D07Rik	0	-17		17
F6XLV1|F6XLV1_MOUSE	Protein Crocc2	Crocc2	0	-17		17
Q3UKJ6|Q3UKJ6_MOUSE; O35286|DHX15_MOUSE	DEAH (Asp-Glu-Ala-His) box polypeptide 15, isoform CRA_a	Dhx15	0	-17		17
Q7TN03|Q7TN03_MOUSE	H2-K1 protein (Fragment)	H2-K1	0	-17		17
Q8R4B4|Q8R4B4_MOUSE	Down syndrome cell adhesion molecule-like protein (Fragment)		0	-17		17
B1AR69|B1AR69_MOUSE	Protein Myh13	Myh13	0	-18		18
Q3THJ6|Q3THJ6_MOUSE	Putative uncharacterized protein		0	-18		18
Q3TNM4|Q3TNM4_MOUSE	Putative uncharacterized protein (Fragment)		0	-18		18
Q3UA79|Q3UA79_MOUSE	Putative uncharacterized protein	Tap2	0	-18		18
Q6VH22|IF172_MOUSE	Intraflagellar transport protein 172 homolog	Ift172	0	-18		18
Q8BHW6|SPT21_MOUSE	Spermatogenesis-associated protein 21	Spata21	0	-18		18
S4R294|S4R294_MOUSE	Protein PRRC2C	Prrc2c	0	-18		18
A0A0G2JFY5|A0A0G2JFY5_MOUSE	Far upstream element-binding protein 1	Fubp1	0	-19		19
P10605|CATB_MOUSE	Cathepsin B	Ctsb	0	-19		19
Q564F4|Q564F4_MOUSE; P80315|TCPD_MOUSE	T-complex protein 1 subunit delta	Cct4	0	-19		19
Q68FG2|Q68FG2_MOUSE	Protein Sptbn2	Sptbn2	0	-19		19
Q6NZJ6|IF4G1_MOUSE	Eukaryotic translation initiation factor 4 gamma 1	Eif4g1	0	-19		19
Q99LF5|Q99LF5_MOUSE; Q921S3|Q921S3_MOUSE	Me1 protein	Me1	0	-19		19
Q921R2|Q921R2_MOUSE; Q5BLJ7|Q5BLJ7_MOUSE; P62301|RS13_MOUSE	40S ribosomal protein S13	Rps13	0	-20		20
Q9D735|CS043_MOUSE	Uncharacterized protein C19orf43 homolog		0	-20		20
A0A0A0MQ89|A0A0A0MQ89_MOUSE	Actin-related protein 5	Actr5	0	-21		21
A2ACG7|A2ACG7_MOUSE	Dolichyl-diphosphooligosaccharide--protein glycosyltransferase subunit 2	Rpn2	0	-21		21
P70124|SPB5_MOUSE	Serpin B5	Serpinb5	0	-21		21
F8VPQ2|F8VPQ2_MOUSE	Protein Arid4a	Arid4a	0	-22		22
Q4FK88|Q4FK88_MOUSE	Annexin	Anxa1	0	-22		22
Q543K9|Q543K9_MOUSE	Purine nucleoside phosphorylase	Pnp	0	-22		22
E9PXF8|E9PXF8_MOUSE	Protein Sbf2	Sbf2	0	-23		23
Q5M8R8|Q5M8R8_MOUSE; Q5FWB6|Q5FWB6_MOUSE; P14869|RLA0_MOUSE	60S acidic ribosomal protein P0	Rplp0	0	-23		23
Q68G78|Q68G78_MOUSE	Csda protein	Ybx3	0	-23		23
Q80TV8|CLAP1_MOUSE	CLIP-associating protein 1	Clasp1	0	-23		23
Q3UCD3|Q3UCD3_MOUSE	Annexin	Anxa2	0	-24		24
Q545I9|Q545I9_MOUSE; P14069|S10A6_MOUSE	Protein S100	S100a6	0	-24		24
Q61171|PRDX2_MOUSE	Peroxiredoxin-2	Prdx2	0	-24		24
A2AVJ7|A2AVJ7_MOUSE	Ribosome-binding protein 1	Rrbp1	0	-25		25
G5E902|G5E902_MOUSE	MCG10343, isoform CRA_b	Slc25a3	0	-25		25
I7HJR1|I7HJR1_MOUSE	Collagen alpha-2(IX) chain	Col9a2	0	-25		25
Q3TC53|Q3TC53_MOUSE	Adenylyl cyclase-associated protein	Cap1	0	-25		25
Q64518|AT2A3_MOUSE	Sarcoplasmic/endoplasmic reticulum calcium ATPase 3	Atp2a3	0	-25		25
Q3TIG8|Q3TIG8_MOUSE	Putative uncharacterized protein	Vdac1	0	-27		27
Q3TMB5|Q3TMB5_MOUSE	Putative uncharacterized protein	Trip6	0	-27		27
P61620|S61A1_MOUSE	Protein transport protein Sec61 subunit alpha isoform 1	Sec61a1	0	-28		28
Q3ULH5|Q3ULH5_MOUSE; G3XA10|G3XA10_MOUSE; Q8VEK3|HNRPU_MOUSE	Putative uncharacterized protein	Hnrnpu	0	-28		28
Q3UJS0|Q3UJS0_MOUSE	Putative uncharacterized protein	Rpl8	0	-29		29
Q3TG93|Q3TG93_MOUSE	Putative uncharacterized protein	Ssb	0	-32		32
Q6A0F1|Q6A0F1_MOUSE	MKIAA0002 protein (Fragment)	Cct8	0	-33		33
Q3U9P0|Q3U9P0_MOUSE	Putative uncharacterized protein	Rps10	0	-34		34
Q9D9Y2|Q9D9Y2_MOUSE	Putative uncharacterized protein		0	-34		34
P21271|MYO5B_MOUSE	Unconventional myosin-Vb	Myo5b	0	-36		36
Q6GT24|Q6GT24_MOUSE	Peroxiredoxin 6	Prdx6	0	-37		37
Q3U737|Q3U737_MOUSE	Annexin	Anxa3	0	-39		39
Q63ZW6|Q63ZW6_MOUSE	Col4a5 protein	Col4a5	0	-39		39
Q3UR76|Q3UR76_MOUSE	Putative uncharacterized protein	D030046N08Rik	0	-41		41
Q8CB76|Q8CB76_MOUSE	Protein Zfp449	Zfp449	0	-44		44
Q6S388|Q6S388_MOUSE	Plectin 7	Plec	0	-46		46
Q3TUI1|Q3TUI1_MOUSE	Annexin	Anxa6	0	-47		47
Q05722|CO9A1_MOUSE	Collagen alpha-1(IX) chain	Col9a1	0	-48		48
Q3TGI6|Q3TGI6_MOUSE	Putative uncharacterized protein (Fragment)	Pitpna	0	-49		49
B7FAU9|B7FAU9_MOUSE	Filamin, alpha	Flna	0	-51		51
F6XI62|F6XI62_MOUSE	60S ribosomal protein L7 (Fragment)	Rpl7	0	-52		52
Q3U962|CO5A2_MOUSE	Collagen alpha-2(V) chain	Col5a2	0	-56		56
B1B0C7|B1B0C7_MOUSE	Basement membrane-specific heparan sulfate proteoglycan core protein	Hspg2	0	-57		57
B2RVP5|B2RVP5_MOUSE; Q3THW5|H2AV_MOUSE	Histone H2A	H2afv	0	-57		57
Q544B1|Q544B1_MOUSE; Q3U9J7|Q3U9J7_MOUSE; P47738|ALDH2_MOUSE	Aldehyde dehydrogenase 2, mitochondrial, isoform CRA_b	Aldh2	0	-59		59
Q3TGK7|Q3TGK7_MOUSE	Putative uncharacterized protein	Eif4a1	0	-60		60
Q3UXQ6|Q3UXQ6_MOUSE	40S ribosomal protein S4	Rps4x	0	-60		60
Q52KG9|Q52KG9_MOUSE; Q3TIX8|Q3TIX8_MOUSE; Q3TI05|Q3TI05_MOUSE; P80317|TCPZ_MOUSE	Chaperonin containing Tcp1, subunit 6a (Zeta)	Cct6a	0	-60		60
Q5EBG5|Q5EBG5_MOUSE	Ribosomal protein L7A	Rpl7a	0	-63		63
E9Q7P1|E9Q7P1_MOUSE	Protein Col22a1	Col22a1	0	-67		67
P97855|G3BP1_MOUSE	Ras GTPase-activating protein-binding protein 1	G3bp1	0	-77		77
Q3UMM1|Q3UMM1_MOUSE; Q922F4|TBB6_MOUSE	Tubulin beta-6 chain	Tubb6	0	-81		81
Q5RJV5|Q5RJV5_MOUSE	Polypyrimidine tract binding protein 1	Ptbp1	0	-92		92
O88840|O88840_MOUSE	Mutant fibrillin-1	Fbn1	0	-104		104
F8WGL3|F8WGL3_MOUSE	Cofilin-1	Cfl1	0	-111		111
Q3TIZ0|Q3TIZ0_MOUSE	Putative uncharacterized protein	Tuba1c	0	-115		115
J3QM43|J3QM43_MOUSE	Protein Gm6594	Gm6594	0	-130		130
Q3TF16|Q3TF16_MOUSE	Putative uncharacterized protein	Hspa8	0	-138		138
Q3TWX1|Q3TWX1_MOUSE	Putative uncharacterized protein	Eef2	0	-147		147
Q8CGP2|H2B1P_MOUSE	Histone H2B type 1-P	Hist1h2bp	0	-199		199
Q64522|H2A2B_MOUSE	Histone H2A type 2-B	Hist2h2ab	0	-224		224
P20029|GRP78_MOUSE	78 kDa glucose-regulated protein	Hspa5	0	-235		235
Q564E2|Q564E2_MOUSE; Q3TI99|Q3TI99_MOUSE; P06151|LDHA_MOUSE	L-lactate dehydrogenase	Ldha	0	-239		239
Q9QZ83|Q9QZ83_MOUSE	Gamma actin-like protein	Actg1	0	-248		248
Q9CXK3|Q9CXK3_MOUSE	Putative uncharacterized protein	Actc1	0	-270		270
A2AB79|A2AB79_MOUSE; Q8BFU2|H2A3_MOUSE	Histone H2A	Hist3h2a	0	-282		282
Q54AH9|Q54AH9_MOUSE; Q549D9|Q549D9_MOUSE; P02089|HBB2_MOUSE	Beta-2-globin (Fragment)	Hbb-b2	0	-477		477
Q8BPF4|Q8BPF4_MOUSE	Putative uncharacterized protein		0	-609		609
A8DUP7|A8DUP7_MOUSE	Beta-globin	Hbbt1	0	-973		973
P11679|K2C8_MOUSE	Keratin, type II cytoskeletal 8	Krt8	-1	134	292	158	293
Q3TFK4|Q3TFK4_MOUSE	Annexin	Anxa3	-1	37	37		38
Q5YLW3|Q5YLW3_MOUSE; P62908|RS3_MOUSE	40S ribosomal protein S3	Rps3	-1	12	41	29	42
Q3UEE7|Q3UEE7_MOUSE	Putative uncharacterized protein	Apoe	-1	10	10		11
Q8CGC7|SYEP_MOUSE	Bifunctional glutamate/proline--tRNA ligase	Eprs	-1	9	9		10
Q8K131|Q8K131_MOUSE	Beta-galactosidase	Glb1	-1	9	9		10
B2RSC8|B2RSC8_MOUSE; P46935|NEDD4_MOUSE	E3 ubiquitin-protein ligase NEDD4	Nedd4	-1	4	4		5
Q61024|ASNS_MOUSE	Asparagine synthetase [glutamine-hydrolyzing]	Asns	-1	4	4		5
O89001|CBPD_MOUSE	Carboxypeptidase D	Cpd	-1	2	5	3	6
A0A0R4J0Z1|A0A0R4J0Z1_MOUSE; P08003|PDIA4_MOUSE	Protein disulfide-isomerase A4	Pdia4	-1	1	5	4	6
E9Q555|RN213_MOUSE	E3 ubiquitin-protein ligase RNF213	Rnf213	-1	1	7	6	8
Q4U2R1|HERC2_MOUSE	E3 ubiquitin-protein ligase HERC2	Herc2	-1	1	5	4	6
A0A0G2JET6|A0A0G2JET6_MOUSE	Alpha-S2-casein-like A	Csn1s2a	-1	0			1
A0A0N4SWF7|A0A0N4SWF7_MOUSE	WW domain-binding protein 11	Wbp11	-1	0			1
A2ADF7|S2534_MOUSE	Solute carrier family 25 member 34	Slc25a34	-1	0			1
A2NV53|A2NV53_MOUSE	IL-6 receptor (Mutated)		-1	0			1
B0F2B4|NLGN4_MOUSE	Neuroligin 4-like	Nlgn4l	-1	0			1
D3Z7A7|D3Z7A7_MOUSE	Formin-like protein 3	Fmnl3	-1	0			1
D3Z7P0|D3Z7P0_MOUSE	BRCA1-A complex subunit BRE	Bre	-1	0			1
E9PV22|E9PV22_MOUSE	Leucine-rich repeat-containing protein 47	Lrrc47	-1	0			1
E9Q5H2|E9Q5H2_MOUSE; E9PZF5|E9PZF5_MOUSE	Acidic leucine-rich nuclear phosphoprotein 32 family member E (Fragment)	Anp32e	-1	0			1
E9QKB2|E9QKB2_MOUSE	Intracellular hyaluronan-binding protein 4	Habp4	-1	0			1
F8VQJ3|F8VQJ3_MOUSE	Laminin subunit gamma-1	Lamc1	-1	0			1
F8WIB1|F8WIB1_MOUSE	ADP-ribosylation factor-like protein 1 (Fragment)	Arl1	-1	0			1
O35864|CSN5_MOUSE	COP9 signalosome complex subunit 5	Cops5	-1	0			1
O70279|DGC14_MOUSE	Protein DGCR14	Dgcr14	-1	0			1
O89023|TPP1_MOUSE	Tripeptidyl-peptidase 1	Tpp1	-1	0			1
P63321|RALA_MOUSE	Ras-related protein Ral-A	Rala	-1	0			1
Q059U0|Q059U0_MOUSE; Q8K3K7|PLCB_MOUSE	1-acyl-sn-glycerol-3-phosphate acyltransferase	Agpat2	-1	0			1
Q2HJ08|Q2HJ08_MOUSE	Melanoma antigen	Mela	-1	0			1
Q3TDA7|Q3TDA7_MOUSE; Q9WVE8|PACN2_MOUSE	Protein kinase C and casein kinase substrate in neurons 2, isoform CRA_a	Pacsin2	-1	0			1
Q3TDP6|Q3TDP6_MOUSE; Q9JLV2|TP4AP_MOUSE	Transient receptor potential cation channel, subfamily C, member 4 associated protein, isoform CRA_b	Trpc4ap	-1	0			1
Q3TJS0|Q3TJS0_MOUSE	Putative uncharacterized protein	Flot1	-1	0			1
Q3TWI5|Q3TWI5_MOUSE	Putative uncharacterized protein (Fragment)	Gsr	-1	0			1
Q3UDU6|Q3UDU6_MOUSE; Q3U5C0|Q3U5C0_MOUSE; Q8BYH7|TBC17_MOUSE	Putative uncharacterized protein	Tbc1d17	-1	0			1
Q3UDY2|Q3UDY2_MOUSE; Q9JI99|SGPP1_MOUSE	Sphingosine-1-phosphate phosphatase 1	Sgpp1	-1	0			1
Q3UIR2|Q3UIR2_MOUSE	Transcription initiation factor IIE subunit beta	Gtf2e2	-1	0			1
Q3UN87|Q3UN87_MOUSE; P63163|RSMN_MOUSE	Small nuclear ribonucleoprotein-associated protein	Snrpn	-1	0			1
Q3UPD0|Q3UPD0_MOUSE	Putative uncharacterized protein	Scfd2	-1	0			1
Q3UTB8|Q3UTB8_MOUSE	GrpE protein homolog	Grpel1	-1	0			1
[truncated: 706 more rows]

## Sheet: PhosphoSite-Sum
Source Table	Accessions	Names	Gene	ProteinModifications	Peptides	Conf	Median Intensity (Peptide)	Median (MS2Counts)
Alexandrova-0-TiO2	Q19LI2|A1BG_MOUSE	Alpha-1B-glycoprotein	A1bg	Phospho(S)@429	1	27.3	72.5	1305.61
Alexandrova-0-TiO2	Q19LI2|A1BG_MOUSE	Alpha-1B-glycoprotein	A1bg	Phospho(T)@430	1	27.25	72.5	1305.61
Alexandrova-3-TiO2	Q8C4X0|Q8C4X0_MOUSE	Protein A730071L15Rik (Fragment)	A730071L15Rik	Phospho(S)@88	1	28.55	701.76	1174.08
Alexandrova-3-TiO2	Q3UHJ0|AAK1_MOUSE	AP2-associated protein kinase 1	Aak1	Phospho(S)@616	1	90.35	249.28	1880.17
Alexandrova-3-TiO2	Q3UHJ0|AAK1_MOUSE	AP2-associated protein kinase 1	Aak1	Phospho(S)@616; Phospho(S)@621	10	90.05	307.11	1821.36
Alexandrova-3-TiO2	Q3UHJ0|AAK1_MOUSE	AP2-associated protein kinase 1	Aak1	Phospho(S)@616; Phospho(S)@622	5	90.05	275.58	1828.44
Alexandrova-3-TiO2	Q3UHJ0|AAK1_MOUSE	AP2-associated protein kinase 1	Aak1	Phospho(S)@616; Phospho(T)@618	10	89.89	307.11	1821.36
Alexandrova-3-TiO2	Q3UHJ0|AAK1_MOUSE	AP2-associated protein kinase 1	Aak1	Phospho(S)@668; Phospho(S)@676	1	28.5	72.66	2742.92
Alexandrova-3-TiO2	Q3UHJ0|AAK1_MOUSE	AP2-associated protein kinase 1	Aak1	Phospho(T)@618; Phospho(S)@621	15	99	274.43	1828.44
Alexandrova-3-TiO2	Q3UHJ0|AAK1_MOUSE	AP2-associated protein kinase 1	Aak1	Phospho(T)@618; Phospho(S)@622	12	99	275.005	1724.14
Alexandrova-0-TiO2	B5X0E4|ABCB5_MOUSE	ATP-binding cassette sub-family B member 5	Abcb5	Phospho(T)@1148	1	89.56	120.04	1158.16
Alexandrova-0-TiO2	Q61102|ABCB7_MOUSE	ATP-binding cassette sub-family B member 7, mitochondrial	Abcb7	Phospho(S)@512; Phospho(T)@513	1	94.19	126.66	1527.66
Alexandrova-24-TiO2	Q80WJ6|MRP9_MOUSE	Multidrug resistance-associated protein 9	Abcc12	Phospho(S)@10	5	90.61	865.16	828.875
Alexandrova-0-TiO2	Q5RL55|Q5RL55_MOUSE	ATP-binding cassette, sub-family F (GCN20), member 1	Abcf1	Phospho(S)@103	3	22.3	126.09	8966.62
Alexandrova-0-TiO2	Q5RL55|Q5RL55_MOUSE	ATP-binding cassette, sub-family F (GCN20), member 1	Abcf1	Phospho(S)@107	20	99	243.63	5637
Alexandrova-0-TiO2	Q5RL55|Q5RL55_MOUSE	ATP-binding cassette, sub-family F (GCN20), member 1	Abcf1	Phospho(S)@187	1	24.26	787.61	10821.4
Alexandrova-0-TiO2	Q5RL55|Q5RL55_MOUSE	ATP-binding cassette, sub-family F (GCN20), member 1	Abcf1	Phospho(S)@194	6	99	754.385	10671.5
Alexandrova-0-TiO2	Q5RL55|Q5RL55_MOUSE	ATP-binding cassette, sub-family F (GCN20), member 1	Abcf1	Phospho(S)@224	20	99	3508.5	7572.41
Alexandrova-0-TiO2	Q5RL55|Q5RL55_MOUSE	ATP-binding cassette, sub-family F (GCN20), member 1	Abcf1	Phospho(S)@558	1	18.2	209.09	745.643
Alexandrova-0-TiO2	Q5RL55|Q5RL55_MOUSE	ATP-binding cassette, sub-family F (GCN20), member 1	Abcf1	Phospho(T)@202	5	99	787.61	10521.6
Alexandrova-0-TiO2	Q5RL55|Q5RL55_MOUSE	ATP-binding cassette, sub-family F (GCN20), member 1	Abcf1	Phospho(T)@559	1	18.17	209.09	745.643
Alexandrova-0-TiO2	Q5RL55|Q5RL55_MOUSE	ATP-binding cassette, sub-family F (GCN20), member 1	Abcf1	Phosphopantetheine(S)@107	1	73.46	188.93	4489.73
Alexandrova-0-TiO2	Q6P542|ABCF1_MOUSE	ATP-binding cassette sub-family F member 1	Abcf1	Phospho(S)@103	3	22.3	126.09	8966.62
Alexandrova-0-TiO2	Q6P542|ABCF1_MOUSE	ATP-binding cassette sub-family F member 1	Abcf1	Phospho(S)@107	20	99	243.63	5637
Alexandrova-0-TiO2	Q6P542|ABCF1_MOUSE	ATP-binding cassette sub-family F member 1	Abcf1	Phospho(S)@194	3	90.59	533.54	10481
Alexandrova-0-TiO2	Q6P542|ABCF1_MOUSE	ATP-binding cassette sub-family F member 1	Abcf1	Phospho(S)@224	20	99	3508.5	7572.41
Alexandrova-0-TiO2	Q6P542|ABCF1_MOUSE	ATP-binding cassette sub-family F member 1	Abcf1	Phospho(S)@558	1	18.2	209.09	745.643
Alexandrova-0-TiO2	Q6P542|ABCF1_MOUSE	ATP-binding cassette sub-family F member 1	Abcf1	Phospho(T)@203	2	99	335.75	7560.8
Alexandrova-0-TiO2	Q6P542|ABCF1_MOUSE	ATP-binding cassette sub-family F member 1	Abcf1	Phospho(T)@559	1	18.17	209.09	745.643
Alexandrova-0-TiO2	Q6P542|ABCF1_MOUSE	ATP-binding cassette sub-family F member 1	Abcf1	Phosphopantetheine(S)@107	1	73.46	188.93	4489.73
Alexandrova-24-TiO2	Q5RL55|Q5RL55_MOUSE	ATP-binding cassette, sub-family F (GCN20), member 1	Abcf1	Lys->Allysine(K)@100; Phospho(S)@107	1	43.28	256.59	1306.39
Alexandrova-24-TiO2	Q5RL55|Q5RL55_MOUSE	ATP-binding cassette, sub-family F (GCN20), member 1	Abcf1	Phospho(S)@103	1	20.32	1345.52	2596.37
Alexandrova-24-TiO2	Q5RL55|Q5RL55_MOUSE	ATP-binding cassette, sub-family F (GCN20), member 1	Abcf1	Phospho(S)@107	11	99	1290.23	2626.18
Alexandrova-3-TiO2	Q5RL55|Q5RL55_MOUSE	ATP-binding cassette, sub-family F (GCN20), member 1	Abcf1	Dehydrated(S)@103; Phospho(S)@107	1	51.07	288.64	14065.6
Alexandrova-3-TiO2	Q5RL55|Q5RL55_MOUSE	ATP-binding cassette, sub-family F (GCN20), member 1	Abcf1	Oxidation(P)@105; Phospho(S)@107	2	99	186.875	10762.5
Alexandrova-3-TiO2	Q5RL55|Q5RL55_MOUSE	ATP-binding cassette, sub-family F (GCN20), member 1	Abcf1	Phospho(S)@103	4	29.87	221.355	8861.33
Alexandrova-3-TiO2	Q5RL55|Q5RL55_MOUSE	ATP-binding cassette, sub-family F (GCN20), member 1	Abcf1	Phospho(S)@103; Dehydrated(S)@107	2	97.67	224	14112.4
Alexandrova-3-TiO2	Q5RL55|Q5RL55_MOUSE	ATP-binding cassette, sub-family F (GCN20), member 1	Abcf1	Phospho(S)@103; Oxidation(P)@105	2	75.84	186.875	10762.5
Alexandrova-3-TiO2	Q5RL55|Q5RL55_MOUSE	ATP-binding cassette, sub-family F (GCN20), member 1	Abcf1	Phospho(S)@107	37	99	405.06	6950.63
Alexandrova-3-TiO2	B6DQM2|B6DQM2_MOUSE; Q5F2F2|ABH15_MOUSE	Abhydrolase domain-containing protein 15	Abhd15	Phospho(S)@81; Phospho(S)@87	5	46.4	272.37	1319.42
Alexandrova-0-TiO2	B7ZCU4|B7ZCU4_MOUSE; B7ZCU0|B7ZCU0_MOUSE	Abl interactor 1	Abi1	Phospho(S)@183	5	98.5	468.66	1193.59
Alexandrova-0-TiO2	B7ZCU4|B7ZCU4_MOUSE; B7ZCU0|B7ZCU0_MOUSE	Abl interactor 1	Abi1	Phospho(S)@222	2	20.83	2604.07	6035.53
Alexandrova-0-TiO2	B7ZCU4|B7ZCU4_MOUSE; B7ZCU0|B7ZCU0_MOUSE	Abl interactor 1	Abi1	Phospho(S)@225	2	66.46	2373.43	5601.06
Alexandrova-0-TiO2	B7ZCU4|B7ZCU4_MOUSE; B7ZCU0|B7ZCU0_MOUSE	Abl interactor 1	Abi1	Phospho(T)@174	2	68.86	468.66	1809.91
Alexandrova-0-TiO2	B7ZCU4|B7ZCU4_MOUSE; B7ZCU0|B7ZCU0_MOUSE	Abl interactor 1	Abi1	Phospho(T)@178	3	99	468.66	2190.88
Alexandrova-3-TiO2	B7ZCU3|B7ZCU3_MOUSE; Q8CBW3|ABI1_MOUSE	Abl interactor 1	Abi1	Phospho(S)@183	11	99	180.97	1681.3
Alexandrova-3-TiO2	B7ZCU3|B7ZCU3_MOUSE; Q8CBW3|ABI1_MOUSE	Abl interactor 1	Abi1	Phospho(S)@222	1	38.47	659.77	330.559
Alexandrova-3-TiO2	B7ZCU3|B7ZCU3_MOUSE; Q8CBW3|ABI1_MOUSE	Abl interactor 1	Abi1	Phospho(T)@174	13	99	192.22	2017.1
Alexandrova-3-TiO2	B7ZCU3|B7ZCU3_MOUSE; Q8CBW3|ABI1_MOUSE	Abl interactor 1	Abi1	Phospho(T)@178	10	99	187.975	1934.62
Alexandrova-0-TiO2	Q80TU6|Q80TU6_MOUSE	MKIAA0670 protein (Fragment)	Acin1	Dehydrated(S)@521; Phospho(S)@523; Dehydrated(S)@527; Phospho(S)@531	1	19.2	2079.04	4032.1
Alexandrova-0-TiO2	Q80TU6|Q80TU6_MOUSE	MKIAA0670 protein (Fragment)	Acin1	Dehydrated(S)@521; Phospho(S)@525; Dehydrated(S)@527; Phospho(S)@531	1	19.2	2079.04	4032.1
Alexandrova-0-TiO2	Q80TU6|Q80TU6_MOUSE	MKIAA0670 protein (Fragment)	Acin1	Dehydrated(S)@521; Phospho(S)@525; Dehydrated(S)@528; Phospho(S)@531	1	24.12	2079.04	2958.22
Alexandrova-0-TiO2	Q80TU6|Q80TU6_MOUSE	MKIAA0670 protein (Fragment)	Acin1	Dehydrated(S)@522; Phospho(S)@523; Dehydrated(S)@527; Phospho(S)@531	1	19.2	2079.04	4032.1
Alexandrova-0-TiO2	Q80TU6|Q80TU6_MOUSE	MKIAA0670 protein (Fragment)	Acin1	Dehydrated(S)@522; Phospho(S)@525; Dehydrated(S)@527; Phospho(S)@531	1	19.2	2079.04	4032.1
Alexandrova-0-TiO2	Q80TU6|Q80TU6_MOUSE	MKIAA0670 protein (Fragment)	Acin1	Dehydrated(S)@522; Phospho(S)@525; Dehydrated(S)@528; Phospho(S)@531	1	24.12	2079.04	2958.22
Alexandrova-0-TiO2	Q80TU6|Q80TU6_MOUSE	MKIAA0670 protein (Fragment)	Acin1	Phospho(S)@1088	1	49.68	712.47	1300.7
Alexandrova-0-TiO2	Q80TU6|Q80TU6_MOUSE	MKIAA0670 protein (Fragment)	Acin1	Phospho(S)@146	13	92.46	2016.9	7116.5
Alexandrova-0-TiO2	Q80TU6|Q80TU6_MOUSE	MKIAA0670 protein (Fragment)	Acin1	Phospho(S)@147	13	92.46	2016.9	6945.75
Alexandrova-0-TiO2	Q80TU6|Q80TU6_MOUSE	MKIAA0670 protein (Fragment)	Acin1	Phospho(S)@148	8	77.83	1737.13	4345.19
Alexandrova-0-TiO2	Q80TU6|Q80TU6_MOUSE	MKIAA0670 protein (Fragment)	Acin1	Phospho(S)@150	12	91.26	1880.57	5578.07
Alexandrova-0-TiO2	Q80TU6|Q80TU6_MOUSE	MKIAA0670 protein (Fragment)	Acin1	Phospho(S)@156	14	91.26	2016.9	10516.5
Alexandrova-0-TiO2	Q80TU6|Q80TU6_MOUSE	MKIAA0670 protein (Fragment)	Acin1	Phospho(S)@501	1	99	180.07	1194.55
Alexandrova-0-TiO2	Q80TU6|Q80TU6_MOUSE	MKIAA0670 protein (Fragment)	Acin1	Phospho(S)@521; Dehydrated(S)@525; Dehydrated(S)@527; Phospho(S)@531	1	39.73	12034.5	11214.9
Alexandrova-0-TiO2	Q80TU6|Q80TU6_MOUSE	MKIAA0670 protein (Fragment)	Acin1	Phospho(S)@521; Dehydrated(S)@527; Dehydrated(S)@529; Phospho(S)@531	1	39.73	12034.5	11214.9
Alexandrova-0-TiO2	Q80TU6|Q80TU6_MOUSE	MKIAA0670 protein (Fragment)	Acin1	Phospho(S)@522; Dehydrated(S)@525; Dehydrated(S)@527; Phospho(S)@531	1	39.73	12034.5	11214.9
Alexandrova-0-TiO2	Q80TU6|Q80TU6_MOUSE	MKIAA0670 protein (Fragment)	Acin1	Phospho(S)@522; Dehydrated(S)@527; Dehydrated(S)@529; Phospho(S)@531	1	39.73	12034.5	11214.9
Alexandrova-0-TiO2	Q80TU6|Q80TU6_MOUSE	MKIAA0670 protein (Fragment)	Acin1	Phospho(S)@589; Phospho(S)@590	1	18.88	276.51	1860.96
Alexandrova-0-TiO2	Q80TU6|Q80TU6_MOUSE	MKIAA0670 protein (Fragment)	Acin1	Phospho(S)@931	127	99	821.91	1610.07
Alexandrova-0-TiO2	Q80TU6|Q80TU6_MOUSE	MKIAA0670 protein (Fragment)	Acin1	Phospho(T)@807	1	15.4	232.56	3815.57
Alexandrova-0-TiO2	Q80TU6|Q80TU6_MOUSE	MKIAA0670 protein (Fragment)	Acin1	Phospho(T)@808	1	15.4	232.56	3815.57
Alexandrova-24-TiO2	Q9JIX8|ACINU_MOUSE	Apoptotic chromatin condensation inducer in the nucleus	Acin1	Dehydrated(S)@581; Phospho(S)@586; Dehydrated(S)@589; Phospho(S)@591	1	15.46	1197.23	785.266
Alexandrova-24-TiO2	Q9JIX8|ACINU_MOUSE	Apoptotic chromatin condensation inducer in the nucleus	Acin1	Dehydrated(S)@582; Phospho(S)@586; Dehydrated(S)@589; Phospho(S)@591	1	15.46	1197.23	785.266
Alexandrova-24-TiO2	Q9JIX8|ACINU_MOUSE	Apoptotic chromatin condensation inducer in the nucleus	Acin1	Dehydrated(S)@583; Phospho(S)@586; Dehydrated(S)@589; Phospho(S)@591	1	15.46	1197.23	785.266
Alexandrova-24-TiO2	Q9JIX8|ACINU_MOUSE	Apoptotic chromatin condensation inducer in the nucleus	Acin1	Methyl(H)@708; Phospho(S)@710	1	91.62	38.15	596.586
Alexandrova-24-TiO2	Q9JIX8|ACINU_MOUSE	Apoptotic chromatin condensation inducer in the nucleus	Acin1	Methyl(H)@708; Phospho(S)@710; Oxidation(P)@712	1	16.22	38.15	596.586
Alexandrova-24-TiO2	Q9JIX8|ACINU_MOUSE	Apoptotic chromatin condensation inducer in the nucleus	Acin1	Methyl(L)@709; Phospho(S)@710	2	28.95	38.15	596.586
Alexandrova-24-TiO2	Q9JIX8|ACINU_MOUSE	Apoptotic chromatin condensation inducer in the nucleus	Acin1	Oxidation(P)@623; Phospho(S)@631	3	85.15	214.57	887.671
Alexandrova-24-TiO2	Q9JIX8|ACINU_MOUSE	Apoptotic chromatin condensation inducer in the nucleus	Acin1	Phospho(S)@1003	30	99	327.33	1307.69
Alexandrova-24-TiO2	Q9JIX8|ACINU_MOUSE	Apoptotic chromatin condensation inducer in the nucleus	Acin1	Phospho(S)@206	3	75.4	439.82	1655.14
Alexandrova-24-TiO2	Q9JIX8|ACINU_MOUSE	Apoptotic chromatin condensation inducer in the nucleus	Acin1	Phospho(S)@207	2	75.4	265.43	2246.19
Alexandrova-24-TiO2	Q9JIX8|ACINU_MOUSE	Apoptotic chromatin condensation inducer in the nucleus	Acin1	Phospho(S)@208	1	27.39	439.82	2901.51
Alexandrova-24-TiO2	Q9JIX8|ACINU_MOUSE	Apoptotic chromatin condensation inducer in the nucleus	Acin1	Phospho(S)@210	1	16.79	439.82	1655.14
Alexandrova-24-TiO2	Q9JIX8|ACINU_MOUSE	Apoptotic chromatin condensation inducer in the nucleus	Acin1	Phospho(S)@216	3	99	439.82	2374.82
Alexandrova-24-TiO2	Q9JIX8|ACINU_MOUSE	Apoptotic chromatin condensation inducer in the nucleus	Acin1	Phospho(S)@387	1	15.45	217.46	3383.4
Alexandrova-24-TiO2	Q9JIX8|ACINU_MOUSE	Apoptotic chromatin condensation inducer in the nucleus	Acin1	Phospho(S)@387; Phospho(S)@389	7	84.25	494.72	4513.92
Alexandrova-24-TiO2	Q9JIX8|ACINU_MOUSE	Apoptotic chromatin condensation inducer in the nucleus	Acin1	Phospho(S)@387; Phospho(S)@391	7	84.25	494.72	4513.92
Alexandrova-24-TiO2	Q9JIX8|ACINU_MOUSE	Apoptotic chromatin condensation inducer in the nucleus	Acin1	Phospho(S)@387; Phospho(S)@413	3	21.23	494.72	4513.92
Alexandrova-24-TiO2	Q9JIX8|ACINU_MOUSE	Apoptotic chromatin condensation inducer in the nucleus	Acin1	Phospho(S)@389	1	34.55	217.46	3383.4
Alexandrova-24-TiO2	Q9JIX8|ACINU_MOUSE	Apoptotic chromatin condensation inducer in the nucleus	Acin1	Phospho(S)@389; Phospho(S)@391	8	84.25	494.72	4697.28
Alexandrova-24-TiO2	Q9JIX8|ACINU_MOUSE	Apoptotic chromatin condensation inducer in the nucleus	Acin1	Phospho(S)@389; Phospho(S)@413	2	21.23	328.945	3872.39
Alexandrova-24-TiO2	Q9JIX8|ACINU_MOUSE	Apoptotic chromatin condensation inducer in the nucleus	Acin1	Phospho(S)@391	1	34.55	217.46	3383.4
Alexandrova-24-TiO2	Q9JIX8|ACINU_MOUSE	Apoptotic chromatin condensation inducer in the nucleus	Acin1	Phospho(S)@391; Phospho(S)@413	2	21.23	328.945	3872.39
Alexandrova-24-TiO2	Q9JIX8|ACINU_MOUSE	Apoptotic chromatin condensation inducer in the nucleus	Acin1	Phospho(S)@413	7	96.85	217.46	3383.4
Alexandrova-24-TiO2	Q9JIX8|ACINU_MOUSE	Apoptotic chromatin condensation inducer in the nucleus	Acin1	Phospho(S)@413; Phospho(T)@417	7	83.92	494.72	4513.92
Alexandrova-24-TiO2	Q9JIX8|ACINU_MOUSE	Apoptotic chromatin condensation inducer in the nucleus	Acin1	Phospho(S)@561	1	21.83	248.3	2790.14
Alexandrova-24-TiO2	Q9JIX8|ACINU_MOUSE	Apoptotic chromatin condensation inducer in the nucleus	Acin1	Phospho(S)@581; Dehydrated(S)@585; Dehydrated(S)@587; Phospho(S)@591	1	21.21	3281.88	5332.61
Alexandrova-24-TiO2	Q9JIX8|ACINU_MOUSE	Apoptotic chromatin condensation inducer in the nucleus	Acin1	Phospho(S)@581; Dehydrated(S)@585; Phospho(S)@588; Dehydrated(S)@591	1	15.46	1197.23	785.266
Alexandrova-24-TiO2	Q9JIX8|ACINU_MOUSE	Apoptotic chromatin condensation inducer in the nucleus	Acin1	Phospho(S)@581; Dehydrated(S)@586; Dehydrated(S)@587; Phospho(S)@591	1	21.21	3281.88	5332.61
Alexandrova-24-TiO2	Q9JIX8|ACINU_MOUSE	Apoptotic chromatin condensation inducer in the nucleus	Acin1	Phospho(S)@581; Dehydrated(S)@587; Dehydrated(S)@588; Phospho(S)@591	1	21.21	3281.88	5332.61
Alexandrova-24-TiO2	Q9JIX8|ACINU_MOUSE	Apoptotic chromatin condensation inducer in the nucleus	Acin1	Phospho(S)@581; Dehydrated(S)@587; Dehydrated(S)@589; Phospho(S)@591	1	21.21	3281.88	5332.61
Alexandrova-24-TiO2	Q9JIX8|ACINU_MOUSE	Apoptotic chromatin condensation inducer in the nucleus	Acin1	Phospho(S)@582; Dehydrated(S)@585; Dehydrated(S)@587; Phospho(S)@591	1	21.21	3281.88	5332.61
Alexandrova-24-TiO2	Q9JIX8|ACINU_MOUSE	Apoptotic chromatin condensation inducer in the nucleus	Acin1	Phospho(S)@582; Dehydrated(S)@585; Phospho(S)@588; Dehydrated(S)@591	1	15.46	1197.23	785.266
Alexandrova-24-TiO2	Q9JIX8|ACINU_MOUSE	Apoptotic chromatin condensation inducer in the nucleus	Acin1	Phospho(S)@582; Dehydrated(S)@586; Dehydrated(S)@587; Phospho(S)@591	1	21.21	3281.88	5332.61
Alexandrova-24-TiO2	Q9JIX8|ACINU_MOUSE	Apoptotic chromatin condensation inducer in the nucleus	Acin1	Phospho(S)@582; Dehydrated(S)@587; Dehydrated(S)@588; Phospho(S)@591	1	21.21	3281.88	5332.61
Alexandrova-24-TiO2	Q9JIX8|ACINU_MOUSE	Apoptotic chromatin condensation inducer in the nucleus	Acin1	Phospho(S)@582; Dehydrated(S)@587; Dehydrated(S)@589; Phospho(S)@591	1	21.21	3281.88	5332.61
Alexandrova-24-TiO2	Q9JIX8|ACINU_MOUSE	Apoptotic chromatin condensation inducer in the nucleus	Acin1	Phospho(S)@583; Dehydrated(S)@585; Phospho(S)@588; Dehydrated(S)@591	1	15.46	1197.23	785.266
Alexandrova-24-TiO2	Q9JIX8|ACINU_MOUSE	Apoptotic chromatin condensation inducer in the nucleus	Acin1	Phospho(S)@601; Phospho(S)@605; Phospho(S)@606; Phospho(S)@609	1	21.07	281.8	1945.33
Alexandrova-24-TiO2	Q9JIX8|ACINU_MOUSE	Apoptotic chromatin condensation inducer in the nucleus	Acin1	Phospho(S)@637; Phospho(S)@641; Phospho(S)@643	1	39.9	429.01	927.265
Alexandrova-24-TiO2	Q9JIX8|ACINU_MOUSE	Apoptotic chromatin condensation inducer in the nucleus	Acin1	Phospho(S)@639; Phospho(S)@641; Phospho(S)@643	1	39.9	429.01	927.265
Alexandrova-24-TiO2	Q9JIX8|ACINU_MOUSE	Apoptotic chromatin condensation inducer in the nucleus	Acin1	Phospho(S)@710	3	99	37.26	655.103
Alexandrova-24-TiO2	Q9JIX8|ACINU_MOUSE	Apoptotic chromatin condensation inducer in the nucleus	Acin1	Phospho(S)@710; Methyl(H)@711	1	91.62	38.15	596.586
Alexandrova-24-TiO2	Q9JIX8|ACINU_MOUSE	Apoptotic chromatin condensation inducer in the nucleus	Acin1	Phospho(S)@710; Methyl(H)@711; Oxidation(P)@712	1	16.22	38.15	596.586
Alexandrova-3-TiO2	Q80TU6|Q80TU6_MOUSE	MKIAA0670 protein (Fragment)	Acin1	Dehydrated(S)@521; Phospho(S)@525; Dehydrated(S)@527; Phospho(S)@531	1	21.97	867.34	3719.47
Alexandrova-3-TiO2	Q80TU6|Q80TU6_MOUSE	MKIAA0670 protein (Fragment)	Acin1	Dehydrated(S)@522; Phospho(S)@525; Dehydrated(S)@527; Phospho(S)@531	1	21.97	867.34	3719.47
Alexandrova-3-TiO2	Q80TU6|Q80TU6_MOUSE	MKIAA0670 protein (Fragment)	Acin1	Dehydrated(S)@523; Phospho(S)@526; Phospho(S)@531	1	29.44	260.12	1313.44
Alexandrova-3-TiO2	Q80TU6|Q80TU6_MOUSE	MKIAA0670 protein (Fragment)	Acin1	Phospho(S)@146; Oxidation(F)@149	2	31.26	125.29	2126.16
Alexandrova-3-TiO2	Q80TU6|Q80TU6_MOUSE	MKIAA0670 protein (Fragment)	Acin1	Phospho(S)@146; Oxidation(F)@149; Dehydrated(S)@156	1	99	125.29	2126.16
Alexandrova-3-TiO2	Q80TU6|Q80TU6_MOUSE	MKIAA0670 protein (Fragment)	Acin1	Phospho(S)@147; Oxidation(F)@149	2	31.26	125.29	2126.16
Alexandrova-3-TiO2	Q80TU6|Q80TU6_MOUSE	MKIAA0670 protein (Fragment)	Acin1	Phospho(S)@147; Oxidation(F)@149; Dehydrated(S)@156	1	99	125.29	2126.16
Alexandrova-3-TiO2	Q80TU6|Q80TU6_MOUSE	MKIAA0670 protein (Fragment)	Acin1	Phospho(S)@417	1	71.22	79.91	3664.43
Alexandrova-3-TiO2	Q80TU6|Q80TU6_MOUSE	MKIAA0670 protein (Fragment)	Acin1	Phospho(S)@417; Phospho(S)@419	2	45.65	80.8733	5472.91
Alexandrova-3-TiO2	Q80TU6|Q80TU6_MOUSE	MKIAA0670 protein (Fragment)	Acin1	Phospho(S)@417; Phospho(S)@422	1	29.29	157.73	4491.13
Alexandrova-3-TiO2	Q80TU6|Q80TU6_MOUSE	MKIAA0670 protein (Fragment)	Acin1	Phospho(S)@419	1	15.41	79.91	3664.43
Alexandrova-3-TiO2	Q80TU6|Q80TU6_MOUSE	MKIAA0670 protein (Fragment)	Acin1	Phospho(S)@419; Phospho(S)@422	2	91.42	80.8733	5472.91
Alexandrova-3-TiO2	Q80TU6|Q80TU6_MOUSE	MKIAA0670 protein (Fragment)	Acin1	Phospho(S)@521; Dehydrated(S)@525; Phospho(S)@527; Dehydrated(S)@531	1	18.87	141.44	685.062
Alexandrova-3-TiO2	Q80TU6|Q80TU6_MOUSE	MKIAA0670 protein (Fragment)	Acin1	Phospho(S)@521; Dehydrated(S)@525; Phospho(S)@528; Dehydrated(S)@531	1	18.87	141.44	685.062
Alexandrova-3-TiO2	Q80TU6|Q80TU6_MOUSE	MKIAA0670 protein (Fragment)	Acin1	Phospho(S)@521; Dehydrated(S)@527; Phospho(S)@529; Dehydrated(S)@531	2	30.14	1357.57	2299.7
Alexandrova-3-TiO2	Q80TU6|Q80TU6_MOUSE	MKIAA0670 protein (Fragment)	Acin1	Phospho(S)@521; Dehydrated(S)@528; Phospho(S)@529; Dehydrated(S)@531	2	30.14	1357.57	2299.7
Alexandrova-3-TiO2	Q80TU6|Q80TU6_MOUSE	MKIAA0670 protein (Fragment)	Acin1	Phospho(S)@521; Phospho(S)@528; Dehydrated(S)@529; Dehydrated(S)@531	1	30.14	2370.27	3101.94
Alexandrova-3-TiO2	Q80TU6|Q80TU6_MOUSE	MKIAA0670 protein (Fragment)	Acin1	Phospho(S)@522; Dehydrated(S)@525; Phospho(S)@527; Dehydrated(S)@531	1	18.87	141.44	685.062
Alexandrova-3-TiO2	Q80TU6|Q80TU6_MOUSE	MKIAA0670 protein (Fragment)	Acin1	Phospho(S)@522; Dehydrated(S)@525; Phospho(S)@528; Dehydrated(S)@531	1	18.87	141.44	685.062
Alexandrova-3-TiO2	Q80TU6|Q80TU6_MOUSE	MKIAA0670 protein (Fragment)	Acin1	Phospho(S)@522; Dehydrated(S)@527; Phospho(S)@529; Dehydrated(S)@531	2	30.14	1357.57	2299.7
Alexandrova-3-TiO2	Q80TU6|Q80TU6_MOUSE	MKIAA0670 protein (Fragment)	Acin1	Phospho(S)@522; Dehydrated(S)@528; Phospho(S)@529; Dehydrated(S)@531	2	30.14	1357.57	2299.7
Alexandrova-3-TiO2	Q80TU6|Q80TU6_MOUSE	MKIAA0670 protein (Fragment)	Acin1	Phospho(S)@522; Phospho(S)@528; Dehydrated(S)@529; Dehydrated(S)@531	1	30.14	2370.27	3101.94
Alexandrova-3-TiO2	Q80TU6|Q80TU6_MOUSE	MKIAA0670 protein (Fragment)	Acin1	Phospho(S)@531	1	66.6	158.66	810.054
Alexandrova-3-TiO2	Q80TU6|Q80TU6_MOUSE	MKIAA0670 protein (Fragment)	Acin1	Phospho(S)@604	1	20.9	338.74	604.239
Alexandrova-3-TiO2	Q80TU6|Q80TU6_MOUSE	MKIAA0670 protein (Fragment)	Acin1	Phospho(S)@931	85	99	450.53	2414.52
Alexandrova-3-TiO2	Q80TU6|Q80TU6_MOUSE	MKIAA0670 protein (Fragment)	Acin1	Phospho(T)@606	1	20.86	338.74	604.239
Alexandrova-3-TiO2	Q80TU6|Q80TU6_MOUSE	MKIAA0670 protein (Fragment)	Acin1	Phospho(T)@926	1	34.31	603.1	1453.85
Alexandrova-0-TiO2	Q3V117|Q3V117_MOUSE	ATP-citrate synthase	Acly	Oxidation(P)@472; Phospho(S)@481	2	96.07	966.46	1666.32
Alexandrova-0-TiO2	Q3V117|Q3V117_MOUSE	ATP-citrate synthase	Acly	Phospho(S)@455	2	91.13	193.3	8838.08
Alexandrova-0-TiO2	Q3V117|Q3V117_MOUSE	ATP-citrate synthase	Acly	Phospho(S)@457	1	16.67	151.22	5271.73
Alexandrova-0-TiO2	Q3V117|Q3V117_MOUSE	ATP-citrate synthase	Acly	Phospho(S)@459	1	16.67	151.22	5271.73
Alexandrova-0-TiO2	Q3V117|Q3V117_MOUSE	ATP-citrate synthase	Acly	Phospho(S)@478; Phospho(S)@484	3	31.26	448.32	4647.36
Alexandrova-0-TiO2	Q3V117|Q3V117_MOUSE	ATP-citrate synthase	Acly	Phospho(S)@481	3	99	966.46	1205.99
Alexandrova-0-TiO2	Q3V117|Q3V117_MOUSE	ATP-citrate synthase	Acly	Phospho(S)@481; Phospho(S)@484	1	17.85	448.32	4647.36
Alexandrova-0-TiO2	Q3V117|Q3V117_MOUSE	ATP-citrate synthase	Acly	Phospho(T)@453	2	23.98	193.3	8838.08
Alexandrova-3-TiO2	Q91YQ6|Q91YQ6_MOUSE	Acot5 protein	Acot5	Phospho(S)@56	3	88.89	136.92	2039.72
Alexandrova-0-TiO2	Q9QUJ7|ACSL4_MOUSE	Long-chain-fatty-acid--CoA ligase 4	Acsl4	Phospho(S)@674	1	99	135.26	3649.57
Alexandrova-0-TiO2	Q99JW2|ACY1_MOUSE	Aminoacylase-1	Acy1	Phospho(T)@14	5	89.58	158.98	18023.2
Alexandrova-3-TiO2	A0A0R4J050|A0A0R4J050_MOUSE	Aminoacylase-1	Acy1	Phospho(T)@14	14	91.44	151.405	12031.1
Alexandrova-3-TiO2	E9PX39|E9PX39_MOUSE; B2RXX5|B2RXX5_MOUSE	Protein Adamts14	Adamts14	Phospho(S)@54; Phospho(S)@64	1	17.13	80.28	3770.92
Alexandrova-3-TiO2	E9PX39|E9PX39_MOUSE; B2RXX5|B2RXX5_MOUSE	Protein Adamts14	Adamts14	Phospho(S)@54; Phospho(S)@67	1	98.74	80.28	3770.92
Alexandrova-3-TiO2	E9PX39|E9PX39_MOUSE; B2RXX5|B2RXX5_MOUSE	Protein Adamts14	Adamts14	Phospho(T)@788	4	40.56	331.47	3845.68
Alexandrova-24-TiO2	P59384|ATS15_MOUSE	A disintegrin and metalloproteinase with thrombospondin motifs 15	Adamts15	Phospho(S)@167	7	95.82	221.36	939.968
Alexandrova-24-TiO2	P59384|ATS15_MOUSE	A disintegrin and metalloproteinase with thrombospondin motifs 15	Adamts15	Phospho(S)@167; Phospho(T)@171; Phospho(S)@172	1	23.97	167.45	527.016
Alexandrova-3-TiO2	P59384|ATS15_MOUSE	A disintegrin and metalloproteinase with thrombospondin motifs 15	Adamts15	Phospho(S)@167	6	92.37	331.865	1704.88
Alexandrova-3-TiO2	P59384|ATS15_MOUSE	A disintegrin and metalloproteinase with thrombospondin motifs 15	Adamts15	Phospho(S)@167; Phospho(S)@172	1	19.82	591.38	603.914
Alexandrova-3-TiO2	P59384|ATS15_MOUSE	A disintegrin and metalloproteinase with thrombospondin motifs 15	Adamts15	Phospho(S)@818	1	15	235.57	650.452
Alexandrova-3-TiO2	P59384|ATS15_MOUSE	A disintegrin and metalloproteinase with thrombospondin motifs 15	Adamts15	Phospho(T)@171; Phospho(S)@172	3	72.71	591.38	603.914
Alexandrova-0-TiO2	F8VQ52|F8VQ52_MOUSE	Adenylate cyclase type 6	Adcy6	Phospho(S)@5	1	63.46	191.19	5171.18
Alexandrova-0-TiO2	F8VQ52|F8VQ52_MOUSE	Adenylate cyclase type 6	Adcy6	Phospho(S)@53	8	99	339.495	1323.92
Alexandrova-0-TiO2	F8VQ52|F8VQ52_MOUSE	Adenylate cyclase type 6	Adcy6	Phospho(T)@55	3	99	344.6	2965.78
Alexandrova-0-TiO2	Q9QYC0|ADDA_MOUSE	Alpha-adducin	Add1	Phospho(S)@12	1	99	195.91	710.619
Alexandrova-0-TiO2	Q9QYC0|ADDA_MOUSE	Alpha-adducin	Add1	Phospho(S)@464	1	16.93	1556.54	7322.56
Alexandrova-0-TiO2	Q9QYC0|ADDA_MOUSE	Alpha-adducin	Add1	Phospho(S)@465	1	99	1556.54	7322.56
Alexandrova-0-TiO2	Q9QYC0|ADDA_MOUSE	Alpha-adducin	Add1	Phospho(S)@613; Phospho(T)@614	2	72.66	229.26	2661.69
Alexandrova-0-TiO2	Q9QYC0|ADDA_MOUSE	Alpha-adducin	Add1	Phospho(S)@705	1	99	1434.18	3396.21
Alexandrova-0-TiO2	Q9QYC0|ADDA_MOUSE	Alpha-adducin	Add1	Phospho(S)@708	2	17.14	3161.57	5542.14
Alexandrova-0-TiO2	Q9QYC0|ADDA_MOUSE	Alpha-adducin	Add1	Phospho(S)@712	4	99	3161.57	5542.14
Alexandrova-0-TiO2	Q9QYC0|ADDA_MOUSE	Alpha-adducin	Add1	Phospho(T)@11	1	99	195.91	710.619
Alexandrova-0-TiO2	Q9QYC0|ADDA_MOUSE	Alpha-adducin	Add1	Phospho(T)@610; Phospho(S)@613	2	72.66	229.26	2661.69
Alexandrova-0-TiO2	Q9QYC0|ADDA_MOUSE	Alpha-adducin	Add1	Phospho(T)@610; Phospho(T)@614	2	72.52	229.26	2661.69
Alexandrova-24-TiO2	Q9QYC0|ADDA_MOUSE	Alpha-adducin	Add1	Phospho(S)@464	3	71.01	188.46	6633.7
Alexandrova-24-TiO2	Q9QYC0|ADDA_MOUSE	Alpha-adducin	Add1	Phospho(S)@465	3	91.03	188.46	6633.7
Alexandrova-24-TiO2	Q9QYC0|ADDA_MOUSE	Alpha-adducin	Add1	Phospho(S)@600; Phospho(S)@605	1	15.19	488.55	1681.69
Alexandrova-24-TiO2	Q9QYC0|ADDA_MOUSE	Alpha-adducin	Add1	Phospho(S)@600; Phospho(S)@613	2	93.26	488.55	1681.69
Alexandrova-24-TiO2	Q9QYC0|ADDA_MOUSE	Alpha-adducin	Add1	Phospho(S)@600; Phospho(T)@610	2	93.09	488.55	1681.69
Alexandrova-24-TiO2	Q9QYC0|ADDA_MOUSE	Alpha-adducin	Add1	Phospho(S)@600; Phospho(T)@614	2	93.09	488.55	1681.69
Alexandrova-24-TiO2	Q9QYC0|ADDA_MOUSE	Alpha-adducin	Add1	Phospho(S)@605; Phospho(S)@613	1	16.05	488.55	1681.69
Alexandrova-24-TiO2	Q9QYC0|ADDA_MOUSE	Alpha-adducin	Add1	Phospho(S)@605; Phospho(T)@610	1	16.02	488.55	1681.69
Alexandrova-24-TiO2	Q9QYC0|ADDA_MOUSE	Alpha-adducin	Add1	Phospho(S)@605; Phospho(T)@614	1	16.02	488.55	1681.69
Alexandrova-24-TiO2	Q9QYC0|ADDA_MOUSE	Alpha-adducin	Add1	Phospho(S)@613; Phospho(T)@614	4	99	392.255	2534.65
Alexandrova-24-TiO2	Q9QYC0|ADDA_MOUSE	Alpha-adducin	Add1	Phospho(S)@613; Phospho(T)@614; Oxidation(P)@615	1	99	488.55	2769.22
Alexandrova-24-TiO2	Q9QYC0|ADDA_MOUSE	Alpha-adducin	Add1	Phospho(S)@724	1	24.75	65.79	1678.5
Alexandrova-24-TiO2	Q9QYC0|ADDA_MOUSE	Alpha-adducin	Add1	Phospho(T)@610; Phospho(S)@613	5	99	295.96	2376.81
Alexandrova-24-TiO2	Q9QYC0|ADDA_MOUSE	Alpha-adducin	Add1	Phospho(T)@610; Phospho(T)@614	3	99	488.55	2692.5
Alexandrova-3-TiO2	Q9QYC0|ADDA_MOUSE	Alpha-adducin	Add1	Phospho(S)@464	6	98.33	252.85	5426.71
Alexandrova-3-TiO2	Q9QYC0|ADDA_MOUSE	Alpha-adducin	Add1	Phospho(S)@465	8	98.33	252.695	4885.39
Alexandrova-3-TiO2	Q9QYC0|ADDA_MOUSE	Alpha-adducin	Add1	Phospho(S)@613; Phospho(T)@614	1	99	161.67	3508.93
Alexandrova-3-TiO2	Q9QYC0|ADDA_MOUSE	Alpha-adducin	Add1	Phospho(T)@358	1	21.45	151.34	303.326
Alexandrova-3-TiO2	Q9QYC0|ADDA_MOUSE	Alpha-adducin	Add1	Phospho(T)@610; Phospho(S)@613	1	16.02	161.67	3508.93
Alexandrova-3-TiO2	Q9QYC0|ADDA_MOUSE	Alpha-adducin	Add1	Phospho(T)@610; Phospho(T)@614	1	15.99	161.67	3508.93
Alexandrova-0-TiO2	B2RSM5|B2RSM5_MOUSE; Q8BZI0|AF1L1_MOUSE	Actin filament associated protein 1-like 1	Afap1l1	Phospho(S)@378	1	23.63	175.85	1245.09
Alexandrova-0-TiO2	B2RSM5|B2RSM5_MOUSE; Q8BZI0|AF1L1_MOUSE	Actin filament associated protein 1-like 1	Afap1l1	Phospho(S)@97	1	96.1	103.42	1929.47
Alexandrova-0-TiO2	Q9ESC8|AFF4_MOUSE	AF4/FMR2 family member 4	Aff4	Phospho(S)@129	1	44.84	96.8	2592.59
Alexandrova-0-TiO2	Q9ESC8|AFF4_MOUSE	AF4/FMR2 family member 4	Aff4	Phospho(S)@173	15	99	229.19	1372.36
Alexandrova-0-TiO2	Q9ESC8|AFF4_MOUSE	AF4/FMR2 family member 4	Aff4	Phospho(S)@174	15	99	229.19	1372.36
Alexandrova-0-TiO2	Q9ESC8|AFF4_MOUSE	AF4/FMR2 family member 4	Aff4	Phospho(S)@175	15	99	229.19	1372.36
Alexandrova-0-TiO2	Q9ESC8|AFF4_MOUSE	AF4/FMR2 family member 4	Aff4	Phospho(S)@205	2	24.27	167.265	876.904
Alexandrova-0-TiO2	Q9ESC8|AFF4_MOUSE	AF4/FMR2 family member 4	Aff4	Phospho(S)@632	2	24.4	258.82	1363.06
Alexandrova-0-TiO2	Q9ESC8|AFF4_MOUSE	AF4/FMR2 family member 4	Aff4	Phospho(S)@752	1	33.67	16070.1	4426.95
Alexandrova-0-TiO2	Q9ESC8|AFF4_MOUSE	AF4/FMR2 family member 4	Aff4	Phospho(S)@849; Phospho(S)@853	1	17.64	283.1	4219.95
Alexandrova-0-TiO2	Q9ESC8|AFF4_MOUSE	AF4/FMR2 family member 4	Aff4	Phospho(S)@849; Phospho(S)@854	2	20.6	410.02	4271.07
Alexandrova-0-TiO2	Q9ESC8|AFF4_MOUSE	AF4/FMR2 family member 4	Aff4	Phospho(S)@849; Phospho(S)@855	2	20.6	410.02	4271.07
Alexandrova-0-TiO2	Q9ESC8|AFF4_MOUSE	AF4/FMR2 family member 4	Aff4	Phospho(S)@849; Phospho(S)@856	2	20.6	410.02	4271.07
Alexandrova-0-TiO2	Q9ESC8|AFF4_MOUSE	AF4/FMR2 family member 4	Aff4	Phospho(S)@850; Phospho(S)@851	1	22.15	360.7	2645.5
Alexandrova-0-TiO2	Q9ESC8|AFF4_MOUSE	AF4/FMR2 family member 4	Aff4	Phospho(S)@850; Phospho(S)@856	1	17.64	283.1	4219.95
Alexandrova-0-TiO2	Q9ESC8|AFF4_MOUSE	AF4/FMR2 family member 4	Aff4	Phospho(S)@851; Phospho(S)@856	1	17.64	283.1	4219.95
Alexandrova-0-TiO2	Q9ESC8|AFF4_MOUSE	AF4/FMR2 family member 4	Aff4	Phospho(T)@858	1	53.86	1253.36	5755.09
Alexandrova-24-TiO2	B7ZNX0|B7ZNX0_MOUSE; Q9ESC8|AFF4_MOUSE	Aff4 protein	Aff4	Phospho(S)@219	7	92.26	161.44	1031.71
Alexandrova-3-TiO2	Q9ESC8|AFF4_MOUSE	AF4/FMR2 family member 4	Aff4	Phospho(S)@849; Phospho(S)@856	1	80.22	65.51	2764.81
Alexandrova-3-TiO2	Q9ESC8|AFF4_MOUSE	AF4/FMR2 family member 4	Aff4	Phospho(T)@530; Phospho(S)@537	1	97.01	276.61	739.453
Alexandrova-3-TiO2	Q9ESC8|AFF4_MOUSE	AF4/FMR2 family member 4	Aff4	Phospho(T)@551	1	53.21	195.64	517.047
Alexandrova-24-TiO2	Q920A7|AFG31_MOUSE	AFG3-like protein 1	Afg3l1	Phospho(S)@498	1	92.61	122.24	255.812
Alexandrova-24-TiO2	Q8JZQ2|AFG32_MOUSE	AFG3-like protein 2	Afg3l2	Phospho(T)@280	3	98.29	54.08	2590.16
Alexandrova-0-TiO2	Q3UHD9|AGAP2_MOUSE	Arf-GAP with GTPase, ANK repeat and PH domain-containing protein 2	Agap2	Phospho(S)@196; Phospho(S)@208	1	31.84	80.29	5422.2
Alexandrova-0-TiO2	Q3UHD9|AGAP2_MOUSE	Arf-GAP with GTPase, ANK repeat and PH domain-containing protein 2	Agap2	Phospho(S)@215	1	70.2	624.89	3431.93
Alexandrova-0-TiO2	Q3UHD9|AGAP2_MOUSE	Arf-GAP with GTPase, ANK repeat and PH domain-containing protein 2	Agap2	Phospho(S)@332	1	26.21	461.08	2110.38
Alexandrova-0-TiO2	Q3UHD9|AGAP2_MOUSE	Arf-GAP with GTPase, ANK repeat and PH domain-containing protein 2	Agap2	Phospho(S)@514; Phospho(S)@517	1	28.61	326.24	2019.41
Alexandrova-0-TiO2	Q3UHD9|AGAP2_MOUSE	Arf-GAP with GTPase, ANK repeat and PH domain-containing protein 2	Agap2	Phospho(S)@608	1	68.25	186.92	1161.66
Alexandrova-0-TiO2	Q3UHD9|AGAP2_MOUSE	Arf-GAP with GTPase, ANK repeat and PH domain-containing protein 2	Agap2	Phospho(S)@609	1	68.25	186.92	1161.66
Alexandrova-0-TiO2	Q3UHD9|AGAP2_MOUSE	Arf-GAP with GTPase, ANK repeat and PH domain-containing protein 2	Agap2	Phospho(S)@859	1	19.27	313	1501.36
Alexandrova-0-TiO2	Q3UHD9|AGAP2_MOUSE	Arf-GAP with GTPase, ANK repeat and PH domain-containing protein 2	Agap2	Phospho(T)@194; Phospho(S)@208	1	31.78	80.29	5422.2
Alexandrova-0-TiO2	Q3UHD9|AGAP2_MOUSE	Arf-GAP with GTPase, ANK repeat and PH domain-containing protein 2	Agap2	Phospho(T)@195; Phospho(S)@208	1	31.78	80.29	5422.2
Alexandrova-3-TiO2	Q3UHD9|AGAP2_MOUSE	Arf-GAP with GTPase, ANK repeat and PH domain-containing protein 2	Agap2	Phospho(S)@1019	1	68.48	136.96	842.147
Alexandrova-3-TiO2	Q3UHD9|AGAP2_MOUSE	Arf-GAP with GTPase, ANK repeat and PH domain-containing protein 2	Agap2	Phospho(S)@414	1	78.85	216.01	3599.86
Alexandrova-3-TiO2	Q3UHD9|AGAP2_MOUSE	Arf-GAP with GTPase, ANK repeat and PH domain-containing protein 2	Agap2	Phospho(S)@414; Phospho(S)@415	1	24.53	84.28	3714.19
Alexandrova-3-TiO2	Q3UHD9|AGAP2_MOUSE	Arf-GAP with GTPase, ANK repeat and PH domain-containing protein 2	Agap2	Phospho(S)@415	1	78.85	216.01	3599.86
Alexandrova-3-TiO2	A2ASQ1|AGRIN_MOUSE	Agrin	Agrn	Phospho(S)@1166	1	16.19	107.23	1226.71
Alexandrova-3-TiO2	A2ASQ1|AGRIN_MOUSE	Agrin	Agrn	Phospho(S)@1255	3	70.41	141.84	605.289
Alexandrova-3-TiO2	A2ASQ1|AGRIN_MOUSE	Agrin	Agrn	Phospho(T)@1195; Dehydrated(T)@1197	1	23.66	805.28	2538.64
Alexandrova-3-TiO2	A2ASQ1|AGRIN_MOUSE	Agrin	Agrn	Phospho(T)@1196; Dehydrated(T)@1197	1	23.66	805.28	2538.64
Alexandrova-0-TiO2	Q8CJF7|ELYS_MOUSE	Protein ELYS	Ahctf1	Oxidation(P)@1987; Phospho(S)@1992	1	18.84	983.95	3147.05
Alexandrova-0-TiO2	Q8CJF7|ELYS_MOUSE	Protein ELYS	Ahctf1	Oxidation(P)@1987; Phospho(T)@1993	1	18.81	983.95	3147.05
Alexandrova-0-TiO2	Q8CJF7|ELYS_MOUSE	Protein ELYS	Ahctf1	Phospho(S)@1507	1	20.76	193.61	6626.25
Alexandrova-0-TiO2	Q8CJF7|ELYS_MOUSE	Protein ELYS	Ahctf1	Phospho(S)@1980	1	91.43	184.95	1148.87
Alexandrova-0-TiO2	Q8CJF7|ELYS_MOUSE	Protein ELYS	Ahctf1	Phospho(S)@2231; Phospho(S)@2232	1	31.97	191.55	1116.99
Alexandrova-0-TiO2	Q8CJF7|ELYS_MOUSE	Protein ELYS	Ahctf1	Phospho(T)@1973	1	80.67	157.43	1128.95
Alexandrova-0-TiO2	Q8CJF7|ELYS_MOUSE	Protein ELYS	Ahctf1	Phospho(T)@1974	1	80.67	157.43	1128.95
Alexandrova-0-TiO2	Q8CJF7|ELYS_MOUSE	Protein ELYS	Ahctf1	Phospho(T)@1979	1	18.43	184.95	1148.87
Alexandrova-0-TiO2	E9Q616|E9Q616_MOUSE	Protein Ahnak	Ahnak	Oxidation(P)@2335; Phospho(S)@2355	1	39.07	391.51	5184.81
Alexandrova-0-TiO2	E9Q616|E9Q616_MOUSE	Protein Ahnak	Ahnak	Phospho(S)@1148	1	82.68	190.64	2564.56
Alexandrova-0-TiO2	E9Q616|E9Q616_MOUSE	Protein Ahnak	Ahnak	Phospho(S)@1195	1	56.61	117.07	2940.06
Alexandrova-0-TiO2	E9Q616|E9Q616_MOUSE	Protein Ahnak	Ahnak	Phospho(S)@211	1	97.14	192.86	5696.46
Alexandrova-0-TiO2	E9Q616|E9Q616_MOUSE	Protein Ahnak	Ahnak	Phospho(S)@211; Phospho(S)@217	2	99	143.145	4698.64
Alexandrova-0-TiO2	E9Q616|E9Q616_MOUSE	Protein Ahnak	Ahnak	Phospho(S)@211; Phospho(T)@219	1	18.35	111.8	4308.66
Alexandrova-0-TiO2	E9Q616|E9Q616_MOUSE	Protein Ahnak	Ahnak	Phospho(S)@213	1	97.14	192.86	5696.46
Alexandrova-0-TiO2	E9Q616|E9Q616_MOUSE	Protein Ahnak	Ahnak	Phospho(S)@213; Phospho(S)@217	2	99	143.145	4698.64
Alexandrova-0-TiO2	E9Q616|E9Q616_MOUSE	Protein Ahnak	Ahnak	Phospho(S)@217	2	98.71	210.92	5304.71
Alexandrova-0-TiO2	E9Q616|E9Q616_MOUSE	Protein Ahnak	Ahnak	Phospho(S)@2297	1	24.07	193.85	1810.37
Alexandrova-0-TiO2	E9Q616|E9Q616_MOUSE	Protein Ahnak	Ahnak	Phospho(S)@3129; Phospho(S)@3139	1	43.68	82.28	3300.79
Alexandrova-0-TiO2	E9Q616|E9Q616_MOUSE	Protein Ahnak	Ahnak	Phospho(S)@334	1	61.72	215.59	2009.01
Alexandrova-0-TiO2	E9Q616|E9Q616_MOUSE	Protein Ahnak	Ahnak	Phospho(S)@4238	1	37.38	164.91	1383.62
Alexandrova-0-TiO2	E9Q616|E9Q616_MOUSE	Protein Ahnak	Ahnak	Phospho(S)@94	1	99	387.4	2568.89
Alexandrova-0-TiO2	E9Q616|E9Q616_MOUSE	Protein Ahnak	Ahnak	Phospho(T)@219	1	33.57	192.86	5696.46
Alexandrova-0-TiO2	E9Q616|E9Q616_MOUSE	Protein Ahnak	Ahnak	Phospho(T)@5638	1	19.94	460.06	2674.3
Alexandrova-24-TiO2	E9Q616|E9Q616_MOUSE	Protein Ahnak	Ahnak	Phospho(S)@211	3	99	550.87	1850.75
Alexandrova-24-TiO2	E9Q616|E9Q616_MOUSE	Protein Ahnak	Ahnak	Phospho(S)@213	2	99	426.51	1604.63
Alexandrova-24-TiO2	E9Q616|E9Q616_MOUSE	Protein Ahnak	Ahnak	Phospho(S)@213; Phospho(S)@217	1	99	174.28	2081.92
Alexandrova-24-TiO2	E9Q616|E9Q616_MOUSE	Protein Ahnak	Ahnak	Phospho(S)@217	1	99	7.72726	1246.28
Alexandrova-24-TiO2	E9Q616|E9Q616_MOUSE	Protein Ahnak	Ahnak	Phospho(S)@5607; Phospho(S)@5620	2	65.93	377.66	3444.06
Alexandrova-24-TiO2	E9Q616|E9Q616_MOUSE	Protein Ahnak	Ahnak	Phospho(S)@5607; Phospho(S)@5623	2	25.17	366.65	2109.25
Alexandrova-24-TiO2	E9Q616|E9Q616_MOUSE	Protein Ahnak	Ahnak	Phospho(T)@5605; Phospho(S)@5620	2	65.81	377.66	3444.06
Alexandrova-24-TiO2	E9Q616|E9Q616_MOUSE	Protein Ahnak	Ahnak	Phospho(T)@5605; Phospho(S)@5623	2	25.12	366.65	2109.25
Alexandrova-3-TiO2	E9Q616|E9Q616_MOUSE	Protein Ahnak	Ahnak	Deamidated(R)@208; Phospho(S)@211; Phospho(S)@217	1	99	67.01	2068.3
Alexandrova-3-TiO2	E9Q616|E9Q616_MOUSE	Protein Ahnak	Ahnak	Deamidated(R)@208; Phospho(S)@213; Phospho(S)@217	1	99	67.01	2068.3
Alexandrova-3-TiO2	E9Q616|E9Q616_MOUSE	Protein Ahnak	Ahnak	Dehydrated(S)@213; Phospho(S)@217; Oxidation(P)@218; Phospho(T)@219	1	68.65	202.23	5319.26
Alexandrova-3-TiO2	E9Q616|E9Q616_MOUSE	Protein Ahnak	Ahnak	Phospho(S)@136	4	99	117.51	3375.83
Alexandrova-3-TiO2	E9Q616|E9Q616_MOUSE	Protein Ahnak	Ahnak	Phospho(S)@211	2	99	219.78	6118.35
Alexandrova-3-TiO2	E9Q616|E9Q616_MOUSE	Protein Ahnak	Ahnak	Phospho(S)@211; Phospho(S)@213	3	99	146.69	3595.06
Alexandrova-3-TiO2	E9Q616|E9Q616_MOUSE	Protein Ahnak	Ahnak	Phospho(S)@211; Phospho(S)@217	3	99	146.69	3889.56
Alexandrova-3-TiO2	E9Q616|E9Q616_MOUSE	Protein Ahnak	Ahnak	Phospho(S)@213	1	22	242.53	5518.14
Alexandrova-3-TiO2	E9Q616|E9Q616_MOUSE	Protein Ahnak	Ahnak	Phospho(S)@213; Phospho(S)@217	3	99	146.69	3889.56
Alexandrova-3-TiO2	E9Q616|E9Q616_MOUSE	Protein Ahnak	Ahnak	Phospho(S)@2297	1	24.42	188.82	1598.98
Alexandrova-3-TiO2	E9Q616|E9Q616_MOUSE	Protein Ahnak	Ahnak	Phospho(S)@5504	1	64.57	78.82	2010.42
Alexandrova-3-TiO2	E9Q616|E9Q616_MOUSE	Protein Ahnak	Ahnak	Phospho(S)@5518; Phospho(S)@5522	1	99	129.3	5537.02
Alexandrova-3-TiO2	E9Q616|E9Q616_MOUSE	Protein Ahnak	Ahnak	Phospho(S)@5518; Phospho(S)@5525	1	99	129.3	5537.02
Alexandrova-3-TiO2	E9Q616|E9Q616_MOUSE	Protein Ahnak	Ahnak	Phospho(S)@5519; Phospho(S)@5522	1	99	129.3	5537.02
Alexandrova-3-TiO2	E9Q616|E9Q616_MOUSE	Protein Ahnak	Ahnak	Phospho(S)@5519; Phospho(S)@5525	1	99	129.3	5537.02
Alexandrova-3-TiO2	E9Q616|E9Q616_MOUSE	Protein Ahnak	Ahnak	Phospho(S)@5522; Phospho(S)@5525	1	99	151.51	6404.98
Alexandrova-3-TiO2	E9Q616|E9Q616_MOUSE	Protein Ahnak	Ahnak	Phospho(S)@94	3	97.07	101.91	1022.81
Alexandrova-3-TiO2	E9Q616|E9Q616_MOUSE	Protein Ahnak	Ahnak	Phospho(T)@100	1	91.03	135.38	829.254
Alexandrova-3-TiO2	E9Q616|E9Q616_MOUSE	Protein Ahnak	Ahnak	Phospho(T)@205; Phospho(S)@211; Phospho(S)@213	1	54.93	196.23	2665.84
Alexandrova-3-TiO2	E9Q616|E9Q616_MOUSE	Protein Ahnak	Ahnak	Phospho(T)@5502	1	64.46	78.82	2010.42
Alexandrova-3-TiO2	E9PYB0|E9PYB0_MOUSE	Protein Ahnak2 (Fragment)	Ahnak2	Phospho(S)@1642	1	35.92	87.13	1257.09
Alexandrova-3-TiO2	E9PYB0|E9PYB0_MOUSE	Protein Ahnak2 (Fragment)	Ahnak2	Phospho(S)@277	1	39.88	79	4263.54
Alexandrova-3-TiO2	E9PYB0|E9PYB0_MOUSE	Protein Ahnak2 (Fragment)	Ahnak2	Phospho(S)@286	1	93.89	152.24	2516.86
Alexandrova-3-TiO2	E9PYB0|E9PYB0_MOUSE	Protein Ahnak2 (Fragment)	Ahnak2	Phospho(S)@286; Oxidation(P)@287	1	22.46	152.24	2516.86
Alexandrova-0-TiO2	Q3UEK9|Q3UEK9_MOUSE; Q3UEK5|Q3UEK5_MOUSE; P29699|FETUA_MOUSE	Alpha-2-HS-glycoprotein	Ahsg	Dehydrated(S)@134; Phospho(S)@138	5	94.68	542.78	1374.56
Alexandrova-0-TiO2	Q3UEK9|Q3UEK9_MOUSE; Q3UEK5|Q3UEK5_MOUSE; P29699|FETUA_MOUSE	Alpha-2-HS-glycoprotein	Ahsg	Dehydrated(S)@134; Phospho(T)@135	1	46.72	290.43	1084.15
Alexandrova-0-TiO2	Q3UEK9|Q3UEK9_MOUSE; Q3UEK5|Q3UEK5_MOUSE; P29699|FETUA_MOUSE	Alpha-2-HS-glycoprotein	Ahsg	Dehydrated(T)@130; Phospho(S)@138	3	95.51	542.78	1374.56
Alexandrova-0-TiO2	Q3UEK9|Q3UEK9_MOUSE; Q3UEK5|Q3UEK5_MOUSE; P29699|FETUA_MOUSE	Alpha-2-HS-glycoprotein	Ahsg	Dehydrated(T)@135; Phospho(S)@138	10	96.11	542.78	1836.88
Alexandrova-0-TiO2	Q3UEK9|Q3UEK9_MOUSE; Q3UEK5|Q3UEK5_MOUSE; P29699|FETUA_MOUSE	Alpha-2-HS-glycoprotein	Ahsg	Dioxidation(M)@128; Phospho(S)@134	1	26.38	627.18	5813.45
Alexandrova-0-TiO2	Q3UEK9|Q3UEK9_MOUSE; Q3UEK5|Q3UEK5_MOUSE; P29699|FETUA_MOUSE	Alpha-2-HS-glycoprotein	Ahsg	Dioxidation(M)@128; Phospho(T)@130	6	30.28	1145.36	2560.71
Alexandrova-0-TiO2	Q3UEK9|Q3UEK9_MOUSE; Q3UEK5|Q3UEK5_MOUSE; P29699|FETUA_MOUSE	Alpha-2-HS-glycoprotein	Ahsg	Dioxidation(M)@128; Phospho(T)@130; Dehydrated(S)@134	1	22.33	1523.68	2785.34
Alexandrova-0-TiO2	Q3UEK9|Q3UEK9_MOUSE; Q3UEK5|Q3UEK5_MOUSE; P29699|FETUA_MOUSE	Alpha-2-HS-glycoprotein	Ahsg	Dioxidation(M)@128; Phospho(T)@130; Dehydrated(S)@138	3	96.01	2818.14	3586.47
Alexandrova-0-TiO2	Q3UEK9|Q3UEK9_MOUSE; Q3UEK5|Q3UEK5_MOUSE; P29699|FETUA_MOUSE	Alpha-2-HS-glycoprotein	Ahsg	Dioxidation(M)@128; Phospho(T)@130; Dehydrated(T)@135	2	96.85	2138.65	3644.69
Alexandrova-0-TiO2	Q3UEK9|Q3UEK9_MOUSE; Q3UEK5|Q3UEK5_MOUSE; P29699|FETUA_MOUSE	Alpha-2-HS-glycoprotein	Ahsg	Dioxidation(M)@128; Phospho(T)@135	2	26.33	627.18	5813.45
Alexandrova-0-TiO2	Q3UEK9|Q3UEK9_MOUSE; Q3UEK5|Q3UEK5_MOUSE; P29699|FETUA_MOUSE	Alpha-2-HS-glycoprotein	Ahsg	Oxidation(P)@136; Phospho(S)@138	6	99	810.625	1912.87
Alexandrova-0-TiO2	Q3UEK9|Q3UEK9_MOUSE; Q3UEK5|Q3UEK5_MOUSE; P29699|FETUA_MOUSE	Alpha-2-HS-glycoprotein	Ahsg	Phospho(S)@134	168	99	952.86	3186.66
Alexandrova-0-TiO2	Q3UEK9|Q3UEK9_MOUSE; Q3UEK5|Q3UEK5_MOUSE; P29699|FETUA_MOUSE	Alpha-2-HS-glycoprotein	Ahsg	Phospho(S)@134; Dehydrated(S)@138	10	99	542.78	1629.37
Alexandrova-0-TiO2	Q3UEK9|Q3UEK9_MOUSE; Q3UEK5|Q3UEK5_MOUSE; P29699|FETUA_MOUSE	Alpha-2-HS-glycoprotein	Ahsg	Phospho(S)@134; Dehydrated(T)@135	1	15	542.78	1335.62
Alexandrova-0-TiO2	Q3UEK9|Q3UEK9_MOUSE; Q3UEK5|Q3UEK5_MOUSE; P29699|FETUA_MOUSE	Alpha-2-HS-glycoprotein	Ahsg	Phospho(S)@134; Dimethyl(K)@144	3	50.08	278.22	1105.38
Alexandrova-0-TiO2	Q3UEK9|Q3UEK9_MOUSE; Q3UEK5|Q3UEK5_MOUSE; P29699|FETUA_MOUSE	Alpha-2-HS-glycoprotein	Ahsg	Phospho(S)@134; Dimethyl(R)@143	1	61.35	278.22	1222.02
Alexandrova-0-TiO2	Q3UEK9|Q3UEK9_MOUSE; Q3UEK5|Q3UEK5_MOUSE; P29699|FETUA_MOUSE	Alpha-2-HS-glycoprotein	Ahsg	Phospho(S)@134; Oxidation(P)@136	4	43.03	1552.73	4088.22
Alexandrova-0-TiO2	Q3UEK9|Q3UEK9_MOUSE; Q3UEK5|Q3UEK5_MOUSE; P29699|FETUA_MOUSE	Alpha-2-HS-glycoprotein	Ahsg	Phospho(S)@134; Phospho(S)@138	1	16.89	275.2	1132.89
Alexandrova-0-TiO2	Q3UEK9|Q3UEK9_MOUSE; Q3UEK5|Q3UEK5_MOUSE; P29699|FETUA_MOUSE	Alpha-2-HS-glycoprotein	Ahsg	Phospho(S)@138	353	99	1086.47	2894.68
Alexandrova-0-TiO2	Q3UEK9|Q3UEK9_MOUSE; Q3UEK5|Q3UEK5_MOUSE; P29699|FETUA_MOUSE	Alpha-2-HS-glycoprotein	Ahsg	Phospho(S)@138; Dimethyl(K)@144	2	54.65	278.22	1245.71
Alexandrova-0-TiO2	Q3UEK9|Q3UEK9_MOUSE; Q3UEK5|Q3UEK5_MOUSE; P29699|FETUA_MOUSE	Alpha-2-HS-glycoprotein	Ahsg	Phospho(S)@309	31	99	693.36	3214.66
Alexandrova-0-TiO2	Q3UEK9|Q3UEK9_MOUSE; Q3UEK5|Q3UEK5_MOUSE; P29699|FETUA_MOUSE	Alpha-2-HS-glycoprotein	Ahsg	Phospho(S)@312	45	99	700.35	3214.66
Alexandrova-0-TiO2	Q3UEK9|Q3UEK9_MOUSE; Q3UEK5|Q3UEK5_MOUSE; P29699|FETUA_MOUSE	Alpha-2-HS-glycoprotein	Ahsg	Phospho(S)@314	45	99	1695.78	3325.58
Alexandrova-0-TiO2	Q3UEK9|Q3UEK9_MOUSE; Q3UEK5|Q3UEK5_MOUSE; P29699|FETUA_MOUSE	Alpha-2-HS-glycoprotein	Ahsg	Phospho(T)@130	59	99	952.86	2718.45
Alexandrova-0-TiO2	Q3UEK9|Q3UEK9_MOUSE; Q3UEK5|Q3UEK5_MOUSE; P29699|FETUA_MOUSE	Alpha-2-HS-glycoprotein	Ahsg	Phospho(T)@130; Dehydrated(S)@138	11	98.31	542.78	1630.74
Alexandrova-0-TiO2	Q3UEK9|Q3UEK9_MOUSE; Q3UEK5|Q3UEK5_MOUSE; P29699|FETUA_MOUSE	Alpha-2-HS-glycoprotein	Ahsg	Phospho(T)@130; Dehydrated(T)@135	1	16.91	542.78	1630.74
Alexandrova-0-TiO2	Q3UEK9|Q3UEK9_MOUSE; Q3UEK5|Q3UEK5_MOUSE; P29699|FETUA_MOUSE	Alpha-2-HS-glycoprotein	Ahsg	Phospho(T)@130; Phospho(S)@134	5	94.11	645.32	3952.58
Alexandrova-0-TiO2	Q3UEK9|Q3UEK9_MOUSE; Q3UEK5|Q3UEK5_MOUSE; P29699|FETUA_MOUSE	Alpha-2-HS-glycoprotein	Ahsg	Phospho(T)@130; Phospho(S)@138	4	94.11	637.315	4836.62
Alexandrova-0-TiO2	Q3UEK9|Q3UEK9_MOUSE; Q3UEK5|Q3UEK5_MOUSE; P29699|FETUA_MOUSE	Alpha-2-HS-glycoprotein	Ahsg	Phospho(T)@130; Phospho(T)@135	4	93.94	1397.74	5813.45
Alexandrova-0-TiO2	Q3UEK9|Q3UEK9_MOUSE; Q3UEK5|Q3UEK5_MOUSE; P29699|FETUA_MOUSE	Alpha-2-HS-glycoprotein	Ahsg	Phospho(T)@135	172	99	993.15	3197.06
Alexandrova-0-TiO2	Q3UEK9|Q3UEK9_MOUSE; Q3UEK5|Q3UEK5_MOUSE; P29699|FETUA_MOUSE	Alpha-2-HS-glycoprotein	Ahsg	Phospho(T)@135; Dehydrated(S)@138	11	99	542.78	1807.16
Alexandrova-0-TiO2	Q3UEK9|Q3UEK9_MOUSE; Q3UEK5|Q3UEK5_MOUSE; P29699|FETUA_MOUSE	Alpha-2-HS-glycoprotein	Ahsg	Phospho(T)@135; Dimethyl(K)@144	3	49.99	278.22	1105.38
Alexandrova-0-TiO2	Q3UEK9|Q3UEK9_MOUSE; Q3UEK5|Q3UEK5_MOUSE; P29699|FETUA_MOUSE	Alpha-2-HS-glycoprotein	Ahsg	Phospho(T)@135; Dimethyl(R)@143	1	61.24	278.22	1222.02
Alexandrova-0-TiO2	Q3UEK9|Q3UEK9_MOUSE; Q3UEK5|Q3UEK5_MOUSE; P29699|FETUA_MOUSE	Alpha-2-HS-glycoprotein	Ahsg	Phospho(T)@135; Oxidation(P)@136	1	19.81	2273.91	1042.13
Alexandrova-0-TiO2	Q3UEK9|Q3UEK9_MOUSE; Q3UEK5|Q3UEK5_MOUSE; P29699|FETUA_MOUSE	Alpha-2-HS-glycoprotein	Ahsg	Phospho(T)@135; Phospho(S)@138	1	16.86	275.2	1132.89
Alexandrova-0-TiO2	Q3UEK9|Q3UEK9_MOUSE; Q3UEK5|Q3UEK5_MOUSE; P29699|FETUA_MOUSE	Alpha-2-HS-glycoprotein	Ahsg	Phospho(T)@317	4	32.2	1695.78	9433.89
Alexandrova-24-TiO2	Q3UEK9|Q3UEK9_MOUSE; Q3UEK5|Q3UEK5_MOUSE; P29699|FETUA_MOUSE	Alpha-2-HS-glycoprotein	Ahsg	Dehydrated(S)@134; Phospho(T)@135; Phospho(S)@138	2	96.1	308.095	1337
Alexandrova-24-TiO2	Q3UEK9|Q3UEK9_MOUSE; Q3UEK5|Q3UEK5_MOUSE; P29699|FETUA_MOUSE	Alpha-2-HS-glycoprotein	Ahsg	Dehydrated(T)@130; Phospho(S)@134; Phospho(T)@135	2	80.66	281.72	1200.56
Alexandrova-24-TiO2	Q3UEK9|Q3UEK9_MOUSE; Q3UEK5|Q3UEK5_MOUSE; P29699|FETUA_MOUSE	Alpha-2-HS-glycoprotein	Ahsg	Dehydrated(T)@130; Phospho(T)@135; Phospho(S)@138	1	55.18	217.26	574.63
Alexandrova-24-TiO2	Q3UEK9|Q3UEK9_MOUSE; Q3UEK5|Q3UEK5_MOUSE; P29699|FETUA_MOUSE	Alpha-2-HS-glycoprotein	Ahsg	Dehydrated(T)@135; Oxidation(P)@136; Phospho(S)@138	1	19.96	2306.41	2444.87
Alexandrova-24-TiO2	Q3UEK9|Q3UEK9_MOUSE; Q3UEK5|Q3UEK5_MOUSE; P29699|FETUA_MOUSE	Alpha-2-HS-glycoprotein	Ahsg	Dioxidation(M)@128; Phospho(S)@134	2	31.01	516.67	686.213
Alexandrova-24-TiO2	Q3UEK9|Q3UEK9_MOUSE; Q3UEK5|Q3UEK5_MOUSE; P29699|FETUA_MOUSE	Alpha-2-HS-glycoprotein	Ahsg	Dioxidation(M)@128; Phospho(S)@134; Dehydrated(S)@138	3	98.31	746.83	790.193
Alexandrova-24-TiO2	Q3UEK9|Q3UEK9_MOUSE; Q3UEK5|Q3UEK5_MOUSE; P29699|FETUA_MOUSE	Alpha-2-HS-glycoprotein	Ahsg	Dioxidation(M)@128; Phospho(T)@130	4	30.51	499.885	1114.3
Alexandrova-24-TiO2	Q3UEK9|Q3UEK9_MOUSE; Q3UEK5|Q3UEK5_MOUSE; P29699|FETUA_MOUSE	Alpha-2-HS-glycoprotein	Ahsg	Dioxidation(M)@128; Phospho(T)@130; Dehydrated(S)@134	5	98.84	567.04	1267.93
Alexandrova-24-TiO2	Q3UEK9|Q3UEK9_MOUSE; Q3UEK5|Q3UEK5_MOUSE; P29699|FETUA_MOUSE	Alpha-2-HS-glycoprotein	Ahsg	Dioxidation(M)@128; Phospho(T)@130; Dehydrated(S)@138	16	99	627.07	1121.02
Alexandrova-24-TiO2	Q3UEK9|Q3UEK9_MOUSE; Q3UEK5|Q3UEK5_MOUSE; P29699|FETUA_MOUSE	Alpha-2-HS-glycoprotein	Ahsg	Dioxidation(M)@128; Phospho(T)@130; Dehydrated(T)@135	4	91.04	1013.45	1391.9
Alexandrova-24-TiO2	Q3UEK9|Q3UEK9_MOUSE; Q3UEK5|Q3UEK5_MOUSE; P29699|FETUA_MOUSE	Alpha-2-HS-glycoprotein	Ahsg	Dioxidation(M)@128; Phospho(T)@135	1	27.2	286.51	582.233
Alexandrova-24-TiO2	Q3UEK9|Q3UEK9_MOUSE; Q3UEK5|Q3UEK5_MOUSE; P29699|FETUA_MOUSE	Alpha-2-HS-glycoprotein	Ahsg	Dioxidation(M)@128; Phospho(T)@135; Dehydrated(S)@138	1	86.23	286.51	582.233
Alexandrova-24-TiO2	Q3UEK9|Q3UEK9_MOUSE; Q3UEK5|Q3UEK5_MOUSE; P29699|FETUA_MOUSE	Alpha-2-HS-glycoprotein	Ahsg	Methyl(H)@129; Phospho(T)@130	1	48.52	1504.64	1925.19
Alexandrova-24-TiO2	Q3UEK9|Q3UEK9_MOUSE; Q3UEK5|Q3UEK5_MOUSE; P29699|FETUA_MOUSE	Alpha-2-HS-glycoprotein	Ahsg	Methyl(H)@133; Phospho(S)@134	1	48.78	569.25	1340.3
Alexandrova-24-TiO2	Q3UEK9|Q3UEK9_MOUSE; Q3UEK5|Q3UEK5_MOUSE; P29699|FETUA_MOUSE	Alpha-2-HS-glycoprotein	Ahsg	Oxidation(D)@137; Phospho(S)@138	1	21.06	657.81	1214.77
Alexandrova-24-TiO2	Q3UEK9|Q3UEK9_MOUSE; Q3UEK5|Q3UEK5_MOUSE; P29699|FETUA_MOUSE	Alpha-2-HS-glycoprotein	Ahsg	Oxidation(P)@136; Phospho(S)@138	16	91.23	550.12	1099.92
Alexandrova-24-TiO2	Q3UEK9|Q3UEK9_MOUSE; Q3UEK5|Q3UEK5_MOUSE; P29699|FETUA_MOUSE	Alpha-2-HS-glycoprotein	Ahsg	Phospho(S)@134	334	99	740.98	2802.34
Alexandrova-24-TiO2	Q3UEK9|Q3UEK9_MOUSE; Q3UEK5|Q3UEK5_MOUSE; P29699|FETUA_MOUSE	Alpha-2-HS-glycoprotein	Ahsg	Phospho(S)@134; Dehydrated(S)@138	9	99	287.05	2454.43
Alexandrova-24-TiO2	Q3UEK9|Q3UEK9_MOUSE; Q3UEK5|Q3UEK5_MOUSE; P29699|FETUA_MOUSE	Alpha-2-HS-glycoprotein	Ahsg	Phospho(S)@134; Dehydrated(T)@135; Phospho(S)@138	3	97.13	281.72	1206.11
Alexandrova-24-TiO2	Q3UEK9|Q3UEK9_MOUSE; Q3UEK5|Q3UEK5_MOUSE; P29699|FETUA_MOUSE	Alpha-2-HS-glycoprotein	Ahsg	Phospho(S)@134; Oxidation(D)@137	1	15.66	448.37	685.864
Alexandrova-24-TiO2	Q3UEK9|Q3UEK9_MOUSE; Q3UEK5|Q3UEK5_MOUSE; P29699|FETUA_MOUSE	Alpha-2-HS-glycoprotein	Ahsg	Phospho(S)@134; Oxidation(P)@136	10	99	1319.96	2446.76
Alexandrova-24-TiO2	Q3UEK9|Q3UEK9_MOUSE; Q3UEK5|Q3UEK5_MOUSE; P29699|FETUA_MOUSE	Alpha-2-HS-glycoprotein	Ahsg	Phospho(S)@134; Phospho(S)@138	22	99	313.225	1713.29
Alexandrova-24-TiO2	Q3UEK9|Q3UEK9_MOUSE; Q3UEK5|Q3UEK5_MOUSE; P29699|FETUA_MOUSE	Alpha-2-HS-glycoprotein	Ahsg	Phospho(S)@134; Phospho(T)@135	18	99	329.005	1318.85
Alexandrova-24-TiO2	Q3UEK9|Q3UEK9_MOUSE; Q3UEK5|Q3UEK5_MOUSE; P29699|FETUA_MOUSE	Alpha-2-HS-glycoprotein	Ahsg	Phospho(S)@134; Phospho(T)@135; Dehydrated(S)@138	7	96.1	281.72	1204.51
Alexandrova-24-TiO2	Q3UEK9|Q3UEK9_MOUSE; Q3UEK5|Q3UEK5_MOUSE; P29699|FETUA_MOUSE	Alpha-2-HS-glycoprotein	Ahsg	Phospho(S)@138	969	99	706.41	2614.32
Alexandrova-24-TiO2	Q3UEK9|Q3UEK9_MOUSE; Q3UEK5|Q3UEK5_MOUSE; P29699|FETUA_MOUSE	Alpha-2-HS-glycoprotein	Ahsg	Phospho(S)@138; Dimethyl(K)@144	1	53.51	140.6	2037.62
Alexandrova-24-TiO2	Q3UEK9|Q3UEK9_MOUSE; Q3UEK5|Q3UEK5_MOUSE; P29699|FETUA_MOUSE	Alpha-2-HS-glycoprotein	Ahsg	Phospho(S)@305; Phospho(S)@309; Phospho(S)@312	1	16.38	137.8	1294.98
Alexandrova-24-TiO2	Q3UEK9|Q3UEK9_MOUSE; Q3UEK5|Q3UEK5_MOUSE; P29699|FETUA_MOUSE	Alpha-2-HS-glycoprotein	Ahsg	Phospho(S)@305; Phospho(S)@309; Phospho(S)@314	1	16.38	137.8	1294.98
Alexandrova-24-TiO2	Q3UEK9|Q3UEK9_MOUSE; Q3UEK5|Q3UEK5_MOUSE; P29699|FETUA_MOUSE	Alpha-2-HS-glycoprotein	Ahsg	Phospho(S)@309	48	99	351.93	2901.93
Alexandrova-24-TiO2	Q3UEK9|Q3UEK9_MOUSE; Q3UEK5|Q3UEK5_MOUSE; P29699|FETUA_MOUSE	Alpha-2-HS-glycoprotein	Ahsg	Phospho(S)@309; Phospho(S)@312	67	99	336.88	3313.58
Alexandrova-24-TiO2	Q3UEK9|Q3UEK9_MOUSE; Q3UEK5|Q3UEK5_MOUSE; P29699|FETUA_MOUSE	Alpha-2-HS-glycoprotein	Ahsg	Phospho(S)@309; Phospho(S)@312; Phospho(S)@314	2	99	156.855	1452.18
Alexandrova-24-TiO2	Q3UEK9|Q3UEK9_MOUSE; Q3UEK5|Q3UEK5_MOUSE; P29699|FETUA_MOUSE	Alpha-2-HS-glycoprotein	Ahsg	Phospho(S)@309; Phospho(S)@314	85	99	374.7	3480.72
Alexandrova-24-TiO2	Q3UEK9|Q3UEK9_MOUSE; Q3UEK5|Q3UEK5_MOUSE; P29699|FETUA_MOUSE	Alpha-2-HS-glycoprotein	Ahsg	Phospho(S)@309; Phospho(S)@314; Phospho(T)@317	1	99	175.91	1609.38
Alexandrova-24-TiO2	Q3UEK9|Q3UEK9_MOUSE; Q3UEK5|Q3UEK5_MOUSE; P29699|FETUA_MOUSE	Alpha-2-HS-glycoprotein	Ahsg	Phospho(S)@312	87	99	651.62	3197.86
Alexandrova-24-TiO2	Q3UEK9|Q3UEK9_MOUSE; Q3UEK5|Q3UEK5_MOUSE; P29699|FETUA_MOUSE	Alpha-2-HS-glycoprotein	Ahsg	Phospho(S)@312; Phospho(S)@314	141	99	533.89	4690.06
Alexandrova-24-TiO2	Q3UEK9|Q3UEK9_MOUSE; Q3UEK5|Q3UEK5_MOUSE; P29699|FETUA_MOUSE	Alpha-2-HS-glycoprotein	Ahsg	Phospho(S)@312; Phospho(S)@314; Phospho(T)@317	1	15.19	175.91	1609.38
Alexandrova-24-TiO2	Q3UEK9|Q3UEK9_MOUSE; Q3UEK5|Q3UEK5_MOUSE; P29699|FETUA_MOUSE	Alpha-2-HS-glycoprotein	Ahsg	Phospho(S)@314	65	99	680.07	2820.14
Alexandrova-24-TiO2	Q3UEK9|Q3UEK9_MOUSE; Q3UEK5|Q3UEK5_MOUSE; P29699|FETUA_MOUSE	Alpha-2-HS-glycoprotein	Ahsg	Phospho(S)@314; Phospho(T)@317	1	17.46	1917.27	6447.19
Alexandrova-24-TiO2	Q3UEK9|Q3UEK9_MOUSE; Q3UEK5|Q3UEK5_MOUSE; P29699|FETUA_MOUSE	Alpha-2-HS-glycoprotein	Ahsg	Phospho(T)@130	90	99	736.67	1803.09
Alexandrova-24-TiO2	Q3UEK9|Q3UEK9_MOUSE; Q3UEK5|Q3UEK5_MOUSE; P29699|FETUA_MOUSE	Alpha-2-HS-glycoprotein	Ahsg	Phospho(T)@130; Dehydrated(S)@138	20	99	529.805	1630.52
Alexandrova-24-TiO2	Q3UEK9|Q3UEK9_MOUSE; Q3UEK5|Q3UEK5_MOUSE; P29699|FETUA_MOUSE	Alpha-2-HS-glycoprotein	Ahsg	Phospho(T)@130; Phospho(S)@134	22	99	378.45	1524.61
Alexandrova-24-TiO2	Q3UEK9|Q3UEK9_MOUSE; Q3UEK5|Q3UEK5_MOUSE; P29699|FETUA_MOUSE	Alpha-2-HS-glycoprotein	Ahsg	Phospho(T)@130; Phospho(S)@134; Dehydrated(S)@138	10	98.65	281.72	1096.33
Alexandrova-24-TiO2	Q3UEK9|Q3UEK9_MOUSE; Q3UEK5|Q3UEK5_MOUSE; P29699|FETUA_MOUSE	Alpha-2-HS-glycoprotein	Ahsg	Phospho(T)@130; Phospho(S)@138	9	96.99	300.78	1734.87
Alexandrova-24-TiO2	Q3UEK9|Q3UEK9_MOUSE; Q3UEK5|Q3UEK5_MOUSE; P29699|FETUA_MOUSE	Alpha-2-HS-glycoprotein	Ahsg	Phospho(T)@130; Phospho(T)@135	15	95.89	448.37	2581.12
Alexandrova-24-TiO2	Q3UEK9|Q3UEK9_MOUSE; Q3UEK5|Q3UEK5_MOUSE; P29699|FETUA_MOUSE	Alpha-2-HS-glycoprotein	Ahsg	Phospho(T)@130; Phospho(T)@135; Dehydrated(S)@138	4	87.56	471.95	1350.06
Alexandrova-24-TiO2	Q3UEK9|Q3UEK9_MOUSE; Q3UEK5|Q3UEK5_MOUSE; P29699|FETUA_MOUSE	Alpha-2-HS-glycoprotein	Ahsg	Phospho(T)@135	432	99	746.83	2926.88
Alexandrova-24-TiO2	Q3UEK9|Q3UEK9_MOUSE; Q3UEK5|Q3UEK5_MOUSE; P29699|FETUA_MOUSE	Alpha-2-HS-glycoprotein	Ahsg	Phospho(T)@135; Dehydrated(S)@138	5	99	320.79	2132.75
Alexandrova-24-TiO2	Q3UEK9|Q3UEK9_MOUSE; Q3UEK5|Q3UEK5_MOUSE; P29699|FETUA_MOUSE	Alpha-2-HS-glycoprotein	Ahsg	Phospho(T)@135; Oxidation(P)@136	3	28.06	199.33	2886
Alexandrova-24-TiO2	Q3UEK9|Q3UEK9_MOUSE; Q3UEK5|Q3UEK5_MOUSE; P29699|FETUA_MOUSE	Alpha-2-HS-glycoprotein	Ahsg	Phospho(T)@135; Oxidation(P)@136; Dehydrated(S)@138	3	95.42	174.97	4835.41
Alexandrova-24-TiO2	Q3UEK9|Q3UEK9_MOUSE; Q3UEK5|Q3UEK5_MOUSE; P29699|FETUA_MOUSE	Alpha-2-HS-glycoprotein	Ahsg	Phospho(T)@135; Phospho(S)@138	16	99	300.78	1283.77
Alexandrova-24-TiO2	Q3UEK9|Q3UEK9_MOUSE; Q3UEK5|Q3UEK5_MOUSE; P29699|FETUA_MOUSE	Alpha-2-HS-glycoprotein	Ahsg	Phospho(T)@317	1	16.97	524.11	3308.58
Alexandrova-3-TiO2	Q3UEK9|Q3UEK9_MOUSE; Q3UEK5|Q3UEK5_MOUSE; Q3TIU3|Q3TIU3_MOUSE; P29699|FETUA_MOUSE	Alpha-2-HS-glycoprotein	Ahsg	Dioxidation(M)@128; Phospho(T)@130; Dehydrated(S)@138	1	99	1197.05	1910.92
Alexandrova-3-TiO2	Q3UEK9|Q3UEK9_MOUSE; Q3UEK5|Q3UEK5_MOUSE; Q3TIU3|Q3TIU3_MOUSE; P29699|FETUA_MOUSE	Alpha-2-HS-glycoprotein	Ahsg	Oxidation(P)@136; Phospho(S)@138	1	20.62	293.21	2277.38
Alexandrova-3-TiO2	Q3UEK9|Q3UEK9_MOUSE; Q3UEK5|Q3UEK5_MOUSE; Q3TIU3|Q3TIU3_MOUSE; P29699|FETUA_MOUSE	Alpha-2-HS-glycoprotein	Ahsg	Phospho(S)@134	80	99	289.425	3246.27
Alexandrova-3-TiO2	Q3UEK9|Q3UEK9_MOUSE; Q3UEK5|Q3UEK5_MOUSE; Q3TIU3|Q3TIU3_MOUSE; P29699|FETUA_MOUSE	Alpha-2-HS-glycoprotein	Ahsg	Phospho(S)@134; Dehydrated(S)@138	1	31.11	2031.49	1729.24
Alexandrova-3-TiO2	Q3UEK9|Q3UEK9_MOUSE; Q3UEK5|Q3UEK5_MOUSE; Q3TIU3|Q3TIU3_MOUSE; P29699|FETUA_MOUSE	Alpha-2-HS-glycoprotein	Ahsg	Phospho(S)@134; Phospho(S)@138	4	37.53	194.555	1431.06
Alexandrova-3-TiO2	Q3UEK9|Q3UEK9_MOUSE; Q3UEK5|Q3UEK5_MOUSE; Q3TIU3|Q3TIU3_MOUSE; P29699|FETUA_MOUSE	Alpha-2-HS-glycoprotein	Ahsg	Phospho(S)@134; Phospho(T)@135	2	33.22	230.375	1477.84
Alexandrova-3-TiO2	Q3UEK9|Q3UEK9_MOUSE; Q3UEK5|Q3UEK5_MOUSE; Q3TIU3|Q3TIU3_MOUSE; P29699|FETUA_MOUSE	Alpha-2-HS-glycoprotein	Ahsg	Phospho(S)@134; Phospho(T)@135; Dehydrated(S)@138	1	94.39	807.97	3799.87
Alexandrova-3-TiO2	Q3UEK9|Q3UEK9_MOUSE; Q3UEK5|Q3UEK5_MOUSE; Q3TIU3|Q3TIU3_MOUSE; P29699|FETUA_MOUSE	Alpha-2-HS-glycoprotein	Ahsg	Phospho(S)@138	361	99	292.22	3181.23
Alexandrova-3-TiO2	Q3UEK9|Q3UEK9_MOUSE; Q3UEK5|Q3UEK5_MOUSE; Q3TIU3|Q3TIU3_MOUSE; P29699|FETUA_MOUSE	Alpha-2-HS-glycoprotein	Ahsg	Phospho(S)@309	11	99	217.01	3011.39
Alexandrova-3-TiO2	Q3UEK9|Q3UEK9_MOUSE; Q3UEK5|Q3UEK5_MOUSE; Q3TIU3|Q3TIU3_MOUSE; P29699|FETUA_MOUSE	Alpha-2-HS-glycoprotein	Ahsg	Phospho(S)@309; Phospho(S)@312	18	99	252.295	2963.93
Alexandrova-3-TiO2	Q3UEK9|Q3UEK9_MOUSE; Q3UEK5|Q3UEK5_MOUSE; Q3TIU3|Q3TIU3_MOUSE; P29699|FETUA_MOUSE	Alpha-2-HS-glycoprotein	Ahsg	Phospho(S)@309; Phospho(S)@314	14	99	220.28	2963.93
Alexandrova-3-TiO2	Q3UEK9|Q3UEK9_MOUSE; Q3UEK5|Q3UEK5_MOUSE; Q3TIU3|Q3TIU3_MOUSE; P29699|FETUA_MOUSE	Alpha-2-HS-glycoprotein	Ahsg	Phospho(S)@309; Phospho(T)@317	1	17.6	497.08	3023.7
[truncated: 8,495 more rows]

## Sheet: Phospho-Split
Accessions	Names	Gene	ProteinModifications	D24	D3	0-TiO2	3-TiO2	24-TiO2
[truncated: 7,441 more rows]
